# Supplementary material for: Unraveling the effects of the gut microbiota composition and function on horse endurance physiology
Source: Sci Rep. 2019 Jul 3;9:9620. doi: 10.1038/s41598-019-46118-7 (PMC6610142; doi:10.1038/s41598-019-46118-7)
Supplement: Supplementary file 2 — Table S1 [file 41598_2019_46118_MOESM2_ESM.xls]

## Sheet: Sample_data_newEca.txt
Table S1. Metadata of horses recruited in the experiment. The measured host properties (e.g. age, sex, breed) and athletic performance parameters (e.g. pulse rate, average speed during the race, distance covered, ranking and cause of elimination if any) are described. Within breed: AA (Anglo-Arabian), AB (barbe Arabic), CS (riding horse, half Arabian), NOC (Half Arabian, half unknown), TF (French…
SampleID	Sex	Breed	Birth_date	Age(years)	Concours	Type of race	Distance	Cluster	Ranking	Cause of elimination	Distance covered	Average Speed (km/h)	Pulse rate (beats/min)	Hours of transport (h)	Stable	French_department_birth	Breeding_establishment	Trainer
ECAOMIC-254	Female	AR	08_05_2008	7	Fontainebleau_2015	CEI90	90	2	15	NA	90	17.62	47	3	30	38	A1	A_30
ECAOMIC-211	Gelding	DSA	03_06_2006	9	Fontainebleau_2015	CEIOYJ	120	1	6	NA	120	19.77	59	3.3	17	12	A2	A_17
ECAOMIC-221	Male	AACR	07_05_2007	8	Fontainebleau_2015	CEI90	90	2	11	NA	90	18.36	48	1	8	26	A3	A_8
ECAOMIC-212	Gelding	SHA	01_04_2006	9	Fontainebleau_2015	CEIO	160	1	E3	tiredness	94	18.808	62	7.5	5	81	A4	A_5
ECAOMIC-239	Gelding	AR	01_06_2005	10	Fontainebleau_2015	CEI90	90	2	7	NA	90	18.85	58	4.5	4	71	A5	A_4
ECAOMIC-259	Gelding	AR	2006	9	Fontainebleau_2015	CEI120	120	2	19	NA	120	18.2	53	8	33	33	A6	A_33
ECAOMIC-247	Female	SHA	09_05_2001	14	Fontainebleau_2015	CEI120	120	2	46	NA	120	15.79	59	7.5	5	Germany	A7	A_5
ECAOMIC-241	Female	CS	19_05_2009	6	Fontainebleau_2015	Am1GP	90	1	12	NA	90	15.47	50	4.3	25	48	A8	A_25
ECAOMIC-242	Female	AR	21_04_2009	6	Fontainebleau_2015	CEI90	90	2	28	NA	90	16.89	64	2.3	4	21	A9	A_4
ECAOMIC-229	Female	AR	14_05_2004	11	Fontainebleau_2015	CEI120	120	2	31	NA	120	17.58	52	3.3	6	22	A10	A_6
ECAOMIC-246	Male	AR	31_05_2005	10	Fontainebleau_2015	CEI90	90	2	42	NA	90	12.66	53	5.3	1	30	A11	A_1
ECAOMIC-248	Female	DSA	18_05_2005	10	Fontainebleau_2015	CEI120	120	2	29	NA	120	17.58	54	6	2	79	A12	A_2
ECAOMIC-250	Gelding	TF	15_04_2004	11	Fontainebleau_2015	Am1GP	90	2	10	NA	90	15.99	50	1.2	28	85	A13	A_28
ECAOMIC-256	Female	AR	11_07_2008	7	Fontainebleau_2015	CEI90	90	2	E3	lameness	90	18.08	60	3	32	62	A14	A_32
ECAOMIC-210	Gelding	AR	2003	12	Fontainebleau_2015	CEI90	90	1	6	NA	90	19.01	57	6	9	27	A15	A_9
ECAOMIC-206	Gelding	AR	29_04_2007	8	Fontainebleau_2015	CEIO	160	1	2	NA	160	19.051	54	5	16	43	A16	A_16
ECAOMIC-215	Gelding	AR	2003	12	Fontainebleau_2015	CEIO	160	1	12	NA	160	16.858	57	9	12	71	A17	A_12
ECAOMIC-209	Male	SHA	17_05_2008	7	Fontainebleau_2015	AmEl	120	1	40	NA	120	16.16	56	2	7	71	A18	A_7
ECAOMIC-204	Male	AR	13_04_2003	12	Fontainebleau_2015	CEIO	160	1	E3	lameness	94	17.174	NA	7	14	43	A19	A_14
ECAOMIC-233	Male	AR	17_04_2009	6	Fontainebleau_2015	CEI90	90	2	29	NA	90	16.72	48	3	3	46	A20	A_3
ECAOMIC-262	Male	AR	28_02_2007	8	Fontainebleau_2015	AmEl	120	2	24	NA	120	17.85	52	6	34	87	A21	A_34
ECAOMIC-232	Female	AR	25_04_2008	7	Fontainebleau_2015	CEI90	90	2	E3	lameness	90	17.62	48	3	21	88	A22	A_21
ECAOMIC-228	Female	AA	02_05_2000	15	Fontainebleau_2015	CEI90	90	1	27	NA	90	16.9	52	3.3	20	3	A23	A_20
ECAOMIC-244	Gelding	AR	13_04_2007	8	Fontainebleau_2015	CEI90	90	2	5	NA	90	19.56	58	2.3	8	3	A24	A_8
ECAOMIC-203	Female	AA	29_04_2006	9	Fontainebleau_2015	AmElGP	160	1	E4	lameness	117	15.573	54	3	3	3	A25	A_3
ECAOMIC-227	Male	AA	08_03_2003	12	Fontainebleau_2015	CEI90	90	2	E3	metabolic	90	14.69	NA	2.3	4	65	A26	A_4
ECAOMIC-257	Gelding	AB	19_06_2006	9	Fontainebleau_2015	Am1GP	90	2	17	NA	90	12.66	62	4.3	1	63	A27	A_1
ECAOMIC-243	Female	AR	25_03_2005	10	Fontainebleau_2015	CEI90	90	2	9	NA	90	18.54	64	4	26	35	A28	A_26
ECAOMIC-216	Gelding	DSA	2006	9	Fontainebleau_2015	CEIO	160	2	E4	lameness	117	17.901	NA	9	12	46	A29	A_12
ECAOMIC-251	Gelding	AR	25_03_2008	7	Fontainebleau_2015	AmEl	120	2	E4	lameness	120	17.39	NA	4.3	29	24	A30	A_29
ECAOMIC-255	Female	AR	28_03_2007	8	Fontainebleau_2015	CEIOYJ	120	2	10	NA	120	18.11	56	12	31	43	A31	A_31
ECAOMIC-218	Gelding	AR	2003	12	Fontainebleau_2015	CEIO	160	2	E4	lameness	117	18.005	NA	9	12	83	A32	A_12
ECAOMIC-231	Gelding	AR	26_06_2003	12	Fontainebleau_2015	CEI120	120	2	41	NA	120	15.96	57	6	10	38	A33	A_10
ECAOMIC-236	Gelding	AR	01_06_2008	7	Fontainebleau_2015	CEI90	90	2	18	NA	90	17.39	48	1.15	23	72	A34	A_23
ECAOMIC-249	Female	AR	2008	7	Fontainebleau_2015	CEI120	120	2	47	NA	120	15.71	48	7.5	5	72	A34	A_5
ECAOMIC-226	Gelding	AR	02_06_2005	10	Fontainebleau_2015	CEIO	160	2	7	NA	160	18.08	60	8	19	32	A35	A_19
ECAOMIC-253	Female	DSA	23_04_2008	7	Fontainebleau_2015	CEI120	120	1	E3	lameness	100	15.13	59	6	10	26	A36	A_10
ECAOMIC-238	Female	AR	24_04_2005	10	Fontainebleau_2015	CEI120	120	2	4	NA	120	19.61	53	6	6	27	A37	A_6
ECAOMIC-260	Female	DSA	14_05_2007	8	Fontainebleau_2015	CEI120	120	2	8	NA	120	19.25	61	6	2	12	A38	A_2
ECAOMIC-213	Gelding	AR	14_05_2006	9	Fontainebleau_2015	CEIO	160	1	17	NA	160	15.427	59	4	18	Belgium	A39	A_18
ECAOMIC-222	Female	NOC	2003	12	Fontainebleau_2015	CEIO	160	2	14	NA	160	16.207	45	2	7	95	A40	A_7
ECAOMIC-237	Female	DSA	26_03_2007	8	Fontainebleau_2015	CEI120	120	2	14	NA	120	18.72	61	4.5	24	1	A41	A_24
ECAOMIC-234	Gelding	AR	29_03_2008	7	Fontainebleau_2015	CEI90	90	2	30	NA	90	16.72	46	3	3	59	A42	A_3
ECAOMIC-224	Female	DSA	26_05_2002	13	Fontainebleau_2015	AmElGP	160	2	1	NA	160	16.693	54	3.3	17	72	A43	A_17
ECAOMIC-220	Gelding	AR	2005	10	Fontainebleau_2015	CEIO	160	2	16	NA	160	16.857	59	6	12	31	A44	A_12
ECAOMIC-245	Gelding	AR	12_04_2006	9	Fontainebleau_2015	AmEl	120	2	22	NA	120	18.05	50	3.3	27	Belgium	A45	A_27
ECAOMIC-202	Gelding	NA	03_06_2005	10	Fontainebleau_2015	CEIO	160	1	E4	tiredness	117	14.511	56	5	13	Belgium	Unknown	Unknown
ECAOMIC-205	Male	AR	21_07_2007	8	Fontainebleau_2015	CEIO	160	1	16	NA	160	15.428	51	5	15	Belgium	Unknown	Unknown
ECAOMIC-214	Gelding	NA	2007	8	Fontainebleau_2015	CEI90	90	1	35	NA	90	15.56	60	5	11	Belgium	Unknown	Unknown
ECAOMIC-217	Female	AR	14_06_2003	12	Fontainebleau_2015	CEIO	160	2	18	NA	160	15.427	63	5	11	Brasil	Unknown	Unknown
ECAOMIC-235	Female	AR	08_04_2007	8	Fontainebleau_2015	CEIOYJ	120	2	14	NA	120	17.86	54	4.5	22	Belgium	Unknown	Unknown
ECAOMIC-201	Female	AR	2005	10	Fontainebleau_2015	CEIO	160	NA	E5	lameness	117	19.25	20	16	50	88	A50	A_50
