# Supplementary material for: Unraveling the effects of the gut microbiota composition and function on horse endurance physiology
Source: Sci Rep. 2019 Jul 3;9:9620. doi: 10.1038/s41598-019-46118-7 (PMC6610142; doi:10.1038/s41598-019-46118-7)
Supplement: Supplementary file 3 — Table S2 [file 41598_2019_46118_MOESM3_ESM.xls]

## Sheet: Alfa_diversity_indexes_Ecaomic.
Table S2. Study of global indicators of the gut ecosystem state, including measures of evenness, diversity, dominance, rarity, divergences and abundance using "microbiome" R package
	observed	chao1	diversity_inverse_simpson	diversity_gini_simpson	diversity_shannon	diversity_fisher	diversity_coverage	evenness_camargo	evenness_pielou	evenness_simpson	evenness_evar	evenness_bulla	dominance_dbp	dominance_dmn	dominance_absolute	dominance_relative	dominance_simpson	dominance_core_abundance	dominance_gini	rarity_log_modulo_skewness	rarity_low_abundance	rarity_noncore_abundance	rarity_rare_abundance
ECAOMIC-211	5066	6854.04485049834	141.480843184702	0.992931905284912	6.43824650245304	1234.55101928267	80	0.638974585940954	0.57457019067248	0.0279275253029415	0.341149166711735	0.315713316418798	0.0320588675344459	0.0636960868323336	2357	0.0320588675344459	0.00706809471508811	0.646345941975762	0.944216024648767	2.06124919976043	0.508521374845282	0.0684702329946546	0.0684702329946546
ECAOMIC-242	7719	10289.8827203331	356.414915221487	0.997194281279226	7.32007307309198	2144.98431782296	227	0.521961032071172	0.651149358027232	0.0461737161836361	0.388045341675004	0.376833378221658	0.0233049180327869	0.0394098360655738	1777	0.0233049180327869	0.00280571872077399	0.852524590163934	0.886371051822607	2.06129011831349	0.688432786885246	0.0429639344262295	0.0429639344262295
ECAOMIC-244	6217	8237.66652136007	155.292152145941	0.993560524558509	6.67073075310049	1535.92965204938	105	0.66550051912752	0.586851322273075	0.0249786315177644	0.348792951649669	0.320197501629098	0.0486687263512341	0.0775158815565661	4206	0.0486687263512341	0.00643947544149054	0.911988984158943	0.929455179697584	2.06123231781978	0.554830423161037	0.0234896610777473	0.0234896610777473
ECAOMIC-250	6496	8609.45741989882	224.616693268705	0.995547971143874	6.94968325322158	1651.84620372079	158	0.582206815572355	0.613797823125008	0.0345776929292957	0.348467423579982	0.34255896670957	0.0329320670255883	0.0628637106043192	2722	0.0329320670255883	0.00445202885612654	0.888718165870183	0.917989073991862	2.06115198107279	0.629568689129514	0.0264714778295324	0.0264714778295324
ECAOMIC-237	6838	9200.9402132521	220.441861123024	0.995463656517389	6.98381050659279	1872.63839392547	148	0.61517490610396	0.625770287295099	0.0322377685175525	0.392574004639042	0.357985599063481	0.0310726023304452	0.0599541878298974	2184	0.0310726023304452	0.00453634348261069	0.87367507504944	0.907257929658044	2.06129891207454	0.606143383555992	0.0324384310043109	0.0324384310043109
ECAOMIC-257	5974	8150.18050541516	177.352846990433	0.994361522710408	6.79789442208381	1584.46770712189	132	0.660053525978319	0.61159415314921	0.0296874534634136	0.373343241842821	0.343705072405025	0.041608360377527	0.0681067079524816	2795	0.041608360377527	0.00563847728959177	0.876008574746182	0.923339549862362	2.06131133387345	0.598535147527317	0.0248012623931878	0.0248012623931878
ECAOMIC-221	4671	6847.38850574713	227.316426128439	0.995600845847211	6.88279478733567	1434.23716240218	150	0.72543160977011	0.656385780060694	0.0486654733736756	0.426098592310249	0.39619944995383	0.0327031027452733	0.0553523054151423	1171	0.0327031027452733	0.00439915415278867	0.896975451727316	0.925126922207937	2.06136253682053	0.611556399586673	0.0254140251906052	0.0254140251906052
ECAOMIC-232	5256	7306.20281543274	210.710584686751	0.995254153931153	6.86870267830318	1469.72984946433	141	0.666977159647951	0.63360794304088	0.0400895328551656	0.389064463703503	0.376495913287851	0.0318884296711261	0.0615438857657728	1628	0.0318884296711261	0.00474584606884668	0.883826611560535	0.923911373508872	2.06134900026618	0.608034787377823	0.0301059683074452	0.0301059683074452
ECAOMIC-215	3885	5449.31842105263	151.69814219901	0.993407961458828	6.51303066773441	1117.10415854847	93	0.766447052021178	0.622370719842387	0.0390471408491661	0.406755736976942	0.366399221247094	0.0426957960184815	0.0717871199589299	1497	0.0426957960184815	0.00659203854117156	0.779932690662255	0.94465251880365	2.06131799011927	0.514574182876048	0.0402144772117963	0.0402144772117962
ECAOMIC-234	5585	7672.42675159236	238.600758625915	0.995808898489012	6.95707446575897	1629.80289043038	154	0.681915270479137	0.644771847042896	0.0427217114818112	0.41353112948455	0.376584142958759	0.0316080112090992	0.0542734690513476	1534	0.0316080112090992	0.00419110151098818	0.889722245116624	0.916590277052137	2.06135449903419	0.619508777713673	0.0292590455781753	0.0292590455781752
ECAOMIC-247	5922	8012.17391304348	145.916996318861	0.993146788755062	6.81037691322784	1693.3194278885	132	0.685112866671725	0.62474956138754	0.0246398170075753	0.416719390878724	0.368380897949677	0.051817293330137	0.0827048258311973	2810	0.051817293330137	0.00685321124493803	0.88773534455734	0.915725404721343	2.06138547107438	0.605819764332737	0.0296889118368401	0.0296889118368401
ECAOMIC-249	4333	6103.00226500566	172.188158182969	0.994192399694888	6.73879818843635	1350.22220202033	124	0.760800835509749	0.649466719380164	0.039738785641119	0.445072248803503	0.395792941505509	0.0433644044019079	0.0706425164448047	1391	0.0433644044019079	0.00580760030511153	0.897247248807557	0.930265778915327	2.06138867481438	0.586931446207563	0.0268104872650186	0.0268104872650185
ECAOMIC-236	6298	8514.36983289358	195.353813919507	0.994881082790572	6.81164244763786	1617.32659539977	123	0.574493076246231	0.604832126672171	0.0310183889996042	0.361060110726342	0.340425100977473	0.0342496562182725	0.0605826939635784	2665	0.0342496562182725	0.0051189172094282	0.840369613550783	0.92215382842187	2.06129852597705	0.579635270077495	0.0273097634010615	0.0273097634010615
ECAOMIC-254	4005	5720.2995923913	260.950993084898	0.996167862830571	6.80633471295517	1169.92610639549	143	0.713593503050894	0.651022324526309	0.0651563028926087	0.393098120156948	0.38597616804721	0.0296151186909426	0.0517688407467158	1028	0.0296151186909426	0.00383213716942882	0.896433510025351	0.937849238953788	2.06135517552406	0.591726204194515	0.0244584005531229	0.0244584005531228
ECAOMIC-251	5565	7801.13761904762	156.490091150782	0.993609819045754	6.75829830494632	1592.30633971567	113	0.713250076744866	0.623629065832043	0.0281204117072385	0.415576364796676	0.365531760951401	0.0493798038174992	0.0768021072909909	2512	0.0493798038174992	0.00639018095424633	0.87401466454365	0.921558960645029	2.06137362248751	0.576359812073677	0.033024709559474	0.033024709559474
ECAOMIC-224	5209	7255.42303822938	277.919248586959	0.99640183252839	7.00876845789933	1569.92008365834	167	0.693966570095538	0.658725911729986	0.0533536664593892	0.423368644289129	0.39634315795598	0.0275809231947903	0.0441007469833365	1152	0.0275809231947903	0.0035981674716104	0.888934112239035	0.916572350680781	2.06137557887926	0.633475387856732	0.0311721892357786	0.0311721892357786
ECAOMIC-222	4842	6905.82275132275	181.127430256475	0.99447902507873	6.77080453140562	1441.58255658761	131	0.737324755312281	0.638941420291117	0.0374075651087308	0.421443701216677	0.378833452488234	0.0392642023443553	0.0660818274974382	1571	0.0392642023443553	0.00552097492126957	0.895853640248932	0.927331934110953	2.06137001158465	0.596785883881932	0.0283422058933793	0.0283422058933793
ECAOMIC-259	7019	9186.64461538462	158.462844565381	0.993689372403085	6.74911607217821	1716.67993983686	111	0.582946119584809	0.58586327584343	0.0225762707743811	0.348227824618028	0.319377179711758	0.0482001886698774	0.0775929695645698	4854	0.0482001886698774	0.00631062759691536	0.912020257186833	0.921376470867699	2.06118261326956	0.568770170299389	0.0225410853482945	0.0225410853482945
ECAOMIC-239	4972	6986.0000000000	209.73798329043	0.995232146393745	6.92835534823735	1581.6230294046	157	0.730772056790568	0.662004118735465	0.0421838260841573	0.455508593581049	0.406466017663648	0.0372449561153539	0.0613530149321783	1307	0.0372449561153539	0.00476785360625534	0.87376040123105	0.916669055820194	2.06139760272996	0.629972643337513	0.0372164595919298	0.0372164595919298
ECAOMIC-233	3890	5482.10791826309	289.039234400562	0.996540262078697	6.91863935509731	1275.59750829522	159	0.775132967540414	0.68149284889468	0.0743031450901188	0.453707398809037	0.428370936807517	0.0204312395211916	0.0385620150504932	524	0.0204312395211916	0.00345973792130296	0.883612118376418	0.929504087040414	2.06139083250891	0.6197995866963	0.0295161227434008	0.0295161227434008
ECAOMIC-227	4478	6222.1434729064	266.666647471041	0.996249999730061	6.90534328511242	1284.61609926299	159	0.699206593041104	0.650651015812907	0.0595503902347121	0.389034707019893	0.390763786013412	0.0279396935487838	0.0530755798224255	1136	0.0279396935487838	0.00375000026993851	0.897980766865885	0.930362653202906	2.0613158400869	0.62133844905187	0.0249145330677095	0.0249145330677095
ECAOMIC-212	4859	6949.39258028793	199.578746643825	0.994989446437477	6.808607126405	1416.11596655743	130	0.761509116356063	0.639065388086059	0.0410740371771609	0.408441481418995	0.37600993176711	0.0429394268448137	0.0631462159482555	1819	0.0429394268448137	0.00501055356252254	0.824536140880978	0.928215930524061	2.061334939384	0.590151550918276	0.031160001888485	0.031160001888485
ECAOMIC-241	4743	6695.24807903403	177.299596259983	0.994359829232021	6.71887857997139	1373.14242021135	119	0.791296451190828	0.631067126363761	0.0373813190512298	0.409985320270175	0.36781256637051	0.0434617213504517	0.0666904422253923	1828	0.0434617213504517	0.00564017076797881	0.80941512125535	0.931748526047897	2.06135788274992	0.575820256776034	0.0288397527341893	0.0288397527341893
ECAOMIC-253	6558	8920.42209398186	188.344529842029	0.994690581134272	6.90386897612928	1790.82807271928	139	0.700041616502115	0.620493867770027	0.0287198124187296	0.393435658506645	0.356028981056773	0.0434782608695652	0.0616113744075829	2954	0.0434782608695652	0.00530941886572833	0.830855729887257	0.911703459002638	2.06131891303878	0.609902563951606	0.033131200141297	0.033131200141297
ECAOMIC-228	4505	6405.83479692645	267.13480576794	0.996256571669404	6.94567299392826	1436.2776845903	161	0.757660034648512	0.670303145279374	0.0592974041660245	0.442816184703348	0.407589795912867	0.029145855724853	0.0451729152178036	922	0.029145855724853	0.00374342833059612	0.843017007017766	0.923625188063056	2.06138753180012	0.627362963899602	0.0318012265284188	0.0318012265284188
ECAOMIC-245	6580	8664.64450867052	148.820830212917	0.993280510540297	6.71069387901419	1628.01774756518	113	0.620773648472027	0.587671711088114	0.0226171474487715	0.351394789558321	0.321648792844409	0.0493486808865848	0.0771368319311117	4493	0.0493486808865848	0.00671948945970338	0.911791841486721	0.924695827495839	2.06122218860799	0.575873734156361	0.0202644816905739	0.020264481690574
ECAOMIC-205	5057	6939.40454076367	160.533365606085	0.993770765371893	6.67252817490771	1389.05106934983	111	0.73124902347359	0.614956630277354	0.0317447825995818	0.391161406892408	0.353918709618215	0.0463388614101445	0.0734749296867423	2389	0.0463388614101445	0.00622923462810709	0.762835806420328	0.932197269824826	2.06131613235525	0.563514693046261	0.046552225778295	0.046552225778295
ECAOMIC-204	5811	7933.3109475621	167.047103001804	0.994013664517192	6.79118756581445	1601.12451115637	122	0.68888680262566	0.618454931153876	0.0287467050424718	0.397644628192942	0.358798686295254	0.0426788784664885	0.0749902112664068	2507	0.0426788784664885	0.00598633548280812	0.74848913024974	0.920910295190311	2.06133576605832	0.58134863213088	0.0441259086498357	0.0441259086498357
ECAOMIC-238	5368	7593.18495145631	226.808816599527	0.995591000319156	6.84734099152632	1525.80502506417	133	0.703003631949442	0.632939564797051	0.0422520150148151	0.397717684168155	0.363128792967862	0.0264586295992149	0.0491117030865063	1321	0.0264586295992149	0.00440899968084435	0.906723816772488	0.924586831645001	2.06133844473331	0.585094237586877	0.0243355298736155	0.0243355298736155
ECAOMIC-255	5327	7410.58227272727	177.459202385728	0.99436490197997	6.89111469888338	1645.71624291904	143	0.697721075458061	0.649937093190669	0.0333131598246157	0.445637573162262	0.391035759334945	0.0468629643433967	0.0729531618834638	1886	0.0468629643433967	0.00563509802003047	0.874617964964592	0.915670438672123	2.06136468611833	0.612200273325879	0.0396074046465399	0.0396074046465399
ECAOMIC-260	4439	6225.01391982183	217.620000917843	0.995404834133892	6.81107501967734	1362.05528914334	133	0.729928812200843	0.652613565917964	0.0490245552867409	0.432874512968456	0.39078800758092	0.034560657180578	0.055860349127182	1178	0.034560657180578	0.00459516586610771	0.897755610972569	0.929605901245168	2.0613618189942	0.58160481150066	0.0266392841425848	0.0266392841425847
ECAOMIC-246	5980	8092.25021682567	150.222915985895	0.993343226008914	6.67152693297155	1592.59845584495	102	0.675730624318498	0.600805155122213	0.0251208889608521	0.387958473677034	0.337442448170344	0.0427043050393488	0.0702409076545736	2838	0.0427043050393488	0.00665677399108597	0.898505800743338	0.925496155187489	2.06129560523367	0.547858013452307	0.0273409874053899	0.02734098740539
ECAOMIC-217	4584	6308.50448430493	184.54786948867	0.994581351696063	6.67860493227226	1318.71833938558	109	0.786931115044711	0.628332005893543	0.040259133832607	0.412770985416901	0.36783504170364	0.0335914811229429	0.0617860600193611	1388	0.0335914811229429	0.00541864830393716	0.900871248789932	0.934002070056124	2.06136808532739	0.569167473378509	0.028000968054211	0.028000968054211
ECAOMIC-202	4385	6201.16217732884	206.002406683337	0.995145687780545	6.77006989072317	1375.3372282143	126	0.770205055783777	0.652684877964537	0.0469788840782981	0.448586373637596	0.394426262030851	0.0288681074656742	0.0504488161886592	923	0.0288681074656742	0.0048543122194547	0.827917305226285	0.929171150395291	2.06139638399911	0.578081506270916	0.0289932130234886	0.0289932130234886
ECAOMIC-262	3214	4928.29545454545	193.829468304882	0.99484082575913	6.6296168131922	1112.58082237164	109	0.791807694160841	0.67333341525068	0.0603078619492477	0.482199418879928	0.421429657670834	0.0374960279631395	0.0549729901493486	708	0.0374960279631395	0.00515917424086961	0.859336934646754	0.94214468274788	2.06139488222598	0.554072661794301	0.0280690604808812	0.0280690604808813
ECAOMIC-203	5786	7788.54959053685	113.023073450763	0.991152249098626	6.61532423384505	1520.38746062064	98	0.735698111040892	0.595447699992548	0.0195338875649435	0.381942525764876	0.3349593065648	0.0736849981294426	0.0918668163112608	4924	0.0736849981294426	0.00884775090137355	0.797246539468762	0.928899929254499	2.06129022071667	0.53473999251777	0.0349120838009727	0.0349120838009727
ECAOMIC-209	4572	6175.13272311213	132.492314404402	0.992452392393511	6.33664693892963	1145.22439407993	67	0.713789353521358	0.575172231045086	0.028979071392039	0.355701635152586	0.317283533427748	0.0333015862589904	0.0616933232618477	2028	0.0333015862589904	0.00754760760648901	0.672517980886072	0.948845120479916	2.06129319781377	0.49390784590627	0.0785083253965647	0.0785083253965647
ECAOMIC-226	5484	7786.40445269017	190.361540247641	0.994746838049855	6.89943256383223	1702.51249728211	139	0.728423879527292	0.649648570037933	0.0347121699940994	0.45221836298328	0.395050647717616	0.0392372301982616	0.0629211837093466	1607	0.0392372301982616	0.0052531619501455	0.876233030569392	0.912803138294294	2.0613919457041	0.598837777126673	0.0345981052837191	0.0345981052837191
ECAOMIC-216	4997	7073.88554216867	238.215139030807	0.995802113987933	6.92369149520123	1533.88408188316	146	0.722769137443126	0.656021216629931	0.0476716307846322	0.432317398629814	0.388813771910754	0.0341742102105236	0.0556178749380429	1310	0.0341742102105236	0.00419788601206691	0.885816398403464	0.920987929368948	2.06134068682539	0.611248793467769	0.0319307124409778	0.0319307124409777
ECAOMIC-229	3962	6263.61838440111	236.065517363029	0.995763887876677	6.83001164396943	1302.03876143697	147	0.740965189611344	0.671865899127751	0.0595824122572005	0.446549605378165	0.411585078219219	0.0274262414894026	0.0476978112859176	713	0.0274262414894026	0.00423611212332282	0.903950455821826	0.931862262032269	2.06140454216722	0.606916182636458	0.0238489056429588	0.0238489056429588
ECAOMIC-206	4108	5937.65986394558	115.774172421893	0.991362494940962	6.3746142357956	1132.29189624317	75	0.774346190202431	0.599506020016164	0.0281826125661862	0.394891870563967	0.348338515599109	0.0533915055681435	0.0864629031480499	2215	0.0533915055681435	0.00863750505903766	0.679000144627103	0.946273850308046	2.06128607010259	0.505664561538832	0.0495347828183001	0.0495347828183001
ECAOMIC-243	5908	8095.9349137931	152.444513763616	0.993440236218992	6.74294757714444	1614.63016235626	116	0.6990136890047	0.61189333815401	0.025803065972176	0.392966609408017	0.345093657392137	0.0481235263295782	0.0780881582394551	2939	0.0481235263295782	0.00655976378100838	0.891685223997904	0.923324694334383	2.06131177502453	0.569819229761593	0.0293424155095625	0.0293424155095625
ECAOMIC-248	4905	6938.51559251559	214.506540141515	0.995338137478977	6.92106155935017	1496.36493361623	159	0.701927168453891	0.656005964361763	0.0437322202123374	0.425670391538865	0.39318917561094	0.0416612113435806	0.0591007881850795	1591	0.0416612113435806	0.00466186252102279	0.88289821676399	0.921691989187025	2.06135069024791	0.621723532954516	0.0309775066118516	0.0309775066118516
ECAOMIC-235	5157	7575.61809317443	296.285671563217	0.99662487897331	7.02627248742124	1508.43622937424	178	0.639922118803357	0.656397188790969	0.0574531067603678	0.392261565707387	0.387433379652557	0.0298336588322446	0.0443800929355512	1329	0.0298336588322446	0.00337512102669007	0.890160953599569	0.920439393720585	2.06133790190262	0.645385772330348	0.0257480862908838	0.0257480862908838
ECAOMIC-210	4718	6556.81952326901	187.144032045663	0.994656522096542	6.66445102222105	1291.58351057099	110	0.690093082154014	0.617636588140911	0.0396659669448204	0.383355042053779	0.35638463646578	0.0294366052116593	0.053270161705634	1429	0.0294366052116593	0.00534347790345782	0.692203110516016	0.936353222150274	2.06129569243286	0.551694304253785	0.0449685858481821	0.0449685858481821
ECAOMIC-256	5763	8076.53187613843	181.973324158823	0.994504689054714	6.88891172984949	1677.80214140041	142	0.680219990084047	0.636252143452435	0.0315761450908942	0.416972954473582	0.373782697303692	0.0430536533079259	0.0725302209253856	2169	0.0430536533079259	0.00549531094528567	0.884158081740408	0.915508963345246	2.06134569658805	0.601321979396177	0.0307667877488637	0.0307667877488636
ECAOMIC-213	4115	5903.04500616523	122.759628166633	0.991853999438296	6.57067618032361	1243.34331644436	103	0.792519748772808	0.63191911062953	0.0298322304171648	0.432076046098774	0.380274450594254	0.0626963071387186	0.097093891989144	2056	0.0626963071387186	0.00814600056170426	0.851096270545543	0.937834227057806	2.06136920958895	0.543866068978136	0.0291525630469918	0.0291525630469917
ECAOMIC-214	4084	5862.83597883598	173.592124109944	0.994239369987969	6.74251521524428	1224.42032750801	133	0.777169388870912	0.647731373058803	0.0425054172649227	0.414729072520234	0.388842029530249	0.0532995689005457	0.075427331102469	1768	0.0532995689005457	0.00576063001203125	0.756051973109041	0.935937378311678	2.06132285981503	0.581592354767719	0.0377136655512345	0.0377136655512345
ECAOMIC-231	4622	7479.89250614251	126.476670626315	0.992093403510323	6.6221394594959	1445.42817390207	107	0.749105173209452	0.634784051043142	0.0273640568209249	0.445657950324782	0.377123788164692	0.0562301072733703	0.0910644819049864	1908	0.0562301072733703	0.00790659648967655	0.899239655782153	0.930387854508069	2.06138085391686	0.562418955558175	0.0277614051632677	0.0277614051632677
ECAOMIC-218	5967	7888.29951884523	176.840558229389	0.99434518862634	6.83690878406428	1710.76946542018	125	0.695103618237664	0.627149522360995	0.0296364267185167	0.423521829031467	0.367928962411925	0.0391072777869925	0.0683548036342861	2122	0.0391072777869925	0.00565481137366038	0.884981846998765	0.914692480319331	2.06137972708595	0.587051473433958	0.0317723595215716	0.0317723595215717
ECAOMIC-220	4192	5995.29332552693	194.15115432259	0.994849373914417	6.76110089686283	1328.20008293335	129	0.752196393399496	0.656149491359545	0.0463146837601598	0.447655458354053	0.39990140878229	0.0379127871927122	0.0583428226940853	1132	0.0379127871927122	0.00515062608558309	0.882912452274097	0.931260335074114	2.06137704709342	0.583897113001541	0.0340612231227811	0.0340612231227812
ECAOMIC-201	1937	2696.01754385965	228.712358325424	0.995627695821416	6.62128023542183	792.093603307215	148	0.926876848406036	0.733300901078323	0.118075559280033	0.545911921977181	0.512643848199298	0.041222288795686	0.0601557819053325	344	0.041222288795686	0.00437230417858378	0.841102456560815	0.95321582982001	2.06142232345036	0.598082684242061	0.0511683642899941	0.051168364289994
