# Supplementary material for: Unraveling the effects of the gut microbiota composition and function on horse endurance physiology
Source: Sci Rep. 2019 Jul 3;9:9620. doi: 10.1038/s41598-019-46118-7 (PMC6610142; doi:10.1038/s41598-019-46118-7)
Supplement: Supplementary file 4 — Table S3 [file 41598_2019_46118_MOESM4_ESM.xls]

## Sheet: stats_genera_ecaomics.txt
Table S3. Relative abundance of each genus in our cohort
Genera	Sum	Mean	sd
Acetanaerobacterium	1.92789	0.0370748	0.0269625
Acetitomaculum	0.0523933	0.00100756	0.00245598
Acetivibrio	4.53949	0.0872979	0.0786987
Acinetobacter	0.363524	0.00699085	0.0123525
Actinobacillus	0.121053	0.00232794	0.0073203
Actinoplanes	0.0276769	0.000532248	0.001748
Adlercreutzia	7.17897	0.138057	0.0582557
Aeromicrobium	0.293348	0.0056413	0.0105832
Agreia	0.506931	0.00974867	0.013774
Alistipes	0.75035	0.0144298	0.0204872
Alloprevotella	35.2156	0.677224	0.487138
Anaerobiospirillum	0.335543	0.00645275	0.0113926
Anaeroplasma	27.0112	0.519446	0.222844
Anaerosporobacter	30.3846	0.584319	0.176737
Anaerostipes	2.94146	0.0565666	0.0279387
Anaerotruncus	2.22148	0.0427207	0.0279606
Anaerovibrio	14.6694	0.282104	0.191417
Anaerovorax	51.9059	0.998191	0.282141
Arthrobacter	0.537954	0.0103453	0.00878919
Asaccharobacter	0.713468	0.0137205	0.0120962
Bacillus	7.38247	0.141971	0.0577953
Bacteroides	0.0320999	0.000617306	0.00180661
Barnesiella	6.52151	0.125414	0.0681878
Bilophila	0.104077	0.00200149	0.0074938
Blautia	85.4875	1.64399	0.490286
Brevundimonas	0.0805483	0.00154901	0.00351479
Bulleidia	0.0536879	0.00103246	0.00245751
Butyricicoccus	2.05195	0.0394606	0.0311148
Butyrivibrio	1.15111	0.0221368	0.0144039
Campylobacter	1.90743	0.0366813	0.06133
Carnobacterium	0.0551184	0.00105997	0.00259879
Caryophanon	1.26043	0.0242391	0.0756923
Cellulosilyticum	3.14668	0.0605131	0.105218
Cellulosimicrobium	0.191236	0.00367762	0.00696072
Clostridium_III	12.4645	0.239702	0.119833
Clostridium_IV	147.547	2.83745	1.33686
Clostridium_XI	2.10602	0.0405004	0.0713654
Clostridium_XlVa	844.131	16.2333	2.34949
Clostridium_XlVb	1.11866	0.0215127	0.0514314
Clostridium_sensu_stricto	12.369	0.237865	0.238944
Collinsella	2.33946	0.0449896	0.0275601
Coprococcus	39.7363	0.764159	0.213007
Corynebacterium	0.694494	0.0133557	0.0247672
Dehalobacterium	0.433522	0.00833697	0.0165015
Delftia	0.0906273	0.00174283	0.00297836
Denitrobacterium	5.68625	0.109351	0.0788743
Desulfovibrio	17.2656	0.332031	0.177915
Devosia	0.0870518	0.00167407	0.00398757
Dietzia	0.653725	0.0125716	0.0254742
Dorea	2.60645	0.050124	0.0290307
Eggerthella	0.217211	0.00417714	0.00567285
Enhydrobacter	0.142633	0.00274293	0.0042516
Ensifer	0.150339	0.00289113	0.00666982
Erysipelotrichaceae_incertae_sedis	0.152066	0.00292434	0.00642084
Escherichia/Shigella	5.10389	0.0981517	0.17937
Ethanoligenens	1.5883	0.0305441	0.0290334
Eubacterium	51.5256	0.990878	0.398
Faecalibacterium	3.73089	0.0717479	0.0332544
Fibrobacter	570.353	10.9683	5.8153
Filibacter	0.0736883	0.00141708	0.00708782
Flavobacterium	0.0987325	0.0018987	0.00354659
Flavonifractor	12.9843	0.249698	0.225455
Gemmiger	0.618747	0.011899	0.0116376
Gordonia	2.47589	0.0476133	0.0973361
Gordonibacter	11.0682	0.21285	0.0753942
Hafnia	0.0387618	0.000745419	0.00192895
Helicobacter	0.0378212	0.000727331	0.00321537
Herbaspirillum	1.89412	0.0364254	0.0267832
Hespellia	0.0216079	0.000415536	0.0013468
Holdemania	0.0570421	0.00109696	0.00278192
Hydrogenoanaerobacterium	1.65867	0.0318975	0.0499938
Lachnoanaerobaculum	0.115422	0.00221966	0.00392446
Lachnobacterium	0.0341092	0.000655945	0.00158179
Lachnospiracea_incertae_sedis	97.6317	1.87753	0.384228
Lactobacillus	4.65608	0.0895399	0.115664
Lactococcus	0.948802	0.0182462	0.0129
Lactonifactor	31.9362	0.614158	0.180688
Lutispora	0.0348707	0.00067059	0.00274017
Lysinibacillus	0.0721017	0.00138657	0.0044967
Marvinbryantia	0.0326068	0.000627054	0.00157047
Methylobacterium	0.104521	0.00201002	0.00415246
Micromonospora	0.00885401	0.00017027	0.000898811
Mogibacterium	10.525	0.202404	0.136812
Moryella	1.73818	0.0334266	0.023999
Mycobacterium	0.987376	0.018988	0.0238272
Myroides	0.610114	0.011733	0.0106309
Nitratireductor	1.04775	0.020149	0.0441369
Oceanobacillus	1.00585	0.0193432	0.01124
Ochrobactrum	0.088262	0.00169735	0.00450254
Olsenella	0.241793	0.00464987	0.00651952
Oribacterium	9.3903	0.180583	0.181412
Oscillibacter	47.8005	0.91924	0.491175
Oxalobacter	0.127898	0.00245958	0.00382917
Paludibacter	13.6332	0.262177	0.264758
Pantoea	0.0762358	0.00146607	0.00377108
Papillibacter	3.62179	0.0696498	0.0374222
Paraeggerthella	0.298138	0.00573342	0.00713032
Paraprevotella	69.4333	1.33526	0.504342
Parasporobacterium	0.0648262	0.00124666	0.00274396
Parasutterella	1.11605	0.0214626	0.0121955
Pelospora	0.76425	0.0146971	0.0149299
Peptococcus	0.0862098	0.00165788	0.00333761
Planococcaceae_incertae_sedis	10.0922	0.194081	0.602256
Prevotella	337.953	6.4991	2.5433
Pseudobutyrivibrio	66.5897	1.28057	0.33492
Pseudoflavonifractor	209.16	4.02231	2.0512
Pseudomonas	2.73123	0.0525236	0.0224452
Pseudoramibacter	0.0787115	0.00151368	0.00304533
Psychrobacter	0.91823	0.0176583	0.0105227
Rhizobium	0.355171	0.00683021	0.00870201
Rhodococcus	0.751452	0.014451	0.0121535
Rhodoplanes	0.00742971	0.000142879	0.000762442
Rikenella	1.80947	0.0347975	0.0354013
Robinsoniella	0.823334	0.0158333	0.0131244
Roseburia	22.9348	0.441054	0.132177
Ruminobacter	0.00560713	0.000107829	0.000549818
Ruminococcus	434.584	8.35739	2.55975
Rummeliibacillus	1.30149	0.0250286	0.0799328
Saccharofermentans	103.227	1.98513	0.894604
Saccharopolyspora	0.631751	0.0121491	0.0258567
Sarcina	7.40298	0.142365	0.154538
Schwartzia	5.19091	0.0998252	0.0504643
Selenomonas	0.128718	0.00247535	0.00374032
Serratia	0.0569774	0.00109572	0.00267405
Slackia	2.78596	0.0535761	0.0349484
Solibacillus	3.58343	0.0689121	0.192571
Sphaerochaeta	0.0362621	0.000697349	0.00189423
Sphingomonas	5.58327	0.10737	0.0481302
Sporobacter	3.07104	0.0590585	0.0339298
Staphylococcus	0.215929	0.00415249	0.00981407
Stenotrophomonas	0.0372665	0.000716663	0.0024218
Streptococcus	15.58	0.299614	0.628113
Streptomyces	0.240965	0.00463394	0.00757111
Subdoligranulum	0.341161	0.00656079	0.00830716
Succinivibrio	0.607217	0.0116773	0.0162466
Sutterella	0.706952	0.0135952	0.0137157
Syntrophococcus	2.58337	0.0496802	0.0279489
Syntrophomonas	0.61034	0.0117373	0.0173687
Treponema	536.013	10.308	2.5725
Turicibacter	0.28228	0.00542846	0.0136707
Ureibacillus	0.32806	0.00630885	0.0145901
Viridibacillus	0.224828	0.00432362	0.0113156
Weissella	2.62332	0.0504484	0.102705
Williamsia	0.157212	0.0030233	0.00462357
unclassified_Bacteria	0.279596	0.00537685	0.00604577
unclassified_Clostridiales_Incertae_Sedis_XIII	0.132282	0.00254389	0.00411765
unclassified_Coriobacteriaceae	2.23185	0.0429201	0.0223335
unclassified_Erysipelotrichaceae	0.749798	0.0144192	0.0212538
unclassified_Eubacteriaceae	5.40556	0.103953	0.0797965
unclassified_Lachnospiraceae	388.651	7.47406	0.860828
unclassified_Micrococcineae	0.133802	0.00257311	0.00541709
unclassified_Peptococcaceae	0.976944	0.0187874	0.0204797
unclassified_Planococcaceae	0.411888	0.00792093	0.0237106
unclassified_Porphyromonadaceae	135.059	2.59728	0.800355
unclassified_Prevotellaceae	52.8753	1.01683	0.48844
unclassified_Ruminococcaceae	483.881	9.30541	2.99975
unclassified_Sutterellaceae	4.18695	0.0805183	0.0574706
