# Supplementary material for: Unraveling the effects of the gut microbiota composition and function on horse endurance physiology
Source: Sci Rep. 2019 Jul 3;9:9620. doi: 10.1038/s41598-019-46118-7 (PMC6610142; doi:10.1038/s41598-019-46118-7)
Supplement: Supplementary file 5 — Table S4 [file 41598_2019_46118_MOESM5_ESM.xls]

## Sheet: NewTableS7
Table S4.Differences in relative abundance of genera between community types
Genera	Community type 1	Community type 2	Difference	p-value	adjusted p-value
Escherichia/Shigella	0.340259071	0	0.340259071	3.14e-13	2.46e-11
Weissella	0.174887723133333	0	0.174887723133333	3.14e-13	2.46e-11
Prevotella	3.1912414972	7.87691395563889	-4.68567245843889	4.39e-12	1.31e-10
Pseudoflavonifractor	2.2301276742	4.74171836175	-2.51159068755	4.39e-12	1.31e-10
Corynebacterium	0.0461245228666667	7.29515833333333e-05	0.0460515712833333	5.02e-12	1.31e-10
Rummeliibacillus	0.0864248044	0.000142042222222222	0.0862827621777778	5.02e-12	1.31e-10
unclassified_Porphyromonadaceae	1.6092493558	2.95881900972222	-1.34956965392222	7.53e-12	1.69e-10
Dietzia	0.0435816639333333	0	0.0435816639333333	1.16e-11	1.82e-10
Saccharopolyspora	0.0421167281333333	0	0.0421167281333333	1.16e-11	1.82e-10
Ureibacillus	0.0218706734666667	0	0.0218706734666667	1.16e-11	1.82e-10
Fibrobacter	18.8553844576	7.79385280594444	11.0615316516556	1.88e-11	2.69e-10
Gordonia	0.164717796466667	0.000142352166666667	0.1645754443	3.12e-11	4.09e-10
Nitratireductor	0.0687194280666667	0.000470954611111111	0.0682484734555556	3.69e-11	4.46e-10
Flavonifractor	0.5448190092	0.12877566475	0.41604334445	6.08e-11	6.82e-10
Cellulosilyticum	0.208126806466667	0.000688370583333333	0.207438435883333	6.84e-11	7.16e-10
Caryophanon	0.0837813873333333	0.000103121277777778	0.0836782660555555	1.63e-10	1.58e-09
Paraprevotella	0.7069838342	1.59499298444444	-0.888009150244444	1.71e-10	1.58e-09
Anaeroplasma	0.2748902188	0.628086131388889	-0.353195912588889	7.58e-10	6.61e-09
unclassified_Prevotellaceae	0.5529703898	1.18664064286111	-0.633670253061111	1.30e-09	1.07e-08
Staphylococcus	0.0140924020666667	0.00012620525	0.0139661968166667	1.36e-09	1.07e-08
Planococcaceae_incertae_sedis	0.669254971866667	0.00148365383333333	0.667771318033333	1.57e-09	1.18e-08
Aeromicrobium	0.0182837697333333	0.000530309472222222	0.0177534602611111	7.10e-09	5.07e-08
unclassified_Micrococcineae	0.00860816706666667	0.00012997275	0.00847819431666667	7.62e-09	5.20e-08
Ruminococcus	5.81073228533333	9.58007196611111	-3.76933968077778	1.68e-08	1.10e-07
unclassified_Planococcaceae	0.0269344834666667	0.000218643166666667	0.0267158403	2.31e-08	1.45e-07
Streptococcus	0.9972171084	0.0172692886944444	0.979947819705556	2.51e-08	1.52e-07
Clostridium_XI	0.121062117333333	0.0080579795	0.113004137833333	2.86e-08	1.67e-07
Acinetobacter	0.0201845635333333	0.00168766191666667	0.0184969016166667	3.36e-08	1.89e-07
Cellulosimicrobium	0.0114101869333333	0.000557868083333333	0.01085231885	4.82e-08	2.61e-07
Solibacillus	0.233942878866667	0.00206355819444444	0.231879320672222	7.84e-08	4.10e-07
Anaerovibrio	0.1103596358	0.355909607361111	-0.245549971561111	9.62e-08	4.87e-07
unclassified_Peptococcaceae	0.0433510191333333	0.00767679605555556	0.0356742230777778	1.11e-07	5.43e-07
Ensifer	0.00931757406666667	0.000293760583333333	0.00902381348333333	3.61e-07	1.72e-06
Herbaspirillum	0.011796727	0.0476991006111111	-0.0359023736111111	3.87e-07	1.79e-06
Lachnospiracea_incertae_sedis	1.4734591178	2.03376003405556	-0.560300916255556	4.42e-07	1.98e-06
Treponema	12.86332708	9.47363870530556	3.38968837469444	7.08e-07	3.09e-06
Anaerosporobacter	0.7649117638	0.504338450888889	0.260573312911111	1.29e-06	5.33e-06
unclassified_Lachnospiraceae	8.28487587693333	7.09785559780556	1.18702027912778	1.29e-06	5.33e-06
Syntrophomonas	0.0282147137333333	0.00519776230555556	0.0230169514277778	2.66e-06	1.07e-05
Butyricicoccus	0.0142242444	0.0496742099166667	-0.0354499655166667	3.97e-06	1.56e-05
Adlercreutzia	0.1919436752	0.112451254305556	0.0794924208944444	5.90e-06	2.26e-05
unclassified_Sutterellaceae	0.0390112563333333	0.0979530967777778	-0.0589418404444444	1.26e-05	4.71e-05
Slackia	0.0775434976666667	0.0394874660555556	0.0380560316111111	1.81e-05	6.61e-05
Parasutterella	0.0122819426	0.0258840253333333	-0.0136020827333333	2.04e-05	7.27e-05
Clostridium_III	0.157148754466667	0.277962897916667	-0.12081414345	5.05e-05	1.73e-04
Subdoligranulum	0.000655292733333333	0.00920366091666667	-0.00854836818333333	5.07e-05	1.73e-04
Hydrogenoanaerobacterium	0.0113366486	0.04135052175	-0.03001387315	1.37e-04	4.56e-04
Saccharofermentans	2.807371381	1.68789064086111	1.11948074013889	2.58e-04	8.43e-04
unclassified_Eubacteriaceae	0.0494011282	0.121184917694444	-0.0717837894944444	2.83e-04	9.08e-04
Mycobacterium	0.0411261130666667	0.0102912419444444	0.0308348711222222	4.51e-04	1.42e-03
Gemmiger	0.00389532973333333	0.0155643615277778	-0.0116690317944444	4.80e-04	1.48e-03
Denitrobacterium	0.0681847802	0.114167078583333	-0.0459822983833333	4.91e-04	1.48e-03
Desulfovibrio	0.2266752648	0.350910139027778	-0.124234874227778	5.87e-04	1.74e-03
Dehalobacterium	0.0192051196666667	0.00194371488888889	0.0172614047777778	9.19e-04	2.67e-03
Lysinibacillus	0.00408910493333333	0.000299030416666667	0.00379007451666667	1.49e-03	4.26e-03
Actinoplanes	0.0016680896	7.376525e-05	0.00159432435	2.04e-03	5.61e-03
Bacteroides	0.00184432946666667	0.000123193972222222	0.00172113549444444	2.04e-03	5.61e-03
Roseburia	0.365498898066667	0.469412234444444	-0.103913336377778	3.18e-03	8.61e-03
Asaccharobacter	0.007025771	0.01619234975	-0.00916657875	3.67e-03	9.77e-03
Ethanoligenens	0.048809649	0.0230831421388889	0.0257265068611111	3.90e-03	1.02e-02
Faecalibacterium	0.0478870066	0.07879120925	-0.03090420265	4.56e-03	1.17e-02
Peptococcus	0.0034884222	0.000941206166666667	0.00254721603333333	5.43e-03	1.37e-02
Viridibacillus	0.0135135149333333	0.000614601555555556	0.0128989133777778	6.15e-03	1.53e-02
Clostridium_XlVa	15.0679733526667	16.8853462077778	-1.81737285511111	6.45e-03	1.57e-02
Rhodococcus	0.00737067813333333	0.0178025512777778	-0.0104318731444444	6.49e-03	1.57e-02
Oceanobacillus	0.0257270391333333	0.0172206109166667	0.00850642821666667	7.38e-03	1.75e-02
Anaerostipes	0.0426087056666667	0.06395364625	-0.0213449405833333	7.88e-03	1.85e-02
Acetivibrio	0.0506411460666667	0.103598848	-0.0529577019333333	8.42e-03	1.92e-02
Bacillus	0.182193850666667	0.125660474527778	0.0565333761388889	8.42e-03	1.92e-02
Acetanaerobacterium	0.0228460126	0.04263569525	-0.01978968265	1.02e-02	2.29e-02
Butyrivibrio	0.0141250961333333	0.02539107125	-0.0112659751166667	1.27e-02	2.81e-02
Coprococcus	0.6661289074	0.804568120833333	-0.138439213433333	1.78e-02	3.87e-02
Brevundimonas	0	0.00223745216666667	-0.00223745216666667	1.85e-02	3.92e-02
Ochrobactrum	0	0.00245172280555556	-0.00245172280555556	1.85e-02	3.92e-02
unclassified_Erysipelotrichaceae	0.00555875873333333	0.0178127548333333	-0.0122539961	2.01e-02	4.21e-02
Anaerobiospirillum	0.00232568806666667	0.00625516919444444	-0.00392948112777778	2.30e-02	4.74e-02
Selenomonas	0.000699341666666667	0.00328411947222222	-0.00258477780555556	2.54e-02	5.18e-02
Pelospora	0.0210687418	0.0124505278611111	0.00861821393888889	2.84e-02	5.71e-02
Agreia	0.00473626393333333	0.01210796825	-0.00737170431666667	3.54e-02	7.04e-02
Sarcina	0.0590480744	0.171251630083333	-0.112203555683333	3.67e-02	7.20e-02
Lachnobacterium	0	0.000947476555555556	-0.000947476555555556	3.71e-02	7.20e-02
Methylobacterium	0.000177304933333333	0.00282948080555556	-0.00265217587222222	3.89e-02	7.45e-02
Robinsoniella	0.0103178440666667	0.0185712876944444	-0.00825344362777778	4.03e-02	7.63e-02
Sporobacter	0.0705588575333333	0.0531119601944444	0.0174468973388889	4.08e-02	7.63e-02
Campylobacter	0.00867999626666667	0.0416805054444444	-0.0330005091777778	4.99e-02	9.22e-02
Lactobacillus	0.0415782364666667	0.0938420637777778	-0.0522638273111111	5.80e-02	1.06e-01
Actinobacillus	0.0002362558	0.00186651780555556	-0.00163026200555556	6.06e-02	1.09e-01
Clostridium_XlVb	0.0187636983333333	0.0127734423611111	0.00599025597222222	6.72e-02	1.20e-01
Collinsella	0.0513337785333333	0.0394029789722222	0.0119307995611111	7.02e-02	1.22e-01
Rikenella	0.0508320704	0.0290830821111111	0.0217489882888889	7.02e-02	1.22e-01
Lactonifactor	0.5673509004	0.644431390416667	-0.0770804900166666	7.70e-02	1.33e-01
Succinivibrio	0.0211352128	0.00806080483333333	0.0130744079666667	8.04e-02	1.37e-01
Devosia	0.000192511333333333	0.00233789305555556	-0.00214538172222222	8.22e-02	1.39e-01
Paludibacter	0.144596221	0.278620118444444	-0.134023897444444	8.82e-02	1.47e-01
Arthrobacter	0.00719524313333333	0.0119451541111111	-0.00474991097777778	9.11e-02	1.51e-01
Clostridium_IV	2.2399351998	2.98283662016667	-0.742901420366667	9.64e-02	1.56e-01
Mogibacterium	0.1513721168	0.216012284138889	-0.0646401673388889	9.64e-02	1.56e-01
Lachnoanaerobaculum	0.0015096778	0.00257714627777778	-0.00106746847777778	1.02e-01	1.64e-01
Alistipes	0.0181656170666667	0.0125752448333333	0.00559037223333333	1.08e-01	1.71e-01
Pseudomonas	0.046702438	0.0557093314722222	-0.00900689347222222	1.10e-01	1.71e-01
unclassified_Ruminococcaceae	7.93613338826667	9.68229437386111	-1.74616098559444	1.10e-01	1.71e-01
Williamsia	0.0015302718	0.00372937605555556	-0.00219910425555556	1.34e-01	2.06e-01
Helicobacter	0	0.00105058905555556	-0.00105058905555556	1.38e-01	2.11e-01
Eggerthella	0.00570841866666667	0.00295633291666667	0.00275208575	1.43e-01	2.14e-01
Hespellia	0.000740553533333333	0.000291654888888889	0.000448898644444444	1.44e-01	2.14e-01
Psychrobacter	0.015983172	0.0181479217222222	-0.00216474972222222	1.44e-01	2.14e-01
Eubacterium	0.825392275533333	1.05451004536111	-0.229117769827778	1.52e-01	2.23e-01
Anaerovorax	1.03337747486667	0.956051209777778	0.0773262650888888	1.65e-01	2.39e-01
Papillibacter	0.0588274961333333	0.0691056506944445	-0.0102781545611111	1.78e-01	2.56e-01
Carnobacterium	0.000454860733333333	0.00134154063888889	-0.000886679905555555	2.08e-01	2.96e-01
Schwartzia	0.1199147548	0.0942274855	0.0256872693	2.21e-01	3.12e-01
Lactococcus	0.0208147479333333	0.0176828034166667	0.00313194451666667	2.22e-01	3.12e-01
Delftia	0.000910594333333333	0.00213801116666667	-0.00122741683333333	2.43e-01	3.34e-01
Paraeggerthella	0.0065887118	0.00483749697222222	0.00175121482777778	2.43e-01	3.34e-01
Parasporobacterium	0.00171910006666667	0.00108443633333333	0.000634663733333333	2.45e-01	3.34e-01
Pseudobutyrivibrio	1.12170486093333	1.32782817725	-0.206123316316667	2.63e-01	3.56e-01
Barnesiella	0.137010902266667	0.120571111611111	0.0164397906555556	3.10e-01	4.16e-01
Oribacterium	0.116012008533333	0.205515274111111	-0.0895032655777778	3.20e-01	4.22e-01
Sutterella	0.0107433467333333	0.0137635266111111	-0.00302017987777778	3.20e-01	4.22e-01
Streptomyces	0.00443500953333333	0.00484554233333333	-0.0004105328	3.56e-01	4.66e-01
Clostridium_sensu_stricto	0.224692381466667	0.242273677972222	-0.0175812965055556	3.62e-01	4.69e-01
unclassified_Coriobacteriaceae	0.0360606890666667	0.0434763890833333	-0.00741570001666667	3.73e-01	4.72e-01
Micromonospora	0	0.000245944833333333	-0.000245944833333333	3.73e-01	4.72e-01
Ruminobacter	0	0.000155753527777778	-0.000155753527777778	3.73e-01	4.72e-01
Lutispora	0.00102173313333333	0.000542908138888889	0.000478824994444445	3.87e-01	4.86e-01
Anaerotruncus	0.0365409778666667	0.0464822429166667	-0.00994126505	4.07e-01	5.07e-01
Myroides	0.0124459819333333	0.0103641593611111	0.00208182257222222	4.12e-01	5.09e-01
Pseudoramibacter	0.0007535914	0.00187243525	-0.00111884385	4.42e-01	5.38e-01
Moryella	0.0278643255333333	0.0366726597777778	-0.00880833424444444	4.42e-01	5.38e-01
Pantoea	0.00204609833333333	0.00126511902777778	0.000780979305555555	4.72e-01	5.70e-01
Blautia	1.559662899	1.67377983044444	-0.114116931444444	5.06e-01	5.97e-01
Dorea	0.044623689	0.0524104540555556	-0.00778676505555555	5.06e-01	5.97e-01
Rhodoplanes	0.000164544066666667	0.000137820777777778	2.67232888888889e-05	5.06e-01	5.97e-01
Stenotrophomonas	0.000779955133333333	0.000710199	6.97561333333333e-05	5.18e-01	6.07e-01
Sphaerochaeta	0.00104037613333333	0.000573791277777778	0.000466584855555555	5.24e-01	6.10e-01
Rhizobium	0.00560099786666667	0.007532113	-0.00193111513333333	5.39e-01	6.18e-01
unclassified_Clostridiales_Incertae_Sedis_XIII	0.00221186586666667	0.00275289863888889	-0.000541032772222222	5.39e-01	6.18e-01
Acetitomaculum	0.0010802832	0.00100525013888889	7.50330611111111e-05	5.85e-01	6.62e-01
Gordonibacter	0.2202464912	0.203801525083333	0.0164449661166667	5.88e-01	6.62e-01
Marvinbryantia	0.000822434333333333	0.00056306375	0.000259370583333333	5.90e-01	6.62e-01
Sphingomonas	0.101898235533333	0.107741437361111	-0.00584320182777777	6.02e-01	6.70e-01
Filibacter	0.0002274304	0.000554510222222222	-0.000327079822222222	6.17e-01	6.79e-01
Holdemania	0.000848666666666667	0.00123089163888889	-0.000382224972222222	6.19e-01	6.79e-01
Syntrophococcus	0.0473757567333333	0.0520203520833333	-0.00464459535	6.45e-01	7.04e-01
Turicibacter	0.00299557833333333	0.00519532983333333	-0.0021997515	6.85e-01	7.42e-01
Bulleidia	0.00105143173333333	0.00105323397222222	-1.80223888888889e-06	7.09e-01	7.62e-01
Erysipelotrichaceae_incertae_sedis	0.00202375053333333	0.00338081552777778	-0.00135706499444444	7.43e-01	7.93e-01
Bilophila	0.00127017313333333	0.000964176916666667	0.000305996216666667	7.81e-01	8.29e-01
Olsenella	0.00556402906666667	0.00439813238888889	0.00116589667777778	8.33e-01	8.74e-01
Oxalobacter	0.00202809326666667	0.00270768691666667	-0.00067959365	8.35e-01	8.74e-01
Enhydrobacter	0.00337701453333333	0.00255492608333333	0.00082208845	8.53e-01	8.87e-01
Serratia	0.00129740206666667	0.00104212152777778	0.000255280538888889	8.70e-01	8.98e-01
Alloprevotella	0.749806155933333	0.610586484444444	0.139219671488889	9.10e-01	9.28e-01
Oscillibacter	0.8709984828	0.871234090111111	-0.000235607311111052	9.10e-01	9.28e-01
Flavobacterium	0.00199769913333333	0.00191019541666667	8.75037166666668e-05	9.31e-01	9.43e-01
Hafnia	0.000690337733333333	0.000789075166666667	-9.87374333333334e-05	9.41e-01	9.47e-01
unclassified_Bacteria	0.00576096193333333	0.00536615766666667	0.000394804266666667	9.57e-01	9.57e-01
