# Supplementary material for: Unraveling the effects of the gut microbiota composition and function on horse endurance physiology
Source: Sci Rep. 2019 Jul 3;9:9620. doi: 10.1038/s41598-019-46118-7 (PMC6610142; doi:10.1038/s41598-019-46118-7)
Supplement: Supplementary file 6 — Table S5 [file 41598_2019_46118_MOESM6_ESM.xls]

## Sheet: Feuil1
Table S5. Topological properties of co-occurring networks obtained from 52 endurance animals before the ride
	Nodes	Edges	Clustering coefficient (CC)	Average path length (APL)	Network diameter (ND)	Radiality	Degree	Density	Heterogeneity	Centralization	Betweenness
Community type 1	46	139	0.409	2.674	6	4.3256	6.043	0.134	0.513	0.138	75.347
Community type 2	31	64	0.328	3.049	7	3.26881	4.129	0.138	0.809	0.316	40.58
