# Supplementary material for: Unraveling the effects of the gut microbiota composition and function on horse endurance physiology
Source: Sci Rep. 2019 Jul 3;9:9620. doi: 10.1038/s41598-019-46118-7 (PMC6610142; doi:10.1038/s41598-019-46118-7)
Supplement: Supplementary file 7 — Table S6 [file 41598_2019_46118_MOESM7_ESM.xls]

## Sheet: Hoja1
Table S6. Differences in short chain fatty acids (SCFA) proportions, bacterial, anaerobic fungal and protozoan loads in feces as well as feces pH and estimated diet nutrient intake between gut community types.
Item	Community type 1	Community type 2	SD	p-value
Individual SCFA in feces, %
Acetate	67.34	63.53	4.54	0.006
Propionate	21.07	24.26	4.00	0.008
Butyrate	6.20	6.87	1.11	0.027
iso-Butyrate	2.47	2.53	0.59	0.72
Valerate	1.01	0.83	0.42	0.31
iso-Valerate	1.88	1.95	0.82	0.992
Bacterial loads, log10 per µg of DNA in feces	11.24	11.24	0.25	0.1286
Protozoan loads, log10 per µg of DNA in feces	9.35	9.06	0.73	0.1422
Anaerobic fungi loads, log10 per µg of DNA in feces	8.40	8.52	0.72	0.0732
Feces pH	6.91	6.87	0.42	0.1316
Concentrate intake, kg of DM/d	1.82	1.95	1.17	1.000
Forage intake, kg of DM/d	6.86	8.55	2.19	0.02
Horse net energy value of feeds (UFC)	5.98	7.35	1.84	0.022
Individual nutrients intake, kg/kg DM
Crude Protein (CP)	1.03	1.29	0.32	0.034
Crude fiber (CF)	2.4	2.97	0.71	0.028
Ether extract (EE)	0.66	0.76	0.17	0.098
Ash	2.36	3.09	0.87	0.031
