# Supplementary material for: Unraveling the effects of the gut microbiota composition and function on horse endurance physiology
Source: Sci Rep. 2019 Jul 3;9:9620. doi: 10.1038/s41598-019-46118-7 (PMC6610142; doi:10.1038/s41598-019-46118-7)
Supplement: Supplementary file 8 — Table S7 [file 41598_2019_46118_MOESM8_ESM.xls]

## Sheet: NewTableS11
Table S7. Biochemical parameters obtained from 52 blood samples collected before and after the endurance race
Variable	Reference values given by the local laboratory	Mean T0	SD T0	Mean T1	SD T1
Total bilirubin (mg/L)	11.6-21.6	16.64	4.79	35.19	10.39
Non-esterified fatty acids (mmol/L)	<0.5	0.12	0.14	1.27	0.44
Beta-hidroxy-butyrate (mmol/L)	0.05-0.07	0.19	0.04	0.37	0.13
Total protein (g/L)	50-88	67.10	3.99	69.88	5.53
Creatinine (mg/L)	9-20	11.98	1.19	15.07	2.11
Creatine kinase (IU1/L 30ºC)	150-266	165.38	76.75	8833.84	28716.82
Aspartate transaminase, IU/L 30ºC)	195-280	294.11	105.23	763.65	1432.73
Gamma glutamyltransferase (IU/L)	9-20	17.34	13.71	17.32	13.93
Serum amyloid A (mg/L)	5-50	10.72	27.12	44.17	37.59
1IU: international units
