# Supplementary material for: Unraveling the effects of the gut microbiota composition and function on horse endurance physiology
Source: Sci Rep. 2019 Jul 3;9:9620. doi: 10.1038/s41598-019-46118-7 (PMC6610142; doi:10.1038/s41598-019-46118-7)
Supplement: Supplementary file 9 — Table S8 [file 41598_2019_46118_MOESM9_ESM.xls]

## Sheet: Hoja1
Table S7. Relative abundance of metabolites obtained from blood of 52 individuals collected before and after the endurance ride
ppm	Metabolite	Mean T0	SD T0	Mean T1	SD T1
8.4595 8.4495	Formate	30201.6247040385	593.679017686633	30470.4739778846	785.538654044462
7.7595 7.7445	Histidine	53513.3776925	1750.30264772277	55367.3484246154	2610.14928088897
7.4295 7.4045	Phenylalanine	109799.796815385	2297.62668601427	106256.175423077	3122.10644010395
7.1995 7.1695	Tyrosine	145713.062946154	3732.63275950367	168591.830111538	8389.80229849316
7.0495 7.0395	Histidine MethylHistidine	57497.6460611538	2563.43554742658	56541.3420638461	3068.35925466297
6.9045 6.8745	Tyrosine	104666.360334808	4315.87458656607	122507.241480769	6290.86729365248
5.2396 5.2290	a-Glucose	203253.412855769	22334.1414929849	174215.662378846	31040.574270479
4.4245 4.4095	Unknown	99830.1198263462	5444.86173635025	104076.608525385	5970.62092425159
4.1330 4.0800	Lactate	515504.997209615	30280.6365875706	629108.552788461	70750.220120193
4.0495 4.0395	Unknown	124174.369198077	4809.87395531843	126995.195934615	4831.06190863671
3.9245 3.8995	Creatine	509697.905575	34637.5335447781	484437.118284615	40204.2542128512
3.8945 3.8745	Glucose	492964.776188462	39682.811192716	439860.848923077	46415.6762880734
3.8600 3.8000	Glucose	1156045.95201923	98986.2908874636	1035182.33485385	111138.321395447
3.7800 3.6800	Glucose	1716489.70592308	165839.124291015	1559725.08959615	182038.664992298
3.7745 3.7695	Glucose	64920.8192373077	6091.29253952235	63919.2430205769	5829.07750099137
3.7645 3.7495	Glucose	207679.850398077	16238.5324746196	195572.659194231	17457.3338677807
3.7495 3.7395	Glucose	158600.410505769	13444.2587943217	149027.127911538	16366.7361090877
3.7245 3.7045	Glucose	387545.739905769	44104.0943115473	340449.489055769	51238.3279353705
3.7045 3.6895	Glycerol	246810.851871154	26461.8983418392	220095.638763462	30879.6979365763
3.6720 3.6260	Glycerol	541542.015423077	31173.7317550936	615236.187501923	72178.698998434
3.5800 3.5580	Glycerol	151469.952267308	13108.7712418197	194558.037796154	42276.2885034601
3.5645 3.5395	Glucose	342035.253967308	31866.915663403	365494.1085	42817.304416238
3.5145 3.5045	Glycerol	88216.8251796154	8903.73715444385	79105.6215694231	10131.0891552779
3.4995 3.4845	Glucose	222528.375594231	30791.121299718	187010.383690385	36487.3503007914
3.4845 3.4445	Glucose	710316.740269231	99653.06899551	582688.496305769	119292.639252181
3.4095 3.3895	Glucose	400995.518771154	54906.2251975067	343098.110561538	66312.5590168102
3.3895 3.3795	Glucose	98185.7056505769	10941.9151065157	89194.9626088461	14384.326288877
3.2695 3.2545	Glucose	178803.109386538	25795.7984700828	166299.339861539	28767.167998213
3.2495 3.2345	Trimetylamine N oxine	315389.417655769	36011.193241138	284858.904567308	48998.8263149719
3.2295 3.1845	Choline containing compounds	1231176.41760769	154978.582854139	1262265.55039808	164443.877687149
3.1545 3.1445	Dimethylsulfone	65187.0498105769	18716.8086301264	67333.2865978846	26356.961850521
3.0445 3.0295	Creatine	169088.783917308	6848.24957507324	201410.986751923	18990.2019351222
2.5490 2.5300	Citrate	83666.6643990385	9081.7205879419	90982.9902807692	9825.09444845737
2.5245 2.5095	Citrate	68728.3408407692	6842.27951150133	72252.4414136539	7634.93560953469
2.4545 2.4445	Glutamine	71996.6505796154	6370.93541316399	70783.1873107692	7862.89300497893
2.4445 2.4295	Glutamine	116606.388120769	9606.68798758174	114802.745614038	11328.787438489
2.4295 2.3600	Glutamine	567351.845175	34931.1759040481	585137.215486538	41067.3655734758
2.3250 2.2600	Glutamate	777654.138786538	33306.4850287095	796797.198996154	48889.1845391765
2.0445 2.0245	Glutamine Glutamate	451551.099717308	43803.7996832582	457863.367492308	44860.6024679611
2.0145 1.9395	Glutamine Glutamate	2089800.43892308	136296.960055696	2072724.26846154	135811.868721866
1.9195 1.9095	Acetate	262700.072651923	38261.2059217547	315321.005065385	59721.7803270536
1.4895 1.4595	Alanine	764327.114398077	32810.7247013404	726164.222961539	31728.303051332
1.3395 1.3095	Lactate	866128.408296154	114335.528171949	1354296.02756346	301662.218865134
1.3095 1.1695	Methyl functions FA	7470720.49371154	958850.049736013	7842379.79236539	902868.187785204
1.1195 1.1045	3-Hydroxyisobutyrate	360347.156030769	17283.9222690941	372800.404976923	17943.8286532164
1.0495 1.0395	Valine	231247.194609615	8106.97034090826	238179.797311539	8374.63744162108
1.0345 1.0245	Isoleucine	237578.004467308	7548.15776720085	245066.762944231	8415.72088451827
0.9895 0.9795	Valine	275280.463748077	8921.49028098747	285963.143626923	11142.7355895352
0.9475 0.9345	Isoleucine	443239.314586538	16306.6789573415	458171.556934615	18633.1098550473
0.9230 0.9195	Leucine	105703.373529038	3437.64073633987	108476.887044615	3732.79152153118
0.8545 0.7845	Methyl functions FA	3334063.54057692	284493.371119582	3424396.89321154	275602.613407727
