# Supplementary material for: Unraveling the effects of the gut microbiota composition and function on horse endurance physiology
Source: Sci Rep. 2019 Jul 3;9:9620. doi: 10.1038/s41598-019-46118-7 (PMC6610142; doi:10.1038/s41598-019-46118-7)
Supplement: Supplementary file 10 — Table S9 [file 41598_2019_46118_MOESM10_ESM.xls]

## Sheet: Feuille1
Table S9.Statistical effects of microbiota gut community types and distance ride on the basal metabolome molecules through a two-factor model.
Data set	Variables	PERMANOVA		ANOVA 2 factors
		Cluster effect	Distance effect	Cluster effect	Distance effect
Metabolome T0	Global metabolome	0.024	0.029
	Choline compounds			0.0046	0.0486
	Alanine			0.0030	0.2628
	Valine			0.0075	0.1939
	Isoleucine			0.0032	0.1707
Delta Metabolome	Lactate			0.0042	0.5424
