# Supplementary material for: Unraveling the effects of the gut microbiota composition and function on horse endurance physiology
Source: Sci Rep. 2019 Jul 3;9:9620. doi: 10.1038/s41598-019-46118-7 (PMC6610142; doi:10.1038/s41598-019-46118-7)
Supplement: Supplementary file 11 — Table S10 [file 41598_2019_46118_MOESM11_ESM.xls]

## Sheet: Mapfie_StromaEq_Table1.txt
Table S10. Summary of study samples and fecal bacterial 16S rRNA gene amplicon sequence datasets
SampleID	Sexe	Breed	DistanceRide	BarcodeSequence	LinkerPrimerSequence	CountReadsR1	CountReadsR2	MergedReadsQiime	%joinedQiime
ECAOMIC-201	Female	AR	160	TCGTTC	ILBC_ECAOMIC-201	60684	60899	46682	76.6547890769963
ECAOMIC-202	Gelding	NA	160	GCGATG	ILBC_ECAOMIC-202	21320	21318	17585	82.4889764518247
ECAOMIC-203	Female	AA	160	ATATAA	ILBC_ECAOMIC-203	26597	26585	21478	80.7899191273274
ECAOMIC-204	Male	AR	160	ATACTG	ILBC_ECAOMIC-204	17419	17432	14246	81.7232675539238
ECAOMIC-205	Male	AR	160	GGAGAG	ILBC_ECAOMIC-205	68027	68073	56900	83.5867377668092
ECAOMIC-206	Gelding	AR	160	ACGAGA	ILBC_ECAOMIC-206	33460	33448	26908	80.4472614207127
ECAOMIC-209	Male	SHA	120	ATTACA	ILBC_ECAOMIC-209	29949	29927	24359	81.3947271694456
ECAOMIC-210	Gelding	AR	90	TGATTT	ILBC_ECAOMIC-210	33854	33986	26813	78.8942505737657
ECAOMIC-211	Gelding	DSA	120	GGGGTG	ILBC_ECAOMIC-211	42787	42827	35882	83.7835944614379
ECAOMIC-212	Gelding	SHA	160	ACAAAA	ILBC_ECAOMIC-212	85271	85230	66145	77.6076498885369
ECAOMIC-213	Gelding	AR	160	CTCCAG	ILBC_ECAOMIC-213	40069	40081	32543	81.1930840048901
ECAOMIC-214	Gelding	NA	90	GGTGTT	ILBC_ECAOMIC-214	72570	73016	61987	84.8950914867974
ECAOMIC-215	Gelding	AR	160	CGGGAG	ILBC_ECAOMIC-215	43026	43075	35257	81.8502611723738
ECAOMIC-216	Gelding	DSA	160	TGGTAG	ILBC_ECAOMIC-216	74002	74081	62877	84.8760140926823
ECAOMIC-217	Female	AR	160	AACCGA	ILBC_ECAOMIC-217	111751	111688	91110	81.5754602105866
ECAOMIC-218	Gelding	AR	160	GGCAAT	ILBC_ECAOMIC-218	133455	134451	107090	79.6498352559669
ECAOMIC-220	Gelding	AR	160	CCTTGA	ILBC_ECAOMIC-220	68746	68715	53724	78.183802663174
ECAOMIC-221	Male	AACR	90	GTTTCT	ILBC_ECAOMIC-221	28469	28557	23830	83.4471408061071
ECAOMIC-222	Female	NOC	160	ACACGC	ILBC_ECAOMIC-222	24751	24901	19998	80.3100277097305
ECAOMIC-224	Female	DSA	160	GTGGGG	ILBC_ECAOMIC-224	104981	105048	89109	84.8269362577108
ECAOMIC-226	Gelding	AR	160	CACCCA	ILBC_ECAOMIC-226	80406	80357	64776	80.6102766404918
ECAOMIC-227	Male	AA	90	TGCGGG	ILBC_ECAOMIC-227	73219	73275	60303	82.2968270214944
ECAOMIC-228	Female	AA	90	TCTATG	ILBC_ECAOMIC-228	110550	110657	90443	81.7327417153908
ECAOMIC-229	Female	AR	120	GGACGG	ILBC_ECAOMIC-229	54140	54181	43061	79.4762001439619
ECAOMIC-231	Gelding	AR	120	AGAGGG	ILBC_ECAOMIC-231	89370	89453	74728	83.5388416263289
ECAOMIC-232	Female	AR	90	ATGAAC	ILBC_ECAOMIC-232	181558	182395	144354	79.1436168754626
ECAOMIC-233	Male	AR	90	TACCTG	ILBC_ECAOMIC-233	30930	30952	25453	82.2337813388473
ECAOMIC-234	Gelding	AR	90	CTAGAG	ILBC_ECAOMIC-234	88578	88677	72839	82.1396754513572
ECAOMIC-235	Female	AR	120	GAGATA	ILBC_ECAOMIC-235	122364	122265	103330	84.5131476710424
ECAOMIC-236	Gelding	AR	90	ATGCTT	ILBC_ECAOMIC-236	151745	152267	125862	82.658750747043
ECAOMIC-237	Female	DSA	120	GCATAC	ILBC_ECAOMIC-237	125238	126123	103560	82.1103208772389
ECAOMIC-238	Female	AR	120	CCCAAA	ILBC_ECAOMIC-238	158676	158574	128060	80.757248981548
ECAOMIC-239	Gelding	AR	90	GATGCT	ILBC_ECAOMIC-239	48923	49336	42094	85.3210637262851
ECAOMIC-241	Female	CS	90	CTACGC	ILBC_ECAOMIC-241	142513	143102	111824	78.1428631325907
ECAOMIC-242	Female	AR	90	CTCTAC	ILBC_ECAOMIC-242	79779	80078	65616	81.9401083943155
ECAOMIC-243	Female	AR	90	ACCGTG	ILBC_ECAOMIC-243	123567	123670	99215	80.2256003881297
ECAOMIC-244	Gelding	AR	90	ACTACT	ILBC_ECAOMIC-244	96709	97194	79838	82.1429306335782
ECAOMIC-245	Gelding	AR	120	CCTCTT	ILBC_ECAOMIC-245	116817	117207	92212	78.6744818995452
ECAOMIC-246	Male	AR	90	GTAGAA	ILBC_ECAOMIC-246	129933	129792	109818	84.6107618343195
ECAOMIC-247	Female	SHA	120	TGGGTA	ILBC_ECAOMIC-247	189843	189667	160082	84.4016091360121
ECAOMIC-248	Female	DSA	120	CTGAGG	ILBC_ECAOMIC-248	80625	80719	64168	79.4955338891711
ECAOMIC-249	Female	AR	120	TCATCA	ILBC_ECAOMIC-249	141343	141201	111765	79.1531221450273
ECAOMIC-250	Gelding	TF	90	CTTGCA	ILBC_ECAOMIC-250	114864	114778	91782	79.9648016170346
ECAOMIC-251	Gelding	AR	120	CATGTT	ILBC_ECAOMIC-251	137217	137722	111475	80.9420426656598
ECAOMIC-253	Female	DSA	120	TGGATT	ILBC_ECAOMIC-253	40156	40272	33911	84.2049066348828
ECAOMIC-254	Female	AR	90	AACGCA	ILBC_ECAOMIC-254	156955	156888	128177	81.6996838509
ECAOMIC-255	Female	AR	120	TTCGAG	ILBC_ECAOMIC-255	108938	109039	87600	80.3382276066362
ECAOMIC-256	Female	AR	90	AAGCTA	ILBC_ECAOMIC-256	66282	66223	55489	83.79112996995
ECAOMIC-257	Gelding	AB	90	AGTTTG	ILBC_ECAOMIC-257	78225	78356	64436	82.2349277655827
ECAOMIC-259	Gelding	AR	120	TCCCCA	ILBC_ECAOMIC-259	69375	69282	59382	85.7105741751104
ECAOMIC-260	Female	DSA	120	AACTAG	ILBC_ECAOMIC-260	55342	55452	45934	82.8356055687802
ECAOMIC-262	Male	AR	120	GTTCGC	ILBC_ECAOMIC-262	53423	53607	45210	84.3360008954054
