# Supplementary material for: Unraveling the effects of the gut microbiota composition and function on horse endurance physiology
Source: Sci Rep. 2019 Jul 3;9:9620. doi: 10.1038/s41598-019-46118-7 (PMC6610142; doi:10.1038/s41598-019-46118-7)
Supplement: Supplementary file 12 — Table S11 [file 41598_2019_46118_MOESM12_ESM.xls]

## Sheet: otu_tax_table_eca_seqmatch_cura
Table S11. The OTU taxonomical assignments and OTU counts in each individual
OTU.id	Domain	Phylum	Class	Order	Family	Genus	Species	ECAOMIC-211	ECAOMIC-242	ECAOMIC-244	ECAOMIC-250	ECAOMIC-237	ECAOMIC-257	ECAOMIC-221	ECAOMIC-232	ECAOMIC-215	ECAOMIC-234	ECAOMIC-247	ECAOMIC-249	ECAOMIC-236	ECAOMIC-254	ECAOMIC-251	ECAOMIC-224	ECAOMIC-222	ECAOMIC-259	ECAOMIC-239	ECAOMIC-233	ECAOMIC-227	ECAOMIC-212	ECAOMIC-241	ECAOMIC-253	ECAOMIC-228	ECAOMIC-245	ECAOMIC-205	ECAOMIC-204	ECAOMIC-238	ECAOMIC-255	ECAOMIC-260	ECAOMIC-246	ECAOMIC-217	ECAOMIC-202	ECAOMIC-262	ECAOMIC-203	ECAOMIC-209	ECAOMIC-226	ECAOMIC-216	ECAOMIC-229	ECAOMIC-206	ECAOMIC-243
denovo879979	Bacteria	Firmicutes	Clostridia	Clostridiales	Ruminococcaceae	Acetanaerobacterium	NA	0	3	0	0	2	0	0	0	0	0	0	0	0	0	0	0	0	0	0	0	0	0	0	0	0	0	0	1	0	0	0	0	0	0	0	0	0	0	0	0	0	0
denovo950480	Bacteria	Firmicutes	Clostridia	Clostridiales	Ruminococcaceae	Acetanaerobacterium	NA	15	25	23	28	19	9	9	21	2	6	5	6	28	22	9	12	2	12	4	7	24	5	5	4	10	18	7	9	11	3	12	1	12	10	4	6	8	3	6	10	3	6
denovo626366	Bacteria	Firmicutes	Clostridia	Clostridiales	Lachnospiraceae	Acetitomaculum	NA	0	0	0	1	0	0	0	0	0	0	0	0	0	1	0	0	0	1	0	0	3	0	0	1	0	0	0	2	0	1	0	0	0	0	0	0	0	0	0	0	1	0
denovo123548	Bacteria	Firmicutes	Clostridia	Clostridiales	Ruminococcaceae	Acetivibrio	NA	0	5	0	0	0	0	0	0	0	0	0	0	0	0	0	0	0	1	2	0	0	0	0	3	0	0	0	0	0	0	0	0	0	0	0	0	0	0	0	0	0	0
denovo123941	Bacteria	Firmicutes	Clostridia	Clostridiales	Ruminococcaceae	Acetivibrio	NA	0	0	1	1	1	0	0	0	0	0	0	0	0	1	0	0	0	1	0	0	0	0	1	0	2	2	0	0	0	0	0	0	2	0	0	0	0	0	0	0	0	0
denovo127777	Bacteria	Firmicutes	Clostridia	Clostridiales	Ruminococcaceae	Acetivibrio	NA	0	1	0	1	1	1	0	1	0	0	3	0	9	3	0	0	2	1	0	4	6	0	4	2	5	3	0	5	0	1	0	0	0	0	0	2	0	0	0	0	0	0
denovo142089	Bacteria	Firmicutes	Clostridia	Clostridiales	Ruminococcaceae	Acetivibrio	NA	0	2	0	0	1	0	0	0	0	0	0	0	0	0	0	1	0	0	1	0	0	0	0	0	0	0	1	2	0	0	0	0	0	0	0	0	4	0	0	0	0	0
denovo287861	Bacteria	Firmicutes	Clostridia	Clostridiales	Ruminococcaceae	Acetivibrio	NA	0	5	3	0	1	0	0	0	0	0	0	0	0	0	1	0	0	1	0	0	2	0	0	0	0	1	0	0	0	0	2	0	0	0	0	0	0	0	0	0	0	0
denovo340478	Bacteria	Firmicutes	Clostridia	Clostridiales	Ruminococcaceae	Acetivibrio	NA	0	1	0	0	0	0	0	0	0	0	0	0	2	1	0	1	0	0	0	1	0	0	0	0	0	1	0	0	0	0	0	0	1	0	0	0	2	1	0	0	1	0
denovo40569	Bacteria	Firmicutes	Clostridia	Clostridiales	Ruminococcaceae	Acetivibrio	NA	0	5	2	0	2	4	2	6	0	1	0	2	5	8	6	3	1	3	1	1	4	2	0	1	2	6	0	0	5	0	1	2	3	0	3	0	0	2	1	4	0	0
denovo410263	Bacteria	Firmicutes	Clostridia	Clostridiales	Ruminococcaceae	Acetivibrio	NA	2	0	0	0	0	0	0	0	0	0	0	0	0	0	0	0	0	0	0	0	0	0	0	0	0	0	0	0	1	0	0	0	0	0	0	1	0	0	0	0	0	1
denovo502102	Bacteria	Firmicutes	Clostridia	Clostridiales	Ruminococcaceae	Acetivibrio	NA	3	4	7	1	0	3	2	0	0	0	0	1	0	0	0	1	0	0	0	0	1	0	0	1	0	0	0	2	0	0	0	0	0	0	2	0	0	0	0	0	0	0
denovo61257	Bacteria	Firmicutes	Clostridia	Clostridiales	Ruminococcaceae	Acetivibrio	NA	0	11	8	7	0	0	2	3	0	0	0	1	3	7	0	5	0	4	4	3	5	0	1	0	7	3	0	1	3	0	0	0	0	0	0	1	0	3	0	2	0	1
denovo697019	Bacteria	Firmicutes	Clostridia	Clostridiales	Ruminococcaceae	Acetivibrio	NA	0	1	0	4	0	0	0	0	0	0	0	0	0	0	0	0	0	0	0	0	0	0	0	0	0	0	0	0	0	0	0	0	0	0	12	0	0	0	0	0	0	0
denovo806947	Bacteria	Firmicutes	Clostridia	Clostridiales	Ruminococcaceae	Acetivibrio	NA	2	20	43	45	2	31	15	7	0	6	5	4	19	1	15	17	7	16	5	26	19	1	10	12	24	22	12	14	16	0	5	12	1	9	9	5	1	11	1	23	3	0
denovo815164	Bacteria	Firmicutes	Clostridia	Clostridiales	Ruminococcaceae	Acetivibrio	NA	1	64	0	17	4	15	0	3	2	0	0	2	1	17	4	7	0	1	0	3	5	0	0	0	1	5	0	3	3	1	1	1	0	0	3	0	2	3	0	1	0	0
denovo933417	Bacteria	Firmicutes	Clostridia	Clostridiales	Ruminococcaceae	Acetivibrio	NA	0	0	0	0	0	1	0	0	0	3	0	0	1	0	0	0	0	0	0	0	0	0	0	2	0	0	0	0	2	1	0	0	0	0	0	0	2	0	0	0	0	0
denovo790374	Bacteria	Proteobacteria	Gammaproteobacteria	Pseudomonadales	Moraxellaceae	Acinetobacter	NA	2	0	0	0	0	0	1	0	1	0	0	0	0	0	0	1	0	2	0	0	4	0	10	8	5	0	13	4	0	0	0	1	0	2	0	1	2	0	0	0	7	0
denovo808935	Bacteria	Proteobacteria	Gammaproteobacteria	Pseudomonadales	Moraxellaceae	Acinetobacter	NA	1	1	0	2	0	0	0	2	1	0	0	0	0	0	0	0	0	2	0	0	0	2	2	0	0	0	2	0	0	0	0	0	0	0	0	0	0	0	0	0	0	0
denovo515736	Bacteria	Proteobacteria	Gammaproteobacteria	Pasteurellales	Pasteurellaceae	Actinobacillus	NA	0	0	0	0	0	0	0	0	0	0	0	0	0	0	0	0	0	2	0	0	0	0	0	0	0	0	0	0	0	0	0	0	2	0	0	0	0	0	0	0	0	0
denovo959205	Bacteria	Proteobacteria	Gammaproteobacteria	Pasteurellales	Pasteurellaceae	Actinobacillus	NA	0	0	0	1	0	3	2	0	0	0	0	0	0	1	1	0	2	0	0	0	1	0	0	0	0	3	0	0	0	0	0	0	0	0	0	0	0	0	0	0	0	2
denovo753994	Bacteria	Actinobacteria	Actinobacteria	Actinomycetales	Micromonosporaceae	Actinoplanes	NA	0	0	0	0	0	0	0	0	1	0	0	0	0	0	0	0	0	0	0	0	0	0	0	1	0	0	1	0	0	0	0	1	0	0	0	0	0	0	0	0	0	0
denovo100878	Bacteria	Actinobacteria	Actinobacteria	Coriobacteriales	Coriobacteriaceae	Adlercreutzia	NA	1	0	0	1	0	0	1	1	0	0	1	0	1	0	0	0	0	1	0	0	0	3	1	0	0	0	2	0	0	0	0	1	0	0	0	0	2	0	0	0	0	0
denovo124518	Bacteria	Actinobacteria	Actinobacteria	Coriobacteriales	Coriobacteriaceae	Adlercreutzia	NA	1	1	0	1	1	0	3	5	1	0	2	0	2	0	1	0	0	3	0	1	0	0	4	0	2	2	3	0	1	0	0	2	1	1	0	1	2	0	0	0	0	1
denovo210380	Bacteria	Actinobacteria	Actinobacteria	Coriobacteriales	Coriobacteriaceae	Adlercreutzia	NA	18	3	0	3	0	0	2	2	0	0	0	0	0	0	2	0	0	0	1	0	6	3	0	2	1	0	7	0	0	1	2	0	0	0	0	3	6	0	0	0	2	0
denovo210956	Bacteria	Actinobacteria	Actinobacteria	Coriobacteriales	Coriobacteriaceae	Adlercreutzia	NA	11	0	0	7	1	0	0	0	0	0	0	0	0	2	0	2	0	1	0	0	3	0	0	0	1	0	0	1	0	0	0	2	0	0	0	2	4	0	1	0	0	0
denovo321937	Bacteria	Actinobacteria	Actinobacteria	Coriobacteriales	Coriobacteriaceae	Adlercreutzia	NA	0	0	0	0	3	0	0	0	2	0	0	0	0	0	0	0	0	0	0	0	0	0	0	1	0	0	2	0	0	0	0	0	0	0	0	2	0	0	0	0	0	0
denovo325036	Bacteria	Actinobacteria	Actinobacteria	Coriobacteriales	Coriobacteriaceae	Adlercreutzia	NA	0	0	0	0	0	0	0	0	1	0	0	0	0	0	0	0	0	0	1	0	0	2	1	0	0	0	0	0	0	0	0	0	0	0	0	0	0	0	0	0	0	1
denovo371845	Bacteria	Actinobacteria	Actinobacteria	Coriobacteriales	Coriobacteriaceae	Adlercreutzia	NA	9	5	0	3	1	4	0	1	0	0	9	0	1	1	0	2	7	0	1	2	2	2	4	7	5	4	3	2	1	0	3	4	1	6	0	7	0	2	3	1	0	9
denovo379118	Bacteria	Actinobacteria	Actinobacteria	Coriobacteriales	Coriobacteriaceae	Adlercreutzia	NA	6	14	5	5	6	6	7	1	3	11	1	5	14	1	0	13	6	10	8	0	1	5	4	1	3	15	1	3	11	4	9	8	5	4	0	10	2	6	8	3	6	3
denovo526905	Bacteria	Actinobacteria	Actinobacteria	Coriobacteriales	Coriobacteriaceae	Adlercreutzia	NA	25	14	9	7	10	7	9	7	7	6	9	2	11	2	3	5	4	21	3	2	1	13	16	13	6	7	13	9	7	4	4	9	8	7	2	15	7	8	9	3	25	12
denovo529919	Bacteria	Actinobacteria	Actinobacteria	Coriobacteriales	Coriobacteriaceae	Adlercreutzia	NA	2	0	1	0	0	0	0	1	0	0	0	1	1	0	0	0	0	1	0	0	0	0	1	1	3	0	1	1	0	0	1	1	0	0	1	0	1	0	0	0	1	0
denovo540591	Bacteria	Actinobacteria	Actinobacteria	Coriobacteriales	Coriobacteriaceae	Adlercreutzia	NA	1	1	0	0	0	2	0	0	0	0	0	0	0	0	0	0	0	0	1	0	0	0	0	0	0	1	0	0	0	0	0	0	0	0	0	3	0	0	1	0	0	1
denovo54071	Bacteria	Actinobacteria	Actinobacteria	Coriobacteriales	Coriobacteriaceae	Adlercreutzia	NA	0	1	0	1	0	1	1	0	0	0	0	1	0	0	1	1	0	0	1	0	2	0	0	1	0	1	1	0	1	0	0	1	1	1	1	0	0	1	0	0	0	0
denovo553106	Bacteria	Actinobacteria	Actinobacteria	Coriobacteriales	Coriobacteriaceae	Adlercreutzia	NA	0	1	0	0	0	0	0	0	0	0	1	0	0	0	0	0	0	1	0	0	0	0	0	0	0	0	0	0	0	0	0	0	0	0	0	0	0	3	2	0	0	0
denovo585059	Bacteria	Actinobacteria	Actinobacteria	Coriobacteriales	Coriobacteriaceae	Adlercreutzia	NA	0	0	1	0	0	0	0	0	0	0	0	1	1	0	0	0	0	0	0	0	0	0	0	1	0	1	0	0	0	0	0	2	0	0	0	0	0	0	0	0	0	0
denovo634901	Bacteria	Actinobacteria	Actinobacteria	Coriobacteriales	Coriobacteriaceae	Adlercreutzia	NA	1	1	4	0	0	1	0	1	1	1	0	1	0	1	1	0	2	1	2	0	0	2	2	2	0	2	2	0	1	0	0	0	0	0	0	0	1	1	1	1	2	0
denovo641955	Bacteria	Actinobacteria	Actinobacteria	Coriobacteriales	Coriobacteriaceae	Adlercreutzia	NA	24	1	4	5	1	4	1	3	5	1	2	1	2	1	0	4	0	4	1	4	0	6	4	5	5	3	4	8	4	4	1	1	0	12	0	12	9	0	7	1	16	1
denovo693556	Bacteria	Actinobacteria	Actinobacteria	Coriobacteriales	Coriobacteriaceae	Adlercreutzia	NA	3	1	1	0	2	0	0	0	3	2	1	1	0	0	0	0	0	0	0	0	0	0	5	4	1	0	1	0	2	0	0	0	0	2	0	1	0	2	1	0	1	0
denovo715143	Bacteria	Actinobacteria	Actinobacteria	Coriobacteriales	Coriobacteriaceae	Adlercreutzia	NA	0	1	0	1	0	0	1	0	1	0	0	0	0	1	0	0	0	0	0	0	0	2	0	1	0	0	1	0	1	0	0	0	1	1	1	3	0	0	0	0	0	0
denovo770238	Bacteria	Actinobacteria	Actinobacteria	Coriobacteriales	Coriobacteriaceae	Adlercreutzia	NA	3	14	6	12	3	9	4	1	0	3	1	0	5	1	8	5	1	5	0	4	2	1	0	2	6	5	4	4	1	1	6	4	3	1	4	3	5	0	5	4	4	1
denovo797876	Bacteria	Actinobacteria	Actinobacteria	Coriobacteriales	Coriobacteriaceae	Adlercreutzia	NA	0	3	0	0	0	0	1	1	0	0	0	0	0	0	0	0	0	0	0	0	0	0	0	0	0	1	0	0	0	0	0	0	0	0	0	0	0	0	1	0	1	0
denovo847119	Bacteria	Actinobacteria	Actinobacteria	Coriobacteriales	Coriobacteriaceae	Adlercreutzia	NA	2	1	0	3	0	0	1	0	0	1	0	1	0	0	0	0	0	0	0	0	0	0	0	3	1	0	1	0	3	1	0	1	0	0	0	1	1	0	2	0	2	0
denovo888690	Bacteria	Actinobacteria	Actinobacteria	Coriobacteriales	Coriobacteriaceae	Adlercreutzia	NA	0	0	1	1	0	0	0	0	0	1	2	0	1	0	0	0	0	0	2	0	0	0	0	3	3	2	0	0	0	0	1	0	1	0	0	1	0	1	0	0	2	1
denovo890826	Bacteria	Actinobacteria	Actinobacteria	Coriobacteriales	Coriobacteriaceae	Adlercreutzia	NA	0	1	1	0	1	1	0	0	0	0	1	0	0	0	0	0	1	0	0	2	0	2	0	0	0	0	0	1	0	1	1	0	2	0	0	1	1	0	0	0	2	0
denovo921886	Bacteria	Actinobacteria	Actinobacteria	Coriobacteriales	Coriobacteriaceae	Adlercreutzia	NA	0	1	0	13	0	2	0	0	0	2	0	0	0	0	0	1	0	1	0	0	4	0	0	1	1	1	0	0	0	0	0	0	0	0	0	0	0	0	1	1	0	0
denovo954428	Bacteria	Actinobacteria	Actinobacteria	Coriobacteriales	Coriobacteriaceae	Adlercreutzia	NA	0	0	1	1	0	0	0	2	0	0	0	0	1	0	0	0	0	0	0	0	1	0	0	0	0	1	1	1	0	2	2	0	0	0	1	0	0	2	1	0	0	0
denovo961314	Bacteria	Actinobacteria	Actinobacteria	Coriobacteriales	Coriobacteriaceae	Adlercreutzia	NA	8	6	1	2	1	1	2	0	3	1	3	0	0	1	4	3	1	2	2	0	0	2	5	6	1	1	0	1	1	0	0	3	1	0	0	9	1	1	1	0	0	3
denovo982599	Bacteria	Actinobacteria	Actinobacteria	Coriobacteriales	Coriobacteriaceae	Adlercreutzia	NA	1	10	2	1	5	0	1	4	0	0	0	0	0	1	1	4	2	5	2	0	1	0	1	3	0	2	0	2	1	0	0	4	0	1	0	0	1	4	2	1	0	1
denovo230074	Bacteria	Actinobacteria	Actinobacteria	Actinomycetales	Nocardioidaceae	Aeromicrobium	NA	0	0	0	1	0	0	0	0	0	0	0	0	1	0	0	0	0	0	0	0	1	0	2	2	1	0	0	4	0	0	0	0	0	0	0	3	0	0	0	0	0	0
denovo262982	Bacteria	Actinobacteria	Actinobacteria	Actinomycetales	Nocardioidaceae	Aeromicrobium	NA	0	1	0	0	0	0	0	0	3	0	0	0	1	0	0	0	0	0	0	0	0	11	5	5	3	0	2	9	0	0	0	0	0	2	0	6	1	0	0	0	1	0
denovo842834	Bacteria	Actinobacteria	Actinobacteria	Actinomycetales	Microbacteriaceae	Agreia	NA	0	7	3	0	15	1	4	14	0	2	2	0	8	1	0	4	2	0	0	1	0	0	0	1	1	1	0	2	3	4	1	1	2	0	6	2	0	4	2	6	4	2
denovo234498	Bacteria	Bacteroidetes	Bacteroidia	Bacteroidales	Rikenellaceae	Alistipes	NA	3	0	1	0	4	0	0	4	0	0	0	0	42	0	0	0	0	0	0	0	0	0	0	0	0	0	2	0	0	0	0	0	0	0	7	1	2	0	0	0	0	0
denovo629576	Bacteria	Bacteroidetes	Bacteroidia	Bacteroidales	Rikenellaceae	Alistipes	NA	9	0	3	4	7	3	3	1	0	0	2	0	0	4	0	0	3	0	0	0	12	12	0	4	8	0	5	3	3	0	1	0	3	2	0	1	0	0	0	0	0	0
denovo953162	Bacteria	Bacteroidetes	Bacteroidia	Bacteroidales	Rikenellaceae	Alistipes	NA	1	0	2	1	0	2	0	0	0	0	0	0	5	0	0	0	0	2	0	0	0	1	0	0	0	1	2	0	0	0	0	0	1	0	0	1	2	3	0	0	0	1
denovo102059	Bacteria	Bacteroidetes	Bacteroidia	Bacteroidales	Prevotellaceae	Alloprevotella	NA	0	2	4	1	0	0	0	1	0	0	0	0	0	0	2	1	0	0	0	0	0	0	0	1	0	0	0	0	1	0	0	0	0	0	0	0	0	0	4	0	0	0
denovo107416	Bacteria	Bacteroidetes	Bacteroidia	Bacteroidales	Prevotellaceae	Alloprevotella	NA	0	0	1	0	1	0	1	0	0	0	0	0	0	0	0	0	1	0	1	0	0	0	0	0	0	1	0	0	0	0	0	3	1	2	0	0	0	0	0	0	0	0
denovo108550	Bacteria	Bacteroidetes	Bacteroidia	Bacteroidales	Prevotellaceae	Alloprevotella	NA	0	0	1	0	0	0	0	0	0	0	0	0	0	0	0	1	0	0	0	0	1	0	0	0	0	0	0	0	0	0	0	0	0	0	0	0	0	0	0	0	0	0
denovo114240	Bacteria	Bacteroidetes	Bacteroidia	Bacteroidales	Prevotellaceae	Alloprevotella	NA	0	0	0	0	0	2	0	0	0	0	0	0	0	0	0	0	0	0	0	0	0	0	2	1	0	0	3	0	0	0	0	3	0	1	0	1	0	0	1	0	0	0
denovo140065	Bacteria	Bacteroidetes	Bacteroidia	Bacteroidales	Prevotellaceae	Alloprevotella	NA	0	0	0	0	2	0	0	0	0	0	0	1	0	0	2	0	0	0	0	0	0	0	0	0	0	0	0	0	0	0	0	0	0	0	0	0	0	0	0	0	0	0
denovo146122	Bacteria	Bacteroidetes	Bacteroidia	Bacteroidales	Prevotellaceae	Alloprevotella	NA	0	0	1	0	0	0	1	0	1	0	0	0	3	0	0	1	0	4	0	0	0	0	0	2	0	0	0	0	7	0	0	2	0	2	0	0	0	0	1	0	0	0
denovo151203	Bacteria	Bacteroidetes	Bacteroidia	Bacteroidales	Prevotellaceae	Alloprevotella	NA	50	6	8	2	0	8	0	3	0	8	4	0	13	3	0	0	6	2	0	4	1	0	0	0	0	2	7	0	2	3	0	0	0	0	2	0	0	3	7	6	0	6
denovo1688	Bacteria	Bacteroidetes	Bacteroidia	Bacteroidales	Prevotellaceae	Alloprevotella	NA	44	185	258	100	138	68	40	83	57	166	61	39	164	50	38	99	77	182	42	34	75	69	36	62	33	194	22	17	132	32	70	71	141	27	15	29	31	62	112	65	40	79
denovo186373	Bacteria	Bacteroidetes	Bacteroidia	Bacteroidales	Prevotellaceae	Alloprevotella	NA	0	0	0	0	0	0	0	0	0	0	0	0	1	0	0	2	0	0	0	0	0	0	0	0	0	1	0	0	0	0	0	0	0	0	0	1	0	0	1	0	0	0
denovo272119	Bacteria	Bacteroidetes	Bacteroidia	Bacteroidales	Prevotellaceae	Alloprevotella	NA	0	2	1	1	0	1	0	0	0	4	0	0	0	1	0	0	0	1	0	0	0	0	0	0	0	1	0	0	1	0	0	0	1	0	0	0	0	0	1	0	0	0
denovo301265	Bacteria	Bacteroidetes	Bacteroidia	Bacteroidales	Prevotellaceae	Alloprevotella	NA	12	9	0	0	0	5	9	1	0	0	3	5	13	0	4	9	6	8	0	10	5	1	1	0	5	4	9	0	2	4	1	0	7	0	0	2	0	1	5	0	2	0
denovo30347	Bacteria	Bacteroidetes	Bacteroidia	Bacteroidales	Prevotellaceae	Alloprevotella	NA	0	0	0	0	1	0	1	0	0	0	0	0	0	0	1	0	0	3	0	0	1	0	0	0	0	0	0	1	0	0	0	0	0	0	0	0	0	0	0	0	0	0
denovo34242	Bacteria	Bacteroidetes	Bacteroidia	Bacteroidales	Prevotellaceae	Alloprevotella	NA	0	0	1	0	0	0	0	0	0	0	0	0	0	0	0	0	0	0	0	0	0	0	0	0	0	0	0	0	0	0	0	0	0	0	0	0	0	1	0	0	0	0
denovo351874	Bacteria	Bacteroidetes	Bacteroidia	Bacteroidales	Prevotellaceae	Alloprevotella	NA	0	9	17	6	0	14	2	2	15	0	0	138	0	1	3	13	11	0	0	0	4	15	56	11	32	1	5	0	0	1	0	1	3	5	0	1	10	4	2	0	18	0
denovo358658	Bacteria	Bacteroidetes	Bacteroidia	Bacteroidales	Prevotellaceae	Alloprevotella	NA	0	0	2	0	1	0	0	0	0	0	0	0	0	0	0	0	0	0	0	0	0	0	0	0	0	0	0	0	3	0	0	0	0	0	0	0	0	0	0	0	0	0
denovo36530	Bacteria	Bacteroidetes	Bacteroidia	Bacteroidales	Prevotellaceae	Alloprevotella	NA	0	0	6	0	0	1	1	0	0	0	0	0	0	1	0	0	0	0	0	0	0	0	0	0	0	0	0	0	0	0	0	1	0	0	0	0	0	0	2	0	0	1
denovo365429	Bacteria	Bacteroidetes	Bacteroidia	Bacteroidales	Prevotellaceae	Alloprevotella	NA	0	0	2	2	0	0	2	0	0	0	0	0	0	0	0	0	0	0	0	0	1	0	0	0	0	0	0	0	0	0	0	0	0	0	0	0	0	0	0	0	0	0
denovo39442	Bacteria	Bacteroidetes	Bacteroidia	Bacteroidales	Prevotellaceae	Alloprevotella	NA	0	0	0	0	1	0	0	0	0	2	0	1	0	0	0	0	0	0	0	0	0	0	0	0	0	0	0	0	0	0	0	0	0	0	0	0	0	0	0	0	0	2
denovo398562	Bacteria	Bacteroidetes	Bacteroidia	Bacteroidales	Prevotellaceae	Alloprevotella	NA	0	0	0	0	0	0	0	0	2	1	0	1	0	0	0	0	0	0	0	0	0	0	0	1	0	0	0	0	0	0	2	1	0	0	0	0	0	0	0	0	0	4
denovo517727	Bacteria	Bacteroidetes	Bacteroidia	Bacteroidales	Prevotellaceae	Alloprevotella	NA	2	6	5	7	2	0	2	0	1	6	3	2	2	6	4	2	10	13	2	8	1	4	0	2	1	9	3	1	0	5	2	1	4	1	1	0	1	6	6	2	1	1
denovo568158	Bacteria	Bacteroidetes	Bacteroidia	Bacteroidales	Prevotellaceae	Alloprevotella	NA	3	0	4	0	1	0	5	0	0	0	0	1	0	0	0	3	1	2	0	0	1	2	0	0	0	0	0	0	0	1	0	0	0	0	0	1	0	0	1	1	0	0
denovo599066	Bacteria	Bacteroidetes	Bacteroidia	Bacteroidales	Prevotellaceae	Alloprevotella	NA	0	0	0	0	0	0	0	1	1	0	0	0	1	0	0	0	0	0	0	0	0	0	0	0	0	0	0	0	0	0	0	0	0	0	0	0	0	0	0	0	0	0
denovo627115	Bacteria	Bacteroidetes	Bacteroidia	Bacteroidales	Prevotellaceae	Alloprevotella	NA	2	1	1	3	3	2	0	0	1	1	0	0	12	0	0	0	3	1	0	1	0	0	0	0	0	0	0	2	0	0	0	0	0	0	0	0	0	0	0	2	0	1
denovo636328	Bacteria	Bacteroidetes	Bacteroidia	Bacteroidales	Prevotellaceae	Alloprevotella	NA	0	2	2	0	0	0	1	0	1	0	0	0	0	1	1	1	0	0	0	0	0	1	0	0	0	0	2	0	0	0	0	0	0	0	0	0	0	0	0	0	0	0
denovo64394	Bacteria	Bacteroidetes	Bacteroidia	Bacteroidales	Prevotellaceae	Alloprevotella	NA	0	0	1	0	2	1	0	1	1	1	0	1	0	0	0	0	0	0	0	0	0	0	0	0	0	1	0	1	2	0	0	0	0	0	0	0	0	0	2	0	0	0
denovo684830	Bacteria	Bacteroidetes	Bacteroidia	Bacteroidales	Prevotellaceae	Alloprevotella	NA	0	1	0	1	0	0	0	0	0	0	0	0	0	0	0	0	0	0	0	0	0	0	0	0	0	3	0	0	0	0	0	0	0	0	0	0	0	0	0	0	0	0
denovo735675	Bacteria	Bacteroidetes	Bacteroidia	Bacteroidales	Prevotellaceae	Alloprevotella	NA	0	0	1	0	0	0	0	0	0	1	1	0	1	1	0	0	0	0	0	0	0	1	0	0	0	0	0	0	0	0	2	0	2	0	0	0	0	1	0	0	0	0
denovo774286	Bacteria	Bacteroidetes	Bacteroidia	Bacteroidales	Prevotellaceae	Alloprevotella	NA	0	0	1	0	0	0	1	0	0	1	1	0	0	0	0	0	0	0	0	0	0	0	0	0	0	0	0	0	0	0	0	0	0	0	0	0	0	0	0	0	0	0
denovo844983	Bacteria	Bacteroidetes	Bacteroidia	Bacteroidales	Prevotellaceae	Alloprevotella	NA	6	44	40	13	16	10	3	19	8	65	22	1	26	10	3	27	43	42	7	10	11	13	1	6	8	25	5	2	11	0	4	16	33	9	0	4	6	12	26	13	12	25
denovo862011	Bacteria	Bacteroidetes	Bacteroidia	Bacteroidales	Prevotellaceae	Alloprevotella	NA	0	0	0	0	0	0	0	0	0	0	0	0	0	0	0	0	1	0	0	0	0	0	0	0	0	0	0	0	0	0	0	0	0	0	0	0	0	0	0	0	0	0
denovo863851	Bacteria	Bacteroidetes	Bacteroidia	Bacteroidales	Prevotellaceae	Alloprevotella	NA	2	2	7	1	6	4	3	1	2	7	1	0	1	4	4	5	2	1	2	2	5	3	1	3	1	7	1	0	1	1	1	2	5	0	0	2	1	1	2	0	1	3
denovo930848	Bacteria	Bacteroidetes	Bacteroidia	Bacteroidales	Prevotellaceae	Alloprevotella	NA	0	4	0	2	0	102	0	0	125	4	1	8	0	0	7	1	20	0	0	41	0	99	90	45	35	5	564	0	0	0	2	380	0	21	2	71	71	0	32	0	109	432
denovo103158	Bacteria	Bacteroidetes	Bacteroidia	Bacteroidales	Prevotellaceae	Alloprevotella	NA	0	1	0	0	0	0	0	0	0	1	0	0	0	0	0	2	0	1	0	0	0	0	0	0	0	1	1	0	0	0	0	2	0	2	1	0	0	0	1	0	0	1
denovo126205	Bacteria	Bacteroidetes	Bacteroidia	Bacteroidales	Prevotellaceae	Alloprevotella	NA	0	2	0	4	0	0	0	0	0	0	0	0	0	0	0	0	0	5	1	0	0	0	0	0	0	0	0	0	0	0	0	0	0	0	2	0	0	0	0	1	0	2
denovo137109	Bacteria	Bacteroidetes	Bacteroidia	Bacteroidales	Prevotellaceae	Alloprevotella	NA	0	0	3	0	0	0	0	0	0	0	0	0	0	1	0	0	0	0	0	0	0	0	0	0	0	0	0	0	0	0	0	2	0	0	0	0	0	0	0	0	0	0
denovo145484	Bacteria	Bacteroidetes	Bacteroidia	Bacteroidales	Prevotellaceae	Alloprevotella	NA	0	1	1	0	3	0	0	0	0	5	0	0	0	1	0	1	0	0	0	0	0	0	0	1	0	0	0	0	1	0	0	0	4	0	0	0	0	0	1	0	1	0
denovo169677	Bacteria	Bacteroidetes	Bacteroidia	Bacteroidales	Prevotellaceae	Alloprevotella	NA	0	0	0	0	0	2	0	0	0	0	0	0	0	0	1	0	0	0	0	0	0	0	1	0	0	0	0	0	0	0	0	0	0	0	0	1	0	0	0	0	0	0
denovo175919	Bacteria	Bacteroidetes	Bacteroidia	Bacteroidales	Prevotellaceae	Alloprevotella	NA	0	0	0	0	0	1	0	0	0	0	0	0	0	0	0	0	0	0	0	0	0	0	0	0	0	2	0	0	0	0	0	0	0	0	0	0	0	0	0	1	0	3
denovo134810	Bacteria	Proteobacteria	Gammaproteobacteria	Aeromonadales	Succinivibrionaceae	Anaerobiospirillum	NA	0	2	3	3	1	7	0	3	1	2	4	3	7	0	0	1	0	1	0	1	2	0	0	0	0	4	0	2	3	1	0	5	1	0	2	2	0	3	0	1	0	0
denovo103488	Bacteria	Tenericutes	Mollicutes	Anaeroplasmatales	Anaeroplasmataceae	Anaeroplasma	NA	7	18	29	5	12	35	11	22	7	10	7	5	30	12	8	24	33	43	15	5	6	6	5	2	8	3	8	14	24	7	2	3	21	3	2	19	0	7	19	6	2	7
denovo12213	Bacteria	Tenericutes	Mollicutes	Anaeroplasmatales	Anaeroplasmataceae	Anaeroplasma	NA	0	0	11	6	4	0	1	14	0	1	0	0	0	2	6	2	4	10	1	0	5	0	0	0	0	4	0	0	5	0	1	1	0	0	0	0	0	1	2	3	0	3
denovo126101	Bacteria	Tenericutes	Mollicutes	Anaeroplasmatales	Anaeroplasmataceae	Anaeroplasma	NA	0	3	1	0	2	0	2	0	0	1	0	0	4	1	1	3	1	0	3	0	1	0	0	0	1	0	0	0	0	3	0	2	1	0	0	3	0	0	0	0	1	1
denovo13887	Bacteria	Tenericutes	Mollicutes	Anaeroplasmatales	Anaeroplasmataceae	Anaeroplasma	NA	2	2	5	1	0	0	0	6	0	0	2	2	1	1	1	3	10	1	0	0	0	2	0	0	0	1	0	2	2	0	2	1	0	0	0	2	0	0	3	1	0	0
denovo15329	Bacteria	Tenericutes	Mollicutes	Anaeroplasmatales	Anaeroplasmataceae	Anaeroplasma	NA	1	0	4	0	0	2	1	0	1	0	1	0	0	1	0	0	1	0	0	0	0	0	0	1	0	1	1	0	0	0	0	2	2	0	0	1	0	0	0	0	0	0
denovo166448	Bacteria	Tenericutes	Mollicutes	Anaeroplasmatales	Anaeroplasmataceae	Anaeroplasma	NA	0	25	27	11	39	30	4	19	0	10	8	14	22	22	16	13	17	58	4	3	25	1	0	1	0	24	2	0	16	12	4	12	25	1	6	2	0	10	17	10	0	8
denovo185083	Bacteria	Tenericutes	Mollicutes	Anaeroplasmatales	Anaeroplasmataceae	Anaeroplasma	NA	0	4	9	11	1	11	2	13	1	4	0	1	1	2	0	2	1	7	1	2	3	0	3	1	0	3	0	0	4	0	2	6	2	0	0	3	1	2	3	2	0	3
denovo191947	Bacteria	Tenericutes	Mollicutes	Anaeroplasmatales	Anaeroplasmataceae	Anaeroplasma	NA	0	0	0	0	0	0	0	0	0	0	0	0	0	0	0	0	0	0	0	0	0	0	0	3	0	0	0	0	0	0	0	0	0	0	0	0	0	0	0	0	0	0
denovo198635	Bacteria	Tenericutes	Mollicutes	Anaeroplasmatales	Anaeroplasmataceae	Anaeroplasma	NA	0	0	3	2	1	3	0	0	2	0	0	2	6	1	5	0	0	17	1	2	2	2	1	0	0	3	0	1	0	1	0	4	0	2	2	1	0	0	0	0	1	0
denovo239725	Bacteria	Tenericutes	Mollicutes	Anaeroplasmatales	Anaeroplasmataceae	Anaeroplasma	NA	2	6	16	7	2	1	4	4	3	3	8	2	8	0	3	0	0	38	1	0	3	2	1	5	0	12	1	3	1	10	10	3	8	1	0	4	3	6	0	0	1	26
denovo24630	Bacteria	Tenericutes	Mollicutes	Anaeroplasmatales	Anaeroplasmataceae	Anaeroplasma	NA	0	2	5	0	5	0	1	1	5	10	0	2	6	0	1	9	4	6	2	2	2	0	0	7	2	1	2	1	4	1	2	1	2	4	0	3	3	0	0	0	0	2
denovo276561	Bacteria	Tenericutes	Mollicutes	Anaeroplasmatales	Anaeroplasmataceae	Anaeroplasma	NA	1	0	1	1	2	0	0	1	2	1	0	0	1	0	1	0	0	1	0	0	0	0	0	1	0	0	1	1	0	4	0	1	0	0	0	1	0	2	1	1	3	0
denovo287470	Bacteria	Tenericutes	Mollicutes	Anaeroplasmatales	Anaeroplasmataceae	Anaeroplasma	NA	0	11	5	4	8	8	8	5	4	13	6	5	12	4	10	1	6	21	5	0	8	0	0	3	0	3	2	2	2	1	4	7	0	0	2	17	0	2	0	5	3	12
denovo297316	Bacteria	Tenericutes	Mollicutes	Anaeroplasmatales	Anaeroplasmataceae	Anaeroplasma	NA	0	1	11	0	8	1	14	7	2	2	5	1	7	6	5	5	5	9	2	0	4	1	3	9	2	12	1	4	5	4	4	3	1	2	0	7	2	3	3	0	2	8
denovo304256	Bacteria	Tenericutes	Mollicutes	Anaeroplasmatales	Anaeroplasmataceae	Anaeroplasma	NA	0	0	17	0	0	0	0	0	0	0	0	0	0	1	0	0	0	0	1	0	0	0	1	0	3	8	0	0	0	3	0	6	2	0	0	0	0	0	0	0	0	2
denovo307061	Bacteria	Tenericutes	Mollicutes	Anaeroplasmatales	Anaeroplasmataceae	Anaeroplasma	NA	10	10	23	16	9	22	0	11	3	11	11	13	24	10	4	7	1	28	9	0	8	1	3	4	3	20	3	7	6	26	7	5	3	2	1	2	1	3	6	2	1	11
denovo314054	Bacteria	Tenericutes	Mollicutes	Anaeroplasmatales	Anaeroplasmataceae	Anaeroplasma	NA	2	1	3	0	0	0	0	1	0	0	0	0	0	0	0	0	3	2	0	0	0	0	1	0	2	3	0	0	0	1	0	1	1	0	0	0	0	2	0	1	0	1
denovo345726	Bacteria	Tenericutes	Mollicutes	Anaeroplasmatales	Anaeroplasmataceae	Anaeroplasma	NA	0	4	4	1	0	2	0	1	0	0	0	0	0	1	1	0	0	1	0	1	0	3	0	0	0	0	1	0	0	2	1	0	1	2	0	3	0	0	0	0	0	1
denovo354479	Bacteria	Tenericutes	Mollicutes	Anaeroplasmatales	Anaeroplasmataceae	Anaeroplasma	NA	5	0	0	0	0	1	0	0	0	0	0	0	0	0	0	0	4	1	1	0	0	0	0	1	0	0	1	0	0	0	3	1	0	0	0	0	0	2	2	0	0	0
denovo357551	Bacteria	Tenericutes	Mollicutes	Anaeroplasmatales	Anaeroplasmataceae	Anaeroplasma	NA	0	0	6	0	0	2	0	0	0	1	0	0	1	0	2	0	2	4	0	1	2	0	0	0	0	0	0	0	0	0	0	1	1	0	0	0	0	2	0	0	0	3
denovo35892	Bacteria	Tenericutes	Mollicutes	Anaeroplasmatales	Anaeroplasmataceae	Anaeroplasma	NA	0	0	2	0	0	0	2	0	2	0	1	1	0	3	3	0	2	4	0	0	0	0	0	1	0	0	0	1	0	7	2	0	0	0	0	0	0	0	0	0	0	4
denovo41138	Bacteria	Tenericutes	Mollicutes	Anaeroplasmatales	Anaeroplasmataceae	Anaeroplasma	NA	5	8	39	9	7	28	9	6	6	42	16	13	14	6	16	7	15	42	11	14	18	5	1	4	8	13	1	10	3	14	1	33	10	7	3	8	4	14	4	12	3	24
denovo4997	Bacteria	Tenericutes	Mollicutes	Anaeroplasmatales	Anaeroplasmataceae	Anaeroplasma	NA	0	0	3	0	0	5	0	0	1	1	0	1	3	0	0	0	3	0	0	0	5	1	2	1	0	0	3	0	2	1	0	0	0	1	0	6	0	1	1	2	0	1
denovo529300	Bacteria	Tenericutes	Mollicutes	Anaeroplasmatales	Anaeroplasmataceae	Anaeroplasma	NA	0	0	0	0	0	0	0	4	0	0	0	1	0	0	0	0	1	0	0	0	1	1	0	0	0	2	0	0	0	1	2	0	1	0	0	0	0	0	1	0	0	2
denovo568410	Bacteria	Tenericutes	Mollicutes	Anaeroplasmatales	Anaeroplasmataceae	Anaeroplasma	NA	12	28	54	10	13	25	20	20	5	20	26	8	21	12	11	4	23	51	9	9	23	15	9	17	7	27	4	5	17	17	22	26	24	15	4	31	19	11	17	10	2	24
denovo610873	Bacteria	Tenericutes	Mollicutes	Anaeroplasmatales	Anaeroplasmataceae	Anaeroplasma	NA	0	2	1	1	3	2	0	0	0	0	1	1	0	1	0	0	0	0	0	0	0	0	0	4	0	7	0	6	0	0	2	2	3	0	0	0	0	0	0	0	0	1
denovo635986	Bacteria	Tenericutes	Mollicutes	Anaeroplasmatales	Anaeroplasmataceae	Anaeroplasma	NA	4	4	13	0	8	9	8	1	3	17	8	4	13	2	7	7	9	24	3	0	6	1	0	3	1	2	0	0	1	0	6	14	3	1	6	4	0	5	8	3	0	1
denovo650130	Bacteria	Tenericutes	Mollicutes	Anaeroplasmatales	Anaeroplasmataceae	Anaeroplasma	NA	14	30	75	21	4	34	13	23	10	17	6	9	18	4	20	15	25	58	12	2	9	15	9	12	18	18	9	22	12	15	9	33	18	10	4	22	3	18	17	9	1	30
denovo727533	Bacteria	Tenericutes	Mollicutes	Anaeroplasmatales	Anaeroplasmataceae	Anaeroplasma	NA	0	1	6	0	0	0	2	1	0	0	4	0	0	0	0	0	0	15	3	0	0	0	0	0	0	3	0	0	0	0	1	1	0	0	0	7	3	0	0	1	1	3
denovo779142	Bacteria	Tenericutes	Mollicutes	Anaeroplasmatales	Anaeroplasmataceae	Anaeroplasma	NA	0	0	0	0	0	0	0	0	0	0	0	0	0	0	0	0	0	0	0	0	0	0	0	0	0	0	0	0	0	0	0	0	0	0	0	0	0	0	0	0	0	0
denovo795355	Bacteria	Tenericutes	Mollicutes	Anaeroplasmatales	Anaeroplasmataceae	Anaeroplasma	NA	1	1	0	1	2	1	0	0	2	0	0	0	0	0	0	1	0	2	0	0	1	2	0	0	0	0	0	0	2	0	6	0	0	0	0	3	1	0	1	0	0	0
denovo819240	Bacteria	Tenericutes	Mollicutes	Anaeroplasmatales	Anaeroplasmataceae	Anaeroplasma	NA	0	1	3	2	0	6	0	0	1	0	0	0	2	0	2	0	0	1	0	0	1	2	0	0	1	0	0	0	0	0	0	0	0	2	0	2	0	0	0	0	0	2
denovo850953	Bacteria	Tenericutes	Mollicutes	Anaeroplasmatales	Anaeroplasmataceae	Anaeroplasma	NA	2	21	80	16	36	36	19	41	3	20	32	17	24	14	18	17	31	72	28	6	40	13	5	17	6	16	9	8	31	29	7	48	17	13	4	30	3	18	15	8	5	49
denovo89706	Bacteria	Tenericutes	Mollicutes	Anaeroplasmatales	Anaeroplasmataceae	Anaeroplasma	NA	9	15	26	12	4	8	6	12	6	5	5	7	9	8	23	14	6	11	3	1	1	3	4	13	5	7	6	1	4	8	4	21	11	13	5	11	5	4	8	1	8	18
denovo912020	Bacteria	Tenericutes	Mollicutes	Anaeroplasmatales	Anaeroplasmataceae	Anaeroplasma	NA	1	7	5	1	6	15	2	2	0	4	0	4	0	1	1	5	3	5	0	1	10	1	2	1	0	0	4	1	0	7	4	1	7	3	0	3	0	7	2	1	1	0
denovo921593	Bacteria	Tenericutes	Mollicutes	Anaeroplasmatales	Anaeroplasmataceae	Anaeroplasma	NA	0	5	3	0	1	4	4	4	0	2	2	1	3	1	0	0	2	3	2	0	0	0	0	1	0	2	0	1	3	0	0	1	3	2	0	0	0	1	2	1	0	0
denovo193354	Bacteria	Firmicutes	Clostridia	Clostridiales	Clostridiaceae_1	Anaerosporobacter	NA	1	0	0	0	1	1	1	1	1	0	1	2	2	0	0	0	1	3	1	1	0	0	0	1	0	2	1	2	1	1	0	2	0	1	0	3	2	0	0	0	2	2
denovo227352	Bacteria	Firmicutes	Clostridia	Clostridiales	Clostridiaceae_1	Anaerosporobacter	NA	7	16	12	4	7	5	0	4	10	6	10	6	3	0	3	9	8	16	3	3	4	12	9	11	11	18	2	4	11	2	3	8	9	5	6	9	6	4	4	3	5	6
denovo247560	Bacteria	Firmicutes	Clostridia	Clostridiales	Clostridiaceae_1	Anaerosporobacter	NA	2	0	0	1	1	0	0	0	0	0	0	2	0	0	0	0	0	0	0	0	1	1	1	0	0	0	0	1	0	0	0	0	0	0	0	0	1	0	0	0	1	0
denovo251517	Bacteria	Firmicutes	Clostridia	Clostridiales	Clostridiaceae_1	Anaerosporobacter	NA	0	0	0	0	0	0	0	0	0	0	2	1	3	0	1	0	0	0	0	0	0	0	0	0	0	1	1	0	0	3	0	0	0	0	0	3	0	0	0	0	0	0
denovo265177	Bacteria	Firmicutes	Clostridia	Clostridiales	Clostridiaceae_1	Anaerosporobacter	NA	3	1	0	2	0	0	0	0	3	0	0	0	1	0	0	0	0	0	1	0	1	2	0	0	2	0	0	0	1	0	0	0	0	2	1	3	2	0	0	0	2	1
denovo290687	Bacteria	Firmicutes	Clostridia	Clostridiales	Clostridiaceae_1	Anaerosporobacter	NA	8	1	0	2	0	0	0	0	0	0	0	0	1	0	0	0	0	0	0	0	0	1	0	0	0	0	3	0	0	0	0	0	0	0	0	2	2	0	0	0	0	0
denovo307071	Bacteria	Firmicutes	Clostridia	Clostridiales	Clostridiaceae_1	Anaerosporobacter	NA	10	4	0	3	0	0	0	1	4	1	1	1	2	0	0	0	1	0	1	0	0	4	2	1	2	3	2	2	1	2	2	0	0	0	0	5	9	0	0	0	2	1
denovo325989	Bacteria	Firmicutes	Clostridia	Clostridiales	Clostridiaceae_1	Anaerosporobacter	NA	1	0	0	0	0	1	0	0	0	0	0	0	1	1	1	2	0	1	0	0	0	0	0	5	0	6	0	7	1	0	0	6	0	0	0	2	0	1	0	0	1	2
denovo328344	Bacteria	Firmicutes	Clostridia	Clostridiales	Clostridiaceae_1	Anaerosporobacter	NA	1	3	9	3	10	4	1	3	0	1	13	4	2	8	0	8	2	9	2	1	1	3	5	1	0	6	1	3	1	2	2	7	4	0	0	1	0	4	3	0	0	3
denovo501658	Bacteria	Firmicutes	Clostridia	Clostridiales	Clostridiaceae_1	Anaerosporobacter	NA	5	2	2	0	1	0	0	0	2	1	0	0	1	0	1	0	0	2	0	0	0	2	0	1	1	0	0	0	2	0	0	1	0	0	0	1	1	0	0	0	0	1
denovo507001	Bacteria	Firmicutes	Clostridia	Clostridiales	Clostridiaceae_1	Anaerosporobacter	NA	1	0	0	0	0	0	0	0	0	0	0	0	0	0	0	0	0	0	0	0	0	0	0	1	0	0	0	1	0	0	0	0	0	2	0	0	0	0	0	0	0	0
denovo508098	Bacteria	Firmicutes	Clostridia	Clostridiales	Clostridiaceae_1	Anaerosporobacter	NA	0	0	0	0	2	0	0	0	0	0	0	0	0	2	0	0	0	3	1	0	0	0	0	0	2	0	0	1	0	1	0	0	1	1	0	1	0	0	0	0	0	0
denovo540551	Bacteria	Firmicutes	Clostridia	Clostridiales	Clostridiaceae_1	Anaerosporobacter	NA	0	4	0	0	0	0	0	0	0	0	0	0	0	0	0	0	0	0	0	0	0	0	0	0	0	0	0	0	0	0	0	0	0	0	1	0	0	0	0	0	0	0
denovo54561	Bacteria	Firmicutes	Clostridia	Clostridiales	Clostridiaceae_1	Anaerosporobacter	NA	0	0	0	0	0	1	0	0	0	0	0	0	0	0	0	0	1	0	0	0	0	0	0	0	1	1	0	0	0	0	0	2	0	2	1	1	0	1	0	0	0	0
denovo569835	Bacteria	Firmicutes	Clostridia	Clostridiales	Clostridiaceae_1	Anaerosporobacter	NA	1	5	7	3	1	7	1	3	2	1	5	2	2	0	1	0	2	4	0	1	1	0	2	3	0	5	2	0	2	0	0	11	4	0	1	1	0	6	4	3	0	3
denovo579517	Bacteria	Firmicutes	Clostridia	Clostridiales	Clostridiaceae_1	Anaerosporobacter	NA	5	0	0	1	0	0	0	0	1	1	0	0	0	0	0	0	0	0	0	3	0	4	0	2	4	1	3	2	0	2	0	0	0	0	0	1	3	0	0	0	0	0
denovo606676	Bacteria	Firmicutes	Clostridia	Clostridiales	Clostridiaceae_1	Anaerosporobacter	NA	0	1	1	1	1	0	0	0	0	1	0	0	1	0	0	0	0	0	0	0	0	0	1	0	0	0	0	0	0	1	0	0	0	0	0	0	1	0	1	0	0	0
denovo633354	Bacteria	Firmicutes	Clostridia	Clostridiales	Clostridiaceae_1	Anaerosporobacter	NA	65	15	4	27	4	10	7	8	13	1	8	3	2	0	6	5	4	5	1	6	8	6	6	20	5	6	12	19	1	4	8	2	1	5	0	20	31	1	2	2	24	3
denovo641451	Bacteria	Firmicutes	Clostridia	Clostridiales	Clostridiaceae_1	Anaerosporobacter	NA	36	2	1	19	2	0	0	2	9	3	0	0	4	0	1	2	2	3	1	1	7	10	9	7	5	3	6	6	4	0	5	1	1	3	0	14	18	1	0	0	18	1
denovo658066	Bacteria	Firmicutes	Clostridia	Clostridiales	Clostridiaceae_1	Anaerosporobacter	NA	0	0	0	0	0	0	0	0	1	1	0	0	0	0	0	0	0	0	0	0	0	0	0	0	0	0	1	0	0	1	0	0	0	0	0	1	1	0	0	0	0	1
denovo65932	Bacteria	Firmicutes	Clostridia	Clostridiales	Clostridiaceae_1	Anaerosporobacter	NA	0	0	1	0	0	1	0	0	0	0	0	0	0	0	1	0	0	0	1	0	0	0	0	0	0	0	0	0	0	0	0	0	1	0	0	0	0	1	0	0	0	0
denovo660337	Bacteria	Firmicutes	Clostridia	Clostridiales	Clostridiaceae_1	Anaerosporobacter	NA	12	5	2	3	4	2	4	2	0	3	4	0	7	1	3	2	0	6	2	0	0	2	3	1	1	2	0	4	1	1	0	4	1	3	0	0	9	5	2	0	4	2
denovo68630	Bacteria	Firmicutes	Clostridia	Clostridiales	Clostridiaceae_1	Anaerosporobacter	NA	2	2	3	0	2	3	0	2	0	0	0	0	0	0	1	0	0	3	1	0	0	2	1	1	0	1	1	0	2	2	2	0	0	1	2	0	0	0	0	1	0	0
denovo714490	Bacteria	Firmicutes	Clostridia	Clostridiales	Clostridiaceae_1	Anaerosporobacter	NA	0	0	1	2	3	0	0	0	0	0	0	0	0	0	0	0	0	2	0	0	0	0	0	0	0	0	0	0	0	0	0	0	0	0	0	2	0	0	0	0	0	0
denovo727268	Bacteria	Firmicutes	Clostridia	Clostridiales	Clostridiaceae_1	Anaerosporobacter	NA	0	0	1	1	0	0	0	0	0	0	0	0	0	0	0	0	0	0	0	0	0	3	1	0	1	0	1	0	0	0	0	0	0	0	0	1	0	0	0	0	0	0
denovo729223	Bacteria	Firmicutes	Clostridia	Clostridiales	Clostridiaceae_1	Anaerosporobacter	NA	0	0	0	0	0	0	0	0	0	0	0	0	0	0	0	0	0	0	0	0	0	1	1	0	0	2	0	0	1	0	0	0	1	0	0	3	1	0	0	0	0	0
denovo784905	Bacteria	Firmicutes	Clostridia	Clostridiales	Clostridiaceae_1	Anaerosporobacter	NA	6	13	3	3	5	2	2	1	7	3	2	3	10	2	3	7	4	10	4	1	2	8	3	8	7	5	4	4	3	10	6	1	2	1	0	9	10	4	4	5	6	1
denovo785436	Bacteria	Firmicutes	Clostridia	Clostridiales	Clostridiaceae_1	Anaerosporobacter	NA	1	1	1	0	0	0	0	0	0	2	1	0	0	0	0	0	1	0	0	0	2	1	1	0	1	0	0	0	0	0	2	0	0	1	0	2	0	0	0	0	0	1
denovo810046	Bacteria	Firmicutes	Clostridia	Clostridiales	Clostridiaceae_1	Anaerosporobacter	NA	0	2	0	0	0	0	0	0	0	0	0	0	0	0	0	3	0	1	0	1	0	0	0	0	0	1	0	1	0	0	0	0	0	0	0	0	0	0	0	0	0	0
denovo851480	Bacteria	Firmicutes	Clostridia	Clostridiales	Clostridiaceae_1	Anaerosporobacter	NA	3	59	122	21	33	58	24	29	4	26	12	8	44	13	18	9	26	66	6	13	19	9	8	20	14	31	2	16	22	8	5	55	48	10	9	10	6	18	23	20	3	37
denovo85211	Bacteria	Firmicutes	Clostridia	Clostridiales	Clostridiaceae_1	Anaerosporobacter	NA	0	0	1	2	1	1	2	6	2	1	8	5	0	3	1	1	0	2	0	0	1	0	1	0	4	4	6	1	4	1	1	3	3	1	0	0	0	0	2	0	0	3
denovo885118	Bacteria	Firmicutes	Clostridia	Clostridiales	Clostridiaceae_1	Anaerosporobacter	NA	0	0	0	0	1	0	0	0	0	0	0	0	1	0	0	3	2	1	0	0	0	0	0	0	0	0	0	1	1	0	0	0	0	0	0	4	0	0	0	0	0	0
denovo895923	Bacteria	Firmicutes	Clostridia	Clostridiales	Clostridiaceae_1	Anaerosporobacter	NA	0	0	0	0	2	1	0	0	0	0	1	0	0	0	0	0	0	2	2	0	0	0	0	3	0	1	0	0	0	0	1	0	0	1	0	2	1	2	0	0	2	0
denovo910659	Bacteria	Firmicutes	Clostridia	Clostridiales	Clostridiaceae_1	Anaerosporobacter	NA	0	1	4	0	5	7	2	0	0	0	1	0	1	0	0	0	1	0	0	0	0	0	0	0	0	0	0	2	0	0	0	0	0	3	0	1	0	0	0	0	0	0
denovo910698	Bacteria	Firmicutes	Clostridia	Clostridiales	Clostridiaceae_1	Anaerosporobacter	NA	9	1	0	0	0	0	0	0	0	0	0	0	0	0	0	0	0	0	0	0	0	0	0	1	1	0	7	7	0	0	0	0	0	2	0	3	16	0	0	0	5	0
denovo925496	Bacteria	Firmicutes	Clostridia	Clostridiales	Clostridiaceae_1	Anaerosporobacter	NA	211	155	150	158	101	74	40	51	90	99	75	58	95	37	48	99	57	189	62	30	54	141	111	189	122	156	102	73	120	48	51	89	71	64	31	156	173	53	73	33	121	72
denovo931664	Bacteria	Firmicutes	Clostridia	Clostridiales	Clostridiaceae_1	Anaerosporobacter	NA	9	0	0	0	0	1	0	0	0	0	0	0	0	0	0	0	0	0	0	0	0	1	5	1	0	0	4	8	0	0	0	0	0	1	0	4	12	0	0	0	6	0
denovo957008	Bacteria	Firmicutes	Clostridia	Clostridiales	Clostridiaceae_1	Anaerosporobacter	NA	0	0	0	0	0	0	0	0	0	0	0	0	0	0	0	0	0	0	1	0	0	0	0	0	0	1	0	0	0	0	0	0	1	1	0	0	0	0	0	0	1	0
denovo124170	Bacteria	Firmicutes	Clostridia	Clostridiales	Lachnospiraceae	Anaerostipes	NA	0	0	1	0	0	0	0	0	0	0	1	0	0	1	0	2	1	0	0	0	0	0	0	0	0	0	0	0	1	0	1	0	0	0	0	0	0	0	0	0	0	0
denovo130875	Bacteria	Firmicutes	Clostridia	Clostridiales	Lachnospiraceae	Anaerostipes	NA	2	0	0	0	0	0	0	0	0	0	0	0	0	0	0	0	0	0	0	0	0	2	0	0	0	0	2	0	0	0	0	0	0	2	0	1	0	0	0	0	0	0
denovo217122	Bacteria	Firmicutes	Clostridia	Clostridiales	Lachnospiraceae	Anaerostipes	NA	0	1	0	0	0	0	0	0	0	0	0	0	0	0	1	0	0	0	0	0	0	0	0	1	0	1	0	0	0	0	0	0	1	0	1	0	0	0	0	0	0	1
denovo240073	Bacteria	Firmicutes	Clostridia	Clostridiales	Lachnospiraceae	Anaerostipes	NA	0	1	1	0	0	1	1	0	0	0	0	0	1	0	0	0	0	1	0	1	0	0	0	0	0	0	0	0	1	0	0	0	0	0	0	0	0	0	0	2	0	0
denovo264122	Bacteria	Firmicutes	Clostridia	Clostridiales	Lachnospiraceae	Anaerostipes	NA	0	0	0	0	0	0	0	0	0	0	0	0	0	0	0	0	0	0	0	0	0	0	0	0	0	0	0	0	0	0	0	1	0	0	0	0	0	0	0	0	0	0
denovo27746	Bacteria	Firmicutes	Clostridia	Clostridiales	Lachnospiraceae	Anaerostipes	NA	0	3	0	0	0	0	0	0	0	0	0	0	0	2	0	0	0	0	1	0	0	0	0	0	0	0	0	0	0	0	0	0	0	0	0	0	0	1	0	0	0	0
denovo298675	Bacteria	Firmicutes	Clostridia	Clostridiales	Lachnospiraceae	Anaerostipes	NA	1	4	4	3	0	1	3	4	1	0	6	0	3	0	1	3	5	5	3	1	2	2	0	3	2	3	0	5	2	0	0	4	4	1	1	7	2	5	5	0	0	0
denovo327088	Bacteria	Firmicutes	Clostridia	Clostridiales	Lachnospiraceae	Anaerostipes	NA	2	2	0	1	0	0	0	0	0	0	0	1	0	0	3	0	0	0	0	0	0	2	0	2	0	2	0	1	2	1	0	0	0	0	0	0	0	0	0	0	1	0
denovo357188	Bacteria	Firmicutes	Clostridia	Clostridiales	Lachnospiraceae	Anaerostipes	NA	0	0	0	0	0	0	0	0	0	0	0	0	0	0	0	1	3	0	0	0	0	0	0	0	0	0	0	0	0	0	0	2	0	2	0	0	0	0	2	0	0	0
denovo557741	Bacteria	Firmicutes	Clostridia	Clostridiales	Lachnospiraceae	Anaerostipes	NA	0	2	2	1	0	0	0	0	0	0	0	0	2	0	1	0	3	0	0	0	0	0	0	1	0	0	0	0	0	4	0	0	1	0	0	0	0	0	1	0	0	1
denovo611305	Bacteria	Firmicutes	Clostridia	Clostridiales	Lachnospiraceae	Anaerostipes	NA	0	1	0	2	0	1	0	0	0	0	0	0	0	0	0	0	0	0	0	0	0	2	0	0	0	0	0	2	0	0	0	0	0	0	0	0	0	0	0	0	2	0
denovo613695	Bacteria	Firmicutes	Clostridia	Clostridiales	Lachnospiraceae	Anaerostipes	NA	0	3	0	1	5	1	1	2	0	0	0	0	0	0	0	1	0	4	1	0	3	0	0	0	0	0	0	0	2	0	0	0	0	0	0	0	0	1	0	2	0	0
denovo617981	Bacteria	Firmicutes	Clostridia	Clostridiales	Lachnospiraceae	Anaerostipes	NA	2	2	2	7	0	0	0	2	0	0	1	1	0	0	9	2	0	4	2	1	1	0	0	0	0	4	3	0	0	1	0	9	0	0	0	0	0	0	0	0	0	3
denovo645579	Bacteria	Firmicutes	Clostridia	Clostridiales	Lachnospiraceae	Anaerostipes	NA	0	1	1	2	0	7	0	0	0	0	3	0	0	0	1	0	0	1	0	0	0	0	0	0	0	3	2	1	0	1	0	3	0	4	0	0	0	0	0	0	0	4
denovo691599	Bacteria	Firmicutes	Clostridia	Clostridiales	Lachnospiraceae	Anaerostipes	NA	2	0	0	0	0	1	1	0	0	0	0	0	2	0	0	0	0	0	0	0	2	0	0	0	0	0	1	0	0	0	0	0	0	0	0	0	0	0	0	0	0	0
denovo705143	Bacteria	Firmicutes	Clostridia	Clostridiales	Lachnospiraceae	Anaerostipes	NA	0	0	0	0	0	2	1	0	0	0	0	1	0	0	0	0	2	0	0	0	0	0	0	0	1	0	2	1	0	2	0	1	1	0	0	0	0	0	1	0	0	0
denovo727947	Bacteria	Firmicutes	Clostridia	Clostridiales	Lachnospiraceae	Anaerostipes	NA	3	11	2	5	4	2	2	7	6	6	8	1	5	4	4	3	3	11	2	2	2	3	3	5	1	4	5	3	1	0	3	8	10	3	0	10	4	2	5	5	0	2
denovo73453	Bacteria	Firmicutes	Clostridia	Clostridiales	Lachnospiraceae	Anaerostipes	NA	1	0	1	0	0	0	0	0	0	0	2	0	0	0	0	0	0	0	0	0	0	1	0	0	0	0	0	0	0	0	0	0	0	0	1	1	0	0	1	0	0	0
denovo755636	Bacteria	Firmicutes	Clostridia	Clostridiales	Lachnospiraceae	Anaerostipes	NA	0	2	8	8	1	0	0	4	0	0	4	0	0	5	9	2	1	14	0	10	1	0	0	0	0	3	1	0	0	3	1	6	1	0	0	0	0	1	1	0	1	1
denovo812484	Bacteria	Firmicutes	Clostridia	Clostridiales	Lachnospiraceae	Anaerostipes	NA	0	1	0	0	1	1	0	2	0	0	0	0	0	0	3	0	0	0	1	0	3	0	2	0	0	0	2	1	0	0	2	0	4	0	0	1	0	0	0	1	0	0
denovo955569	Bacteria	Firmicutes	Clostridia	Clostridiales	Lachnospiraceae	Anaerostipes	NA	2	1	1	2	1	1	0	0	0	1	2	0	0	0	3	0	0	0	1	0	0	2	0	1	0	1	0	0	0	3	1	0	1	0	0	5	0	0	5	0	0	1
denovo188920	Bacteria	Firmicutes	Clostridia	Clostridiales	Ruminococcaceae	Anaerotruncus	NA	1	0	0	0	0	0	0	1	0	0	0	0	1	3	0	0	0	0	0	2	0	0	0	0	0	1	0	0	0	0	0	0	2	0	1	0	2	0	0	1	0	0
denovo20738	Bacteria	Firmicutes	Clostridia	Clostridiales	Ruminococcaceae	Anaerotruncus	NA	8	6	0	0	4	0	0	9	2	4	0	0	5	0	0	1	1	1	1	0	0	6	2	3	3	5	1	8	1	0	3	0	2	1	1	0	0	1	1	3	1	0
denovo320603	Bacteria	Firmicutes	Clostridia	Clostridiales	Ruminococcaceae	Anaerotruncus	NA	0	0	0	1	0	0	0	0	0	0	0	0	0	0	0	0	0	0	0	0	0	0	0	0	0	0	2	1	0	0	0	0	0	0	1	0	1	0	0	0	1	0
denovo569527	Bacteria	Firmicutes	Clostridia	Clostridiales	Ruminococcaceae	Anaerotruncus	NA	0	0	0	0	0	0	0	2	0	0	0	0	0	2	0	2	1	0	0	0	0	0	0	0	0	0	0	3	1	2	0	0	1	0	0	0	0	1	0	0	0	0
denovo601478	Bacteria	Firmicutes	Clostridia	Clostridiales	Ruminococcaceae	Anaerotruncus	NA	0	0	0	0	0	0	0	0	0	0	0	0	2	0	0	1	0	0	0	0	0	0	0	0	2	0	0	1	0	0	0	0	0	0	0	0	0	3	0	0	2	0
denovo636415	Bacteria	Firmicutes	Clostridia	Clostridiales	Ruminococcaceae	Anaerotruncus	NA	0	2	0	0	0	0	0	0	1	0	0	0	0	0	0	0	0	0	0	0	0	1	1	0	0	0	1	0	0	0	0	0	0	0	0	1	0	0	0	0	2	0
denovo646818	Bacteria	Firmicutes	Clostridia	Clostridiales	Ruminococcaceae	Anaerotruncus	NA	3	7	15	15	3	4	3	3	1	10	2	4	5	2	1	2	4	7	3	0	5	0	0	3	2	7	1	2	1	3	1	9	2	1	0	9	2	3	2	2	0	1
denovo674379	Bacteria	Firmicutes	Clostridia	Clostridiales	Ruminococcaceae	Anaerotruncus	NA	0	1	0	0	1	1	0	1	0	4	0	0	0	0	0	0	0	0	0	0	0	0	0	0	0	1	0	0	0	0	0	0	0	0	2	0	0	0	0	0	0	0
denovo692125	Bacteria	Firmicutes	Clostridia	Clostridiales	Ruminococcaceae	Anaerotruncus	NA	0	3	7	1	0	0	0	0	0	0	0	0	0	0	0	0	0	2	0	2	1	0	1	1	0	6	0	0	0	1	0	0	0	0	1	0	0	1	0	0	0	1
denovo720758	Bacteria	Firmicutes	Clostridia	Clostridiales	Ruminococcaceae	Anaerotruncus	NA	1	2	1	0	0	0	0	2	3	0	0	0	1	2	0	0	0	0	0	0	0	0	0	2	0	1	0	1	0	1	0	0	0	0	0	1	0	0	0	0	1	0
denovo791639	Bacteria	Firmicutes	Clostridia	Clostridiales	Ruminococcaceae	Anaerotruncus	NA	0	4	0	9	0	0	7	2	1	0	0	0	2	0	1	1	1	0	2	1	0	0	0	0	0	0	0	2	4	0	2	0	0	0	0	4	0	0	0	0	0	0
denovo851684	Bacteria	Firmicutes	Clostridia	Clostridiales	Ruminococcaceae	Anaerotruncus	NA	7	4	4	2	8	0	0	6	2	0	0	0	8	17	0	1	0	0	0	3	0	3	1	0	2	2	0	6	0	0	3	0	1	0	5	1	9	1	3	5	1	0
denovo110731	Bacteria	Firmicutes	Negativicutes	Selenomonadales	Veillonellaceae	Anaerovibrio	NA	0	0	0	0	1	0	0	0	0	1	1	0	2	0	1	0	0	0	0	0	1	0	0	0	0	0	0	0	0	0	0	0	0	0	0	0	0	0	0	0	0	1
denovo139424	Bacteria	Firmicutes	Negativicutes	Selenomonadales	Veillonellaceae	Anaerovibrio	NA	0	0	0	0	0	0	0	0	0	0	0	0	0	0	0	0	0	0	0	0	0	0	0	0	0	0	0	0	0	0	0	0	0	0	0	0	0	0	0	0	0	0
denovo175763	Bacteria	Firmicutes	Negativicutes	Selenomonadales	Veillonellaceae	Anaerovibrio	NA	0	0	1	0	0	1	0	1	0	0	0	0	1	0	4	1	1	0	1	0	0	0	0	0	0	0	0	0	0	1	0	0	0	0	0	0	0	1	0	0	0	1
denovo228495	Bacteria	Firmicutes	Negativicutes	Selenomonadales	Veillonellaceae	Anaerovibrio	NA	9	3	0	11	19	3	0	9	12	4	0	0	27	8	5	8	0	0	3	0	4	11	6	28	0	7	0	5	0	1	9	0	7	0	2	1	7	0	3	6	4	2
denovo261094	Bacteria	Firmicutes	Negativicutes	Selenomonadales	Veillonellaceae	Anaerovibrio	NA	4	56	68	54	94	63	45	108	5	58	36	13	170	42	37	51	54	111	74	6	71	11	11	22	11	91	9	18	56	20	55	45	82	19	12	21	2	26	31	40	0	93
denovo343681	Bacteria	Firmicutes	Negativicutes	Selenomonadales	Veillonellaceae	Anaerovibrio	NA	2	10	30	8	34	18	5	46	0	21	12	3	67	15	22	6	12	32	38	5	35	9	3	19	11	41	0	13	12	7	19	8	33	24	2	13	1	9	18	15	1	45
denovo363405	Bacteria	Firmicutes	Negativicutes	Selenomonadales	Veillonellaceae	Anaerovibrio	NA	2	1	4	4	3	11	5	4	2	4	7	3	5	3	3	1	1	4	2	0	1	0	5	7	2	3	5	3	2	2	5	2	0	1	0	4	5	6	0	5	3	0
denovo529158	Bacteria	Firmicutes	Negativicutes	Selenomonadales	Veillonellaceae	Anaerovibrio	NA	0	2	6	0	0	0	0	1	0	0	1	0	3	0	0	0	0	0	0	0	0	1	0	1	0	1	0	1	0	1	0	2	1	1	1	0	0	4	1	0	0	1
denovo561584	Bacteria	Firmicutes	Negativicutes	Selenomonadales	Veillonellaceae	Anaerovibrio	NA	0	1	0	5	3	4	0	14	5	1	2	3	6	0	0	1	2	11	2	0	0	2	1	7	0	14	1	5	0	3	4	2	2	3	3	0	0	0	3	5	0	2
denovo603029	Bacteria	Firmicutes	Negativicutes	Selenomonadales	Veillonellaceae	Anaerovibrio	NA	0	0	2	1	1	1	0	0	0	0	0	0	1	0	0	0	0	0	0	1	0	0	0	1	0	0	0	0	1	0	0	0	0	0	0	0	0	0	1	3	0	0
denovo615842	Bacteria	Firmicutes	Negativicutes	Selenomonadales	Veillonellaceae	Anaerovibrio	NA	0	1	0	1	0	2	1	0	1	0	0	0	5	0	0	1	0	4	0	0	0	0	0	0	0	0	0	0	0	0	2	0	2	0	0	0	0	2	0	1	1	1
denovo774086	Bacteria	Firmicutes	Negativicutes	Selenomonadales	Veillonellaceae	Anaerovibrio	NA	0	0	3	0	4	0	2	1	0	2	0	0	0	1	1	0	0	0	0	0	3	0	1	0	0	0	0	2	0	0	2	2	0	0	0	2	0	0	1	0	0	3
denovo840549	Bacteria	Firmicutes	Negativicutes	Selenomonadales	Veillonellaceae	Anaerovibrio	NA	0	0	0	0	1	0	0	0	0	0	0	0	1	0	1	0	0	0	0	0	0	1	0	0	0	0	0	1	0	0	0	0	0	0	0	0	0	0	0	0	0	0
denovo101354	Bacteria	Firmicutes	Clostridia	Clostridiales	Clostridiales_Incertae_Sedis_XIII	Anaerovorax	NA	6	7	0	6	4	1	0	0	0	1	0	2	6	1	0	0	0	5	0	0	0	10	4	3	0	9	2	5	3	2	0	0	0	1	0	5	2	1	0	0	5	4
denovo103400	Bacteria	Firmicutes	Clostridia	Clostridiales	Clostridiales_Incertae_Sedis_XIII	Anaerovorax	NA	3	1	0	0	2	0	0	1	0	0	0	0	0	0	0	0	1	0	0	0	0	0	0	6	4	0	6	0	0	0	0	0	0	0	0	1	1	1	0	0	0	0
denovo104202	Bacteria	Firmicutes	Clostridia	Clostridiales	Clostridiales_Incertae_Sedis_XIII	Anaerovorax	NA	1	4	2	2	1	0	1	4	0	0	3	0	2	2	2	0	1	1	0	1	6	2	0	0	2	0	6	0	1	0	0	0	0	0	0	1	0	3	0	1	1	0
denovo108854	Bacteria	Firmicutes	Clostridia	Clostridiales	Clostridiales_Incertae_Sedis_XIII	Anaerovorax	NA	0	0	0	1	0	1	0	0	0	0	0	2	1	0	0	0	0	1	0	0	0	0	0	0	0	2	0	0	0	0	1	1	0	0	0	1	0	0	1	0	1	0
denovo112340	Bacteria	Firmicutes	Clostridia	Clostridiales	Clostridiales_Incertae_Sedis_XIII	Anaerovorax	NA	0	2	0	0	0	0	0	0	0	0	0	0	0	0	0	2	0	0	0	0	1	0	4	0	0	0	0	0	0	1	0	0	0	1	0	0	1	2	0	0	0	0
denovo112932	Bacteria	Firmicutes	Clostridia	Clostridiales	Clostridiales_Incertae_Sedis_XIII	Anaerovorax	NA	0	0	0	4	0	0	0	0	0	1	1	0	0	0	0	0	0	0	0	0	0	0	0	0	0	8	0	0	2	1	1	0	0	0	0	0	0	2	0	0	0	0
denovo119717	Bacteria	Firmicutes	Clostridia	Clostridiales	Clostridiales_Incertae_Sedis_XIII	Anaerovorax	NA	1	2	0	0	0	0	0	1	0	0	0	0	0	0	0	0	0	0	0	2	0	0	1	0	0	0	0	0	1	0	1	0	0	0	0	0	0	0	0	0	0	0
denovo131580	Bacteria	Firmicutes	Clostridia	Clostridiales	Clostridiales_Incertae_Sedis_XIII	Anaerovorax	NA	0	1	0	2	2	7	1	0	2	2	3	0	2	0	3	0	0	0	0	0	0	0	0	0	0	2	0	0	0	1	0	1	2	0	0	0	0	0	0	0	1	0
denovo132348	Bacteria	Firmicutes	Clostridia	Clostridiales	Clostridiales_Incertae_Sedis_XIII	Anaerovorax	NA	13	1	0	2	6	2	3	1	2	1	0	1	6	1	0	1	0	2	1	2	3	1	1	3	0	0	0	2	1	0	1	0	0	4	3	2	12	2	3	0	1	2
denovo141727	Bacteria	Firmicutes	Clostridia	Clostridiales	Clostridiales_Incertae_Sedis_XIII	Anaerovorax	NA	0	0	0	0	0	0	0	0	0	0	0	0	0	0	0	1	0	2	2	0	0	0	0	0	0	2	0	0	0	0	2	0	0	1	0	0	0	0	0	0	0	0
denovo147159	Bacteria	Firmicutes	Clostridia	Clostridiales	Clostridiales_Incertae_Sedis_XIII	Anaerovorax	NA	0	2	1	0	0	0	0	1	0	0	0	0	0	0	0	0	0	0	0	0	0	0	0	1	0	0	0	1	0	0	0	0	0	0	0	0	0	0	0	1	0	1
denovo147323	Bacteria	Firmicutes	Clostridia	Clostridiales	Clostridiales_Incertae_Sedis_XIII	Anaerovorax	NA	2	16	2	6	6	6	2	8	1	0	2	1	3	0	3	6	4	5	0	5	11	0	1	4	0	4	2	1	0	3	0	0	0	0	4	0	10	1	2	3	1	0
denovo147856	Bacteria	Firmicutes	Clostridia	Clostridiales	Clostridiales_Incertae_Sedis_XIII	Anaerovorax	NA	23	28	10	25	12	12	11	12	4	7	4	8	8	10	12	8	8	15	8	10	8	1	7	5	8	16	13	8	8	18	3	8	4	5	3	25	11	11	6	4	5	12
denovo156903	Bacteria	Firmicutes	Clostridia	Clostridiales	Clostridiales_Incertae_Sedis_XIII	Anaerovorax	NA	4	2	0	1	0	0	0	4	0	0	0	0	0	0	0	0	0	0	0	0	0	0	0	4	0	0	4	7	1	0	2	0	0	0	0	4	12	4	0	0	6	0
denovo157349	Bacteria	Firmicutes	Clostridia	Clostridiales	Clostridiales_Incertae_Sedis_XIII	Anaerovorax	NA	0	4	0	0	0	0	0	0	0	0	0	0	5	0	0	0	0	0	0	2	0	0	0	0	0	0	0	0	0	0	0	0	0	0	0	1	0	0	0	1	0	0
denovo174919	Bacteria	Firmicutes	Clostridia	Clostridiales	Clostridiales_Incertae_Sedis_XIII	Anaerovorax	NA	1	0	0	3	1	0	0	0	0	0	0	0	4	0	0	1	0	0	0	0	0	0	1	0	0	0	0	0	0	0	0	0	0	1	2	0	1	0	0	2	0	0
denovo217657	Bacteria	Firmicutes	Clostridia	Clostridiales	Clostridiales_Incertae_Sedis_XIII	Anaerovorax	NA	31	13	9	5	19	8	6	3	18	16	4	6	23	2	9	10	6	10	20	4	3	24	29	26	7	14	18	24	16	8	7	8	5	14	2	38	5	9	6	2	17	26
denovo223894	Bacteria	Firmicutes	Clostridia	Clostridiales	Clostridiales_Incertae_Sedis_XIII	Anaerovorax	NA	8	7	7	25	0	4	3	5	1	7	5	4	8	0	3	8	6	4	0	10	1	2	2	10	5	16	10	6	3	0	4	0	2	3	1	4	4	3	0	6	5	2
denovo225535	Bacteria	Firmicutes	Clostridia	Clostridiales	Clostridiales_Incertae_Sedis_XIII	Anaerovorax	NA	0	3	0	1	2	0	0	4	0	0	0	0	3	0	0	0	0	4	1	0	0	1	2	0	0	3	0	1	2	2	1	0	1	0	0	1	0	0	1	1	0	0
denovo230234	Bacteria	Firmicutes	Clostridia	Clostridiales	Clostridiales_Incertae_Sedis_XIII	Anaerovorax	NA	0	3	0	3	0	3	0	0	2	1	1	2	2	4	5	0	0	1	0	0	1	0	0	2	1	4	0	0	0	0	1	2	1	0	0	0	0	2	0	0	0	1
denovo245356	Bacteria	Firmicutes	Clostridia	Clostridiales	Clostridiales_Incertae_Sedis_XIII	Anaerovorax	NA	3	18	4	28	2	2	2	10	0	5	2	5	17	6	3	8	3	5	7	4	13	0	2	6	6	1	10	5	3	0	5	0	6	1	0	9	1	10	3	1	1	5
denovo248631	Bacteria	Firmicutes	Clostridia	Clostridiales	Clostridiales_Incertae_Sedis_XIII	Anaerovorax	NA	0	3	6	0	2	0	1	1	0	3	1	0	1	1	0	1	0	2	0	1	0	0	0	1	0	3	3	0	0	0	1	3	0	0	1	0	2	1	1	0	0	0
denovo282767	Bacteria	Firmicutes	Clostridia	Clostridiales	Clostridiales_Incertae_Sedis_XIII	Anaerovorax	NA	0	0	3	5	0	0	1	0	0	4	1	4	2	0	0	1	0	5	0	0	1	1	0	0	2	11	0	0	2	2	4	1	1	0	1	1	0	3	3	0	0	1
denovo29737	Bacteria	Firmicutes	Clostridia	Clostridiales	Clostridiales_Incertae_Sedis_XIII	Anaerovorax	NA	0	7	3	0	2	0	2	1	3	2	0	3	3	0	1	4	0	1	0	0	0	4	2	6	1	1	1	0	2	0	0	0	0	1	0	1	2	0	1	0	3	0
denovo31867	Bacteria	Firmicutes	Clostridia	Clostridiales	Clostridiales_Incertae_Sedis_XIII	Anaerovorax	NA	1	0	0	6	2	0	0	0	0	0	0	4	0	0	0	0	1	0	3	0	0	1	0	0	0	0	1	0	0	0	0	0	0	0	0	3	2	1	0	0	1	0
denovo32537	Bacteria	Firmicutes	Clostridia	Clostridiales	Clostridiales_Incertae_Sedis_XIII	Anaerovorax	NA	0	1	0	0	0	1	0	0	0	0	0	2	0	3	0	1	0	0	0	0	0	0	0	0	0	0	0	0	0	0	0	3	0	0	0	0	0	0	0	0	0	0
denovo332513	Bacteria	Firmicutes	Clostridia	Clostridiales	Clostridiales_Incertae_Sedis_XIII	Anaerovorax	NA	3	19	15	29	4	11	1	12	1	3	6	3	11	4	15	1	1	16	1	7	13	1	1	9	10	33	11	10	2	4	10	9	8	2	3	3	1	3	4	3	2	6
denovo336396	Bacteria	Firmicutes	Clostridia	Clostridiales	Clostridiales_Incertae_Sedis_XIII	Anaerovorax	NA	0	4	0	0	0	2	1	1	0	2	0	1	1	0	0	1	0	6	0	1	1	0	1	0	2	4	0	0	2	1	0	0	4	0	0	0	2	2	1	0	0	3
denovo338788	Bacteria	Firmicutes	Clostridia	Clostridiales	Clostridiales_Incertae_Sedis_XIII	Anaerovorax	NA	0	1	0	1	1	1	0	0	0	0	0	0	1	0	1	0	0	0	1	2	0	0	0	0	0	0	0	0	0	0	0	0	0	0	0	0	2	0	0	0	0	0
denovo351037	Bacteria	Firmicutes	Clostridia	Clostridiales	Clostridiales_Incertae_Sedis_XIII	Anaerovorax	NA	0	0	1	2	2	0	0	0	0	0	0	0	1	0	3	1	0	0	0	0	0	2	0	0	0	2	0	0	0	0	0	0	0	1	0	1	0	0	0	0	0	0
denovo352557	Bacteria	Firmicutes	Clostridia	Clostridiales	Clostridiales_Incertae_Sedis_XIII	Anaerovorax	NA	3	2	0	2	3	0	0	0	1	2	0	0	3	0	13	0	0	0	2	0	1	4	0	4	1	0	0	0	0	2	0	0	0	0	9	4	2	0	0	0	0	3
denovo354397	Bacteria	Firmicutes	Clostridia	Clostridiales	Clostridiales_Incertae_Sedis_XIII	Anaerovorax	NA	5	1	1	0	2	0	0	0	1	2	2	1	0	1	0	0	0	2	2	0	0	0	1	2	1	3	0	0	0	0	1	0	1	0	1	3	4	2	0	0	4	1
denovo35455	Bacteria	Firmicutes	Clostridia	Clostridiales	Clostridiales_Incertae_Sedis_XIII	Anaerovorax	NA	0	0	0	0	0	0	3	0	0	0	0	0	0	0	0	0	2	0	0	0	0	0	0	0	0	0	0	0	0	0	0	0	0	0	0	0	0	1	0	0	0	0
denovo356417	Bacteria	Firmicutes	Clostridia	Clostridiales	Clostridiales_Incertae_Sedis_XIII	Anaerovorax	NA	2	0	0	2	0	0	0	2	0	0	0	0	0	0	0	0	0	0	0	0	0	0	0	0	2	0	0	0	0	0	0	0	0	0	0	0	0	0	0	0	0	0
denovo356652	Bacteria	Firmicutes	Clostridia	Clostridiales	Clostridiales_Incertae_Sedis_XIII	Anaerovorax	NA	0	0	2	7	1	0	5	0	0	0	0	0	0	0	0	1	0	0	1	2	1	0	0	2	6	0	2	0	0	0	0	0	0	1	0	2	0	0	0	0	0	0
denovo360455	Bacteria	Firmicutes	Clostridia	Clostridiales	Clostridiales_Incertae_Sedis_XIII	Anaerovorax	NA	5	15	6	14	3	13	6	12	0	2	4	0	2	1	17	6	3	8	1	1	11	0	2	3	5	17	1	3	6	2	2	11	3	2	1	2	3	2	0	5	0	0
denovo365716	Bacteria	Firmicutes	Clostridia	Clostridiales	Clostridiales_Incertae_Sedis_XIII	Anaerovorax	NA	3	2	0	3	0	1	1	0	0	0	0	0	0	0	0	0	0	0	6	0	1	1	0	3	1	1	2	1	1	0	0	0	0	0	0	0	0	0	0	0	0	0
denovo368949	Bacteria	Firmicutes	Clostridia	Clostridiales	Clostridiales_Incertae_Sedis_XIII	Anaerovorax	NA	0	1	3	3	1	1	1	0	2	4	1	1	1	1	0	0	1	1	0	0	0	0	0	1	0	5	0	0	1	0	1	5	1	0	1	0	0	0	1	2	0	3
denovo371119	Bacteria	Firmicutes	Clostridia	Clostridiales	Clostridiales_Incertae_Sedis_XIII	Anaerovorax	NA	4	1	0	12	2	3	0	1	0	0	1	4	0	0	5	0	1	6	0	2	4	0	1	4	2	3	5	8	4	1	2	1	0	0	0	7	4	2	0	0	0	7
denovo374474	Bacteria	Firmicutes	Clostridia	Clostridiales	Clostridiales_Incertae_Sedis_XIII	Anaerovorax	NA	17	4	13	17	3	1	2	5	16	1	5	5	2	5	3	6	4	12	5	2	1	27	18	26	6	5	13	21	2	7	6	13	3	7	4	18	18	1	4	2	15	10
denovo376565	Bacteria	Firmicutes	Clostridia	Clostridiales	Clostridiales_Incertae_Sedis_XIII	Anaerovorax	NA	0	0	0	1	0	0	0	0	0	0	0	0	0	0	0	0	0	0	0	0	0	0	1	0	0	0	0	0	0	0	0	0	0	0	0	0	0	0	0	0	0	0
denovo379934	Bacteria	Firmicutes	Clostridia	Clostridiales	Clostridiales_Incertae_Sedis_XIII	Anaerovorax	NA	0	4	4	2	0	1	0	0	0	2	0	0	2	4	0	0	0	5	0	1	0	8	2	3	0	4	3	0	1	1	1	3	0	0	0	1	1	0	0	1	0	2
denovo382187	Bacteria	Firmicutes	Clostridia	Clostridiales	Clostridiales_Incertae_Sedis_XIII	Anaerovorax	NA	0	0	0	2	0	1	4	1	0	3	0	1	3	1	1	2	0	0	1	0	2	3	0	0	0	2	0	0	0	4	2	0	0	1	0	3	0	1	0	0	0	2
denovo389415	Bacteria	Firmicutes	Clostridia	Clostridiales	Clostridiales_Incertae_Sedis_XIII	Anaerovorax	NA	17	0	0	0	0	0	0	0	3	0	0	0	1	0	0	0	0	0	0	0	0	1	2	0	0	0	4	0	0	0	0	0	0	1	0	5	12	0	0	1	13	0
denovo390955	Bacteria	Firmicutes	Clostridia	Clostridiales	Clostridiales_Incertae_Sedis_XIII	Anaerovorax	NA	5	5	0	12	2	13	0	5	1	4	6	2	3	2	0	0	1	10	1	0	0	3	0	4	0	17	2	1	2	0	4	3	0	2	2	2	0	2	10	0	1	18
denovo391902	Bacteria	Firmicutes	Clostridia	Clostridiales	Clostridiales_Incertae_Sedis_XIII	Anaerovorax	NA	4	3	1	6	1	4	2	3	3	0	0	0	0	1	1	1	2	3	0	0	4	0	0	1	4	2	3	2	0	0	0	0	0	1	0	0	1	1	0	1	2	0
denovo396621	Bacteria	Firmicutes	Clostridia	Clostridiales	Clostridiales_Incertae_Sedis_XIII	Anaerovorax	NA	0	0	0	0	0	0	0	0	1	0	1	2	0	0	0	0	0	2	0	0	0	1	0	0	0	0	0	0	0	0	0	0	0	0	0	0	0	2	0	0	0	0
denovo399268	Bacteria	Firmicutes	Clostridia	Clostridiales	Clostridiales_Incertae_Sedis_XIII	Anaerovorax	NA	0	0	0	1	0	0	0	0	0	0	0	0	0	0	0	1	0	0	0	0	0	0	1	0	1	0	0	0	0	0	0	0	0	0	0	1	1	0	0	0	0	0
denovo403726	Bacteria	Firmicutes	Clostridia	Clostridiales	Clostridiales_Incertae_Sedis_XIII	Anaerovorax	NA	4	2	0	3	0	0	0	0	0	0	0	2	0	0	0	0	0	0	0	1	12	1	0	3	3	0	2	0	0	0	0	0	0	0	0	2	0	0	2	1	0	0
denovo408830	Bacteria	Firmicutes	Clostridia	Clostridiales	Clostridiales_Incertae_Sedis_XIII	Anaerovorax	NA	6	0	1	1	0	0	0	0	0	0	0	0	0	3	2	1	0	1	0	0	0	1	0	0	0	2	0	1	0	0	0	4	0	0	0	0	0	1	0	1	0	0
denovo504828	Bacteria	Firmicutes	Clostridia	Clostridiales	Clostridiales_Incertae_Sedis_XIII	Anaerovorax	NA	0	0	0	0	1	0	0	0	0	0	0	0	1	0	0	0	0	0	0	0	0	0	0	0	0	1	0	0	0	0	1	0	0	0	0	0	0	0	0	0	0	0
denovo515853	Bacteria	Firmicutes	Clostridia	Clostridiales	Clostridiales_Incertae_Sedis_XIII	Anaerovorax	NA	0	0	0	1	0	0	0	0	0	0	0	0	1	0	0	0	0	0	0	1	0	0	0	0	0	0	0	0	0	0	0	0	0	0	0	0	0	0	0	0	0	0
denovo523439	Bacteria	Firmicutes	Clostridia	Clostridiales	Clostridiales_Incertae_Sedis_XIII	Anaerovorax	NA	28	42	0	23	7	14	4	12	47	6	0	0	16	1	1	5	2	4	6	10	7	3	7	7	14	2	14	17	5	3	4	3	0	5	3	69	17	5	6	7	27	8
denovo543520	Bacteria	Firmicutes	Clostridia	Clostridiales	Clostridiales_Incertae_Sedis_XIII	Anaerovorax	NA	0	0	0	0	0	0	0	0	0	0	1	0	0	0	0	0	0	0	0	0	0	0	0	0	0	0	0	0	0	0	1	0	0	0	0	0	1	0	0	0	0	1
denovo571843	Bacteria	Firmicutes	Clostridia	Clostridiales	Clostridiales_Incertae_Sedis_XIII	Anaerovorax	NA	0	0	0	0	0	0	0	0	0	0	0	0	0	0	0	0	0	0	0	0	0	1	0	0	0	0	0	0	0	0	3	0	0	0	0	0	0	0	0	0	0	0
denovo594528	Bacteria	Firmicutes	Clostridia	Clostridiales	Clostridiales_Incertae_Sedis_XIII	Anaerovorax	NA	0	1	0	0	3	0	0	0	0	0	0	0	0	0	0	0	0	0	0	1	0	0	0	0	1	1	0	3	0	0	0	0	0	0	0	0	0	0	0	1	0	0
denovo59693	Bacteria	Firmicutes	Clostridia	Clostridiales	Clostridiales_Incertae_Sedis_XIII	Anaerovorax	NA	3	0	2	0	0	0	0	0	0	0	2	2	1	0	2	0	1	0	0	0	0	0	0	2	1	1	0	0	0	0	1	0	0	1	0	0	0	0	0	0	0	0
denovo602537	Bacteria	Firmicutes	Clostridia	Clostridiales	Clostridiales_Incertae_Sedis_XIII	Anaerovorax	NA	1	1	2	1	1	2	1	5	0	1	1	0	4	1	4	1	1	4	1	1	2	0	0	0	1	4	0	0	0	1	1	0	1	0	1	0	1	1	0	1	1	0
denovo602922	Bacteria	Firmicutes	Clostridia	Clostridiales	Clostridiales_Incertae_Sedis_XIII	Anaerovorax	NA	4	0	0	4	4	0	0	1	2	0	0	0	1	0	1	1	0	3	0	4	0	0	1	0	0	0	0	0	0	1	1	0	0	0	0	4	5	1	0	0	4	0
denovo605793	Bacteria	Firmicutes	Clostridia	Clostridiales	Clostridiales_Incertae_Sedis_XIII	Anaerovorax	NA	0	5	18	3	3	15	3	4	3	6	5	10	7	4	10	4	2	32	4	3	3	1	3	4	0	16	2	2	5	0	1	16	7	1	0	3	0	9	3	9	4	7
denovo607578	Bacteria	Firmicutes	Clostridia	Clostridiales	Clostridiales_Incertae_Sedis_XIII	Anaerovorax	NA	9	11	16	17	16	3	4	1	3	12	3	6	22	14	4	12	2	10	1	6	7	3	7	1	5	20	6	6	6	1	2	5	4	2	6	1	4	4	5	5	6	7
denovo608701	Bacteria	Firmicutes	Clostridia	Clostridiales	Clostridiales_Incertae_Sedis_XIII	Anaerovorax	NA	2	3	3	3	4	1	2	5	1	1	6	6	7	2	9	3	2	2	2	0	3	0	0	5	1	10	1	1	2	2	1	7	5	0	1	4	0	2	5	1	2	1
denovo635359	Bacteria	Firmicutes	Clostridia	Clostridiales	Clostridiales_Incertae_Sedis_XIII	Anaerovorax	NA	38	36	16	36	36	9	13	1	33	25	11	13	18	5	11	21	3	65	9	4	10	61	26	22	15	36	15	1	35	13	31	23	3	15	5	43	58	29	31	8	31	39
denovo642209	Bacteria	Firmicutes	Clostridia	Clostridiales	Clostridiales_Incertae_Sedis_XIII	Anaerovorax	NA	65	54	59	95	30	62	29	49	3	22	22	19	35	46	52	14	25	43	14	25	61	23	17	33	34	68	25	40	20	19	24	36	16	17	13	34	28	12	17	10	21	11
denovo650731	Bacteria	Firmicutes	Clostridia	Clostridiales	Clostridiales_Incertae_Sedis_XIII	Anaerovorax	NA	19	11	19	5	15	17	7	5	8	4	6	3	7	9	5	9	8	15	4	2	5	9	13	7	7	29	7	2	5	2	3	30	10	6	2	10	8	3	3	6	4	14
denovo665438	Bacteria	Firmicutes	Clostridia	Clostridiales	Clostridiales_Incertae_Sedis_XIII	Anaerovorax	NA	3	1	10	4	3	2	3	5	0	4	6	1	9	6	7	4	1	16	0	1	3	0	3	1	0	10	0	0	7	3	0	5	8	2	2	0	0	7	3	6	0	7
denovo667589	Bacteria	Firmicutes	Clostridia	Clostridiales	Clostridiales_Incertae_Sedis_XIII	Anaerovorax	NA	1	0	0	0	0	0	0	3	5	0	0	0	0	0	0	0	0	0	0	0	0	9	1	0	0	0	0	0	0	0	0	0	0	1	0	1	0	0	0	1	1	0
denovo690230	Bacteria	Firmicutes	Clostridia	Clostridiales	Clostridiales_Incertae_Sedis_XIII	Anaerovorax	NA	1	5	0	1	0	2	0	0	0	2	0	1	3	1	0	1	0	0	2	0	1	0	0	0	1	5	0	0	0	0	0	0	0	0	1	0	0	0	3	0	0	0
denovo710716	Bacteria	Firmicutes	Clostridia	Clostridiales	Clostridiales_Incertae_Sedis_XIII	Anaerovorax	NA	0	0	0	0	0	0	0	0	0	0	0	0	0	0	0	0	0	0	0	0	0	0	0	0	0	0	0	0	0	0	0	0	0	0	0	0	0	0	0	0	0	0
denovo724590	Bacteria	Firmicutes	Clostridia	Clostridiales	Clostridiales_Incertae_Sedis_XIII	Anaerovorax	NA	0	1	1	0	1	1	0	4	0	1	0	0	1	0	0	1	0	2	0	0	2	3	7	1	0	0	2	0	1	0	0	1	0	0	4	0	1	0	2	0	0	1
denovo726040	Bacteria	Firmicutes	Clostridia	Clostridiales	Clostridiales_Incertae_Sedis_XIII	Anaerovorax	NA	0	3	2	4	3	1	2	0	0	5	0	0	4	0	0	1	3	2	0	0	2	2	2	1	1	1	0	0	0	0	0	0	0	2	1	0	5	0	0	0	0	0
denovo726940	Bacteria	Firmicutes	Clostridia	Clostridiales	Clostridiales_Incertae_Sedis_XIII	Anaerovorax	NA	1	0	0	1	1	0	3	0	0	0	0	0	0	1	3	0	0	1	1	1	2	0	1	0	0	0	0	0	0	0	1	0	0	0	0	1	0	0	0	0	0	0
denovo732751	Bacteria	Firmicutes	Clostridia	Clostridiales	Clostridiales_Incertae_Sedis_XIII	Anaerovorax	NA	0	13	3	6	3	1	0	1	0	1	3	2	1	0	0	0	2	4	5	7	3	0	0	1	0	13	2	2	2	1	1	2	0	0	0	1	1	5	1	1	1	1
denovo734268	Bacteria	Firmicutes	Clostridia	Clostridiales	Clostridiales_Incertae_Sedis_XIII	Anaerovorax	NA	0	1	0	1	0	1	2	0	0	2	0	0	0	1	0	0	0	0	1	1	0	0	0	2	0	0	0	0	0	0	0	1	2	0	0	1	0	0	0	1	0	0
denovo736460	Bacteria	Firmicutes	Clostridia	Clostridiales	Clostridiales_Incertae_Sedis_XIII	Anaerovorax	NA	0	0	1	0	0	0	0	1	0	0	0	0	0	0	0	0	0	0	0	0	0	0	0	0	0	0	3	0	0	0	0	0	0	0	0	1	0	0	0	0	0	0
denovo736633	Bacteria	Firmicutes	Clostridia	Clostridiales	Clostridiales_Incertae_Sedis_XIII	Anaerovorax	NA	3	1	0	0	0	0	0	1	0	0	0	0	0	0	0	0	0	0	0	0	0	0	3	0	0	0	0	1	0	0	0	0	0	0	0	1	0	0	0	0	0	0
denovo738508	Bacteria	Firmicutes	Clostridia	Clostridiales	Clostridiales_Incertae_Sedis_XIII	Anaerovorax	NA	2	6	13	10	6	7	2	6	1	5	4	5	4	6	7	3	8	21	4	4	8	1	1	6	1	6	2	0	6	5	1	7	6	3	0	2	0	4	4	4	1	11
denovo740492	Bacteria	Firmicutes	Clostridia	Clostridiales	Clostridiales_Incertae_Sedis_XIII	Anaerovorax	NA	9	40	16	36	9	6	17	17	8	8	7	13	14	25	11	23	4	30	4	14	15	6	6	16	8	15	10	7	14	6	9	3	7	4	4	8	1	12	2	9	6	3
denovo751516	Bacteria	Firmicutes	Clostridia	Clostridiales	Clostridiales_Incertae_Sedis_XIII	Anaerovorax	NA	0	0	0	7	0	5	1	0	0	1	1	0	1	3	0	3	3	6	0	1	0	0	0	2	0	4	0	0	0	0	0	0	0	0	0	0	0	4	0	2	0	0
denovo759447	Bacteria	Firmicutes	Clostridia	Clostridiales	Clostridiales_Incertae_Sedis_XIII	Anaerovorax	NA	0	0	0	0	1	0	0	2	0	0	0	0	1	0	0	0	0	0	0	0	0	0	0	0	0	0	0	0	0	0	0	0	0	0	0	0	0	0	1	1	1	0
denovo768883	Bacteria	Firmicutes	Clostridia	Clostridiales	Clostridiales_Incertae_Sedis_XIII	Anaerovorax	NA	1	1	0	1	0	0	0	0	0	4	0	2	2	2	0	0	0	0	0	0	0	0	0	0	2	0	0	0	0	0	0	0	0	0	0	0	4	0	0	0	0	0
denovo775823	Bacteria	Firmicutes	Clostridia	Clostridiales	Clostridiales_Incertae_Sedis_XIII	Anaerovorax	NA	8	0	0	1	0	0	0	1	2	0	0	1	0	0	3	0	1	1	0	0	1	1	4	2	0	0	1	0	1	0	0	0	0	0	0	3	10	0	0	0	8	2
denovo776805	Bacteria	Firmicutes	Clostridia	Clostridiales	Clostridiales_Incertae_Sedis_XIII	Anaerovorax	NA	0	4	6	2	1	3	0	2	0	0	1	1	0	0	4	2	0	4	1	1	0	0	0	0	0	0	0	0	0	0	2	1	0	1	2	1	0	0	0	1	0	0
denovo77800	Bacteria	Firmicutes	Clostridia	Clostridiales	Clostridiales_Incertae_Sedis_XIII	Anaerovorax	NA	4	7	3	1	1	4	0	1	2	0	5	0	6	1	2	2	2	8	0	0	0	0	1	4	0	11	0	0	0	0	1	2	2	0	0	3	2	5	0	1	0	3
denovo789518	Bacteria	Firmicutes	Clostridia	Clostridiales	Clostridiales_Incertae_Sedis_XIII	Anaerovorax	NA	0	5	0	13	0	5	8	0	0	6	0	0	1	0	1	1	1	18	6	12	3	0	0	0	0	0	0	0	5	1	3	0	2	1	1	0	0	0	5	2	0	0
denovo798839	Bacteria	Firmicutes	Clostridia	Clostridiales	Clostridiales_Incertae_Sedis_XIII	Anaerovorax	NA	0	7	13	5	6	6	2	1	2	2	2	0	1	2	1	3	3	9	0	0	6	4	1	2	2	16	2	0	8	3	2	6	1	1	0	4	2	2	7	0	3	4
denovo799340	Bacteria	Firmicutes	Clostridia	Clostridiales	Clostridiales_Incertae_Sedis_XIII	Anaerovorax	NA	2	0	0	1	0	0	0	4	0	1	0	0	4	0	0	1	0	0	0	0	0	0	0	4	2	1	0	1	0	0	2	0	0	0	0	0	0	0	1	3	0	0
denovo812102	Bacteria	Firmicutes	Clostridia	Clostridiales	Clostridiales_Incertae_Sedis_XIII	Anaerovorax	NA	6	0	0	0	1	6	1	2	2	0	0	0	4	0	0	2	0	1	0	0	0	0	0	1	0	2	1	1	1	0	0	2	0	0	0	5	0	0	0	0	0	1
denovo813973	Bacteria	Firmicutes	Clostridia	Clostridiales	Clostridiales_Incertae_Sedis_XIII	Anaerovorax	NA	18	24	3	54	8	19	18	16	24	6	17	10	26	11	6	10	15	20	6	12	10	5	6	19	8	17	15	38	5	4	6	12	5	12	5	23	31	5	7	10	13	15
denovo816951	Bacteria	Firmicutes	Clostridia	Clostridiales	Clostridiales_Incertae_Sedis_XIII	Anaerovorax	NA	10	7	2	11	0	7	2	8	2	3	1	5	4	0	4	3	2	5	3	7	5	2	2	3	0	6	5	3	3	2	2	3	0	0	0	0	7	1	1	1	1	0
denovo820828	Bacteria	Firmicutes	Clostridia	Clostridiales	Clostridiales_Incertae_Sedis_XIII	Anaerovorax	NA	1	0	0	0	1	0	0	0	0	0	0	0	0	0	0	0	0	1	0	0	0	1	1	0	0	3	1	0	0	0	0	1	0	0	0	0	0	1	1	0	0	0
denovo825885	Bacteria	Firmicutes	Clostridia	Clostridiales	Clostridiales_Incertae_Sedis_XIII	Anaerovorax	NA	3	3	0	2	0	0	0	0	0	3	0	0	1	0	0	1	0	2	0	2	0	2	0	1	0	0	0	0	0	0	1	0	1	0	0	0	1	0	0	0	0	0
denovo835	Bacteria	Firmicutes	Clostridia	Clostridiales	Clostridiales_Incertae_Sedis_XIII	Anaerovorax	NA	0	0	0	0	0	0	0	1	0	1	0	0	0	1	0	1	0	0	0	0	1	1	0	0	0	1	0	0	0	0	0	0	1	0	0	0	0	0	0	0	0	1
denovo857626	Bacteria	Firmicutes	Clostridia	Clostridiales	Clostridiales_Incertae_Sedis_XIII	Anaerovorax	NA	0	15	1	10	3	1	0	1	0	3	0	5	3	0	0	0	2	0	0	0	1	1	0	0	2	4	0	2	4	2	1	0	0	0	0	0	0	2	0	0	1	0
denovo857808	Bacteria	Firmicutes	Clostridia	Clostridiales	Clostridiales_Incertae_Sedis_XIII	Anaerovorax	NA	3	9	3	10	2	2	0	2	0	1	2	0	2	2	6	1	1	2	3	4	5	0	0	0	3	10	0	1	1	0	2	0	1	1	0	1	0	0	0	1	0	3
denovo86598	Bacteria	Firmicutes	Clostridia	Clostridiales	Clostridiales_Incertae_Sedis_XIII	Anaerovorax	NA	0	0	0	0	0	0	0	0	0	0	0	0	0	0	1	0	0	1	1	0	0	0	1	0	0	0	6	0	0	0	0	0	0	0	0	0	1	0	0	0	0	0
denovo870828	Bacteria	Firmicutes	Clostridia	Clostridiales	Clostridiales_Incertae_Sedis_XIII	Anaerovorax	NA	5	6	0	0	3	4	0	3	0	0	0	0	7	0	0	0	0	0	0	0	5	0	1	0	2	0	2	0	0	0	0	0	0	2	0	4	2	1	3	1	3	1
denovo904861	Bacteria	Firmicutes	Clostridia	Clostridiales	Clostridiales_Incertae_Sedis_XIII	Anaerovorax	NA	0	0	0	0	1	0	0	0	0	0	0	0	0	2	3	0	0	0	0	0	0	0	2	0	0	0	0	0	0	0	0	0	0	0	0	2	0	0	0	1	0	0
denovo931754	Bacteria	Firmicutes	Clostridia	Clostridiales	Clostridiales_Incertae_Sedis_XIII	Anaerovorax	NA	3	3	0	3	1	0	1	1	0	0	0	0	1	0	3	0	0	4	0	1	2	0	1	0	1	3	0	1	2	3	0	0	1	0	0	6	1	0	0	0	0	1
denovo931977	Bacteria	Firmicutes	Clostridia	Clostridiales	Clostridiales_Incertae_Sedis_XIII	Anaerovorax	NA	0	0	0	2	0	0	0	0	0	0	0	0	0	0	0	0	0	0	0	2	0	0	0	0	0	1	0	0	0	0	0	0	0	2	0	0	0	0	0	0	0	0
denovo937765	Bacteria	Firmicutes	Clostridia	Clostridiales	Clostridiales_Incertae_Sedis_XIII	Anaerovorax	NA	0	5	0	0	0	0	1	1	2	0	0	0	0	0	0	0	2	0	0	0	1	0	1	0	4	0	0	3	2	0	0	0	0	0	0	0	0	0	0	0	0	0
denovo937970	Bacteria	Firmicutes	Clostridia	Clostridiales	Clostridiales_Incertae_Sedis_XIII	Anaerovorax	NA	0	1	0	0	0	3	0	0	0	0	0	0	2	0	0	0	0	0	0	2	0	0	0	0	0	0	0	0	0	0	1	0	1	0	0	0	1	0	0	0	0	0
denovo94298	Bacteria	Firmicutes	Clostridia	Clostridiales	Clostridiales_Incertae_Sedis_XIII	Anaerovorax	NA	0	0	0	0	0	0	0	0	0	0	0	1	0	0	0	0	0	0	0	0	0	0	0	0	0	0	0	0	0	0	2	0	0	0	0	0	0	0	0	0	0	0
denovo956769	Bacteria	Firmicutes	Clostridia	Clostridiales	Clostridiales_Incertae_Sedis_XIII	Anaerovorax	NA	17	51	15	26	25	9	9	1	31	36	9	3	14	13	4	7	7	29	10	3	6	50	39	32	21	36	7	19	27	9	8	15	5	15	12	25	15	8	9	12	11	17
denovo958721	Bacteria	Firmicutes	Clostridia	Clostridiales	Clostridiales_Incertae_Sedis_XIII	Anaerovorax	NA	0	1	0	0	0	0	0	2	0	0	0	0	0	0	0	0	0	0	0	0	5	1	0	0	0	0	0	3	0	0	0	0	0	0	0	0	2	1	0	0	0	0
denovo962593	Bacteria	Firmicutes	Clostridia	Clostridiales	Clostridiales_Incertae_Sedis_XIII	Anaerovorax	NA	2	0	0	2	0	0	0	0	0	0	2	0	0	0	0	1	0	0	0	0	1	0	0	0	0	1	0	0	1	0	0	2	0	0	0	0	1	1	0	0	0	2
denovo966434	Bacteria	Firmicutes	Clostridia	Clostridiales	Clostridiales_Incertae_Sedis_XIII	Anaerovorax	NA	18	2	0	8	1	3	8	7	2	0	11	1	1	0	6	2	5	7	5	1	6	5	8	3	3	15	2	8	5	0	1	1	0	4	2	6	10	2	0	2	4	9
denovo96898	Bacteria	Firmicutes	Clostridia	Clostridiales	Clostridiales_Incertae_Sedis_XIII	Anaerovorax	NA	1	0	0	0	0	0	0	1	0	1	0	0	0	0	0	0	0	0	1	1	0	0	1	3	0	0	1	0	1	0	0	0	0	0	0	1	0	0	0	0	0	0
denovo974356	Bacteria	Firmicutes	Clostridia	Clostridiales	Clostridiales_Incertae_Sedis_XIII	Anaerovorax	NA	0	0	0	2	2	0	0	0	0	1	0	2	0	0	0	0	1	1	2	0	0	2	0	0	0	0	0	0	0	1	0	0	0	0	0	0	0	2	0	0	0	0
denovo978676	Bacteria	Firmicutes	Clostridia	Clostridiales	Clostridiales_Incertae_Sedis_XIII	Anaerovorax	NA	5	0	1	0	2	0	0	3	0	0	0	0	0	1	0	0	0	0	0	0	0	0	0	1	1	0	0	0	0	0	0	0	0	1	0	0	0	0	0	0	3	0
denovo99210	Bacteria	Firmicutes	Clostridia	Clostridiales	Clostridiales_Incertae_Sedis_XIII	Anaerovorax	NA	0	0	0	1	0	0	2	1	0	0	1	0	0	0	1	1	1	0	0	0	0	0	0	1	0	2	0	0	0	0	1	0	0	0	0	0	0	0	0	0	0	0
denovo768027	Bacteria	Actinobacteria	Actinobacteria	Actinomycetales	Micrococcaceae	Arthrobacter	NA	1	0	0	2	1	1	0	0	0	0	0	0	0	0	0	0	0	5	0	0	1	0	0	0	0	2	0	0	0	0	2	0	0	0	0	2	2	0	0	0	1	0
denovo969409	Bacteria	Actinobacteria	Actinobacteria	Actinomycetales	Micrococcaceae	Arthrobacter	psychrolactophilus	5	5	1	4	1	9	1	5	3	0	6	6	4	0	0	4	6	7	7	1	3	1	1	4	0	4	0	1	5	2	0	6	3	1	1	1	2	0	3	0	0	2
denovo567264	Bacteria	Actinobacteria	Actinobacteria	Coriobacteriales	Coriobacteriaceae	Asaccharobacter	NA	0	7	1	7	2	12	0	7	0	8	1	2	4	0	7	2	2	15	3	0	11	0	3	4	7	13	0	0	0	0	2	2	0	0	3	0	0	1	6	3	0	2
denovo89373	Bacteria	Actinobacteria	Actinobacteria	Coriobacteriales	Coriobacteriaceae	Asaccharobacter	NA	0	0	0	0	0	0	0	0	0	0	0	0	0	0	0	0	0	1	0	0	0	0	0	0	0	0	0	0	0	0	0	0	0	0	0	0	0	0	0	0	0	0
denovo947735	Bacteria	Actinobacteria	Actinobacteria	Coriobacteriales	Coriobacteriaceae	Asaccharobacter	NA	0	4	2	0	0	0	3	0	0	0	1	0	1	0	0	1	0	2	0	1	0	0	0	2	0	1	1	1	0	0	0	1	0	0	0	1	0	3	0	0	1	0
denovo96799	Bacteria	Actinobacteria	Actinobacteria	Coriobacteriales	Coriobacteriaceae	Asaccharobacter	NA	0	0	0	1	0	0	0	0	1	0	0	0	0	0	0	1	0	0	0	0	0	0	0	0	0	0	0	2	0	0	0	0	0	0	0	0	0	0	0	0	0	1
denovo262861	Bacteria	Firmicutes	Bacilli	Bacillales	Bacillaceae_1	Bacillus	cereus	24	14	9	19	18	34	12	11	9	11	20	8	6	3	11	10	7	45	18	8	23	17	16	18	1	24	16	28	5	18	12	31	2	9	5	21	19	12	3	10	16	14
denovo303525	Bacteria	Firmicutes	Bacilli	Bacillales	Bacillaceae_1	Bacillus	firmus	0	0	0	0	0	0	0	0	1	0	0	0	0	3	0	0	0	0	0	0	0	0	2	0	0	1	1	0	0	0	0	0	0	0	0	0	0	0	0	0	1	0
denovo900642	Bacteria	Firmicutes	Bacilli	Bacillales	Bacillaceae_1	Bacillus	flexus	11	14	20	27	20	27	22	18	6	20	18	10	16	10	14	11	16	21	1	2	2	16	8	10	1	29	11	18	9	15	3	15	11	5	8	24	15	8	8	5	10	7
denovo251188	Bacteria	Firmicutes	Bacilli	Bacillales	Bacillaceae_1	Bacillus	NA	1	0	0	0	0	0	0	0	4	0	0	0	0	0	0	0	0	0	0	0	0	4	11	6	6	0	13	34	0	0	0	0	0	5	0	5	0	0	0	0	8	0
denovo363982	Bacteria	Firmicutes	Bacilli	Bacillales	Bacillaceae_1	Bacillus	NA	3	0	0	2	0	0	1	1	1	0	0	0	0	3	0	0	0	6	0	0	0	5	8	4	2	2	6	9	0	0	0	0	0	0	3	8	0	4	1	0	5	0
denovo508776	Bacteria	Firmicutes	Bacilli	Bacillales	Bacillaceae_1	Bacillus	NA	1	3	0	0	0	1	0	0	0	0	0	1	0	0	1	0	0	1	0	0	0	0	0	0	0	0	1	0	0	3	0	0	0	0	0	0	0	0	1	0	0	1
denovo741985	Bacteria	Firmicutes	Bacilli	Bacillales	Bacillaceae_1	Bacillus	NA	2	0	0	0	0	0	0	0	8	0	0	0	0	0	0	0	0	0	0	0	0	15	2	2	4	0	5	13	0	0	0	0	0	4	0	6	1	0	0	0	4	0
denovo784105	Bacteria	Firmicutes	Bacilli	Bacillales	Bacillaceae_1	Bacillus	NA	2	0	0	0	0	0	0	1	0	0	0	0	1	0	0	0	0	1	0	0	0	7	3	2	0	0	6	5	2	0	0	0	0	1	0	10	1	0	0	0	0	1
denovo903115	Bacteria	Firmicutes	Bacilli	Bacillales	Bacillaceae_1	Bacillus	NA	6	11	4	11	9	11	4	9	3	5	9	10	4	2	5	5	6	15	1	0	1	7	0	3	0	8	0	8	3	6	5	8	2	2	4	10	5	5	3	3	3	1
denovo108495	Bacteria	Bacteroidetes	Bacteroidia	Bacteroidales	Bacteroidaceae	Bacteroides	NA	0	0	0	0	0	0	0	0	0	0	0	0	0	0	0	0	0	0	0	0	0	0	0	0	0	0	2	2	0	1	0	0	0	0	0	1	0	0	0	0	0	0
denovo342390	Bacteria	Bacteroidetes	Bacteroidia	Bacteroidales	Porphyromonadaceae	Barnesiella	NA	0	0	4	0	0	0	0	0	0	1	0	0	7	0	0	0	3	1	0	2	0	0	0	0	0	0	0	0	0	0	0	0	2	0	0	0	0	0	3	0	0	0
denovo385936	Bacteria	Bacteroidetes	Bacteroidia	Bacteroidales	Porphyromonadaceae	Barnesiella	NA	2	0	2	0	1	0	0	0	0	0	0	0	7	0	0	0	0	0	0	0	1	1	0	0	1	0	0	0	0	0	0	0	0	1	2	1	0	1	0	0	0	0
denovo410273	Bacteria	Bacteroidetes	Bacteroidia	Bacteroidales	Porphyromonadaceae	Barnesiella	NA	0	0	3	0	0	3	0	0	0	0	0	0	3	0	0	0	2	0	0	0	0	0	0	0	0	0	0	0	7	0	0	0	3	0	0	0	0	1	0	0	0	0
denovo125072	Bacteria	Bacteroidetes	Bacteroidia	Bacteroidales	Porphyromonadaceae	Barnesiella	NA	35	47	95	46	75	22	12	13	43	21	16	8	47	30	7	16	24	53	10	11	23	39	27	37	26	91	12	24	103	15	33	40	44	32	12	50	37	27	28	13	27	24
denovo36646	Bacteria	Bacteroidetes	Bacteroidia	Bacteroidales	Porphyromonadaceae	Barnesiella	NA	0	0	0	0	0	0	0	0	0	0	0	0	0	0	0	0	0	0	0	0	0	0	0	0	0	0	0	0	0	0	0	0	0	1	0	0	0	0	2	0	0	0
denovo367475	Bacteria	Bacteroidetes	Bacteroidia	Bacteroidales	Porphyromonadaceae	Barnesiella	NA	0	1	11	0	1	1	0	0	0	0	0	0	0	0	2	0	0	0	1	0	0	1	0	0	0	0	0	0	0	0	0	0	2	0	0	0	4	0	0	0	1	0
denovo368539	Bacteria	Bacteroidetes	Bacteroidia	Bacteroidales	Porphyromonadaceae	Barnesiella	NA	0	0	2	0	3	0	0	0	0	0	0	0	0	0	0	0	0	0	0	0	0	0	0	2	0	0	0	0	1	1	0	0	2	0	0	0	1	2	0	0	0	0
denovo334283	Bacteria	Proteobacteria	Deltaproteobacteria	Desulfovibrionales	Desulfovibrionaceae	Bilophila	NA	0	0	0	0	1	0	0	0	0	0	0	0	0	2	0	0	0	0	0	0	0	4	0	0	0	0	0	0	0	0	0	0	1	0	0	1	0	0	0	0	0	0
denovo107167	Bacteria	Firmicutes	Clostridia	Clostridiales	Lachnospiraceae	Blautia	NA	0	0	0	2	1	0	0	1	1	0	0	0	0	0	0	1	1	0	0	0	0	1	0	0	0	0	0	0	0	0	0	1	2	0	0	1	0	0	0	1	0	0
denovo115998	Bacteria	Firmicutes	Clostridia	Clostridiales	Lachnospiraceae	Blautia	NA	0	3	1	0	1	2	0	1	1	2	0	0	3	1	1	1	1	6	4	0	0	4	3	0	5	7	2	3	4	5	1	5	0	1	1	7	1	0	1	1	1	0
denovo160017	Bacteria	Firmicutes	Clostridia	Clostridiales	Lachnospiraceae	Blautia	NA	0	0	0	0	0	0	0	0	0	0	0	0	0	0	0	0	0	1	0	0	0	0	0	0	2	0	0	0	0	1	0	0	0	0	0	0	0	0	0	0	0	0
denovo170886	Bacteria	Firmicutes	Clostridia	Clostridiales	Lachnospiraceae	Blautia	NA	1	0	0	0	1	0	0	1	0	0	0	0	0	0	0	0	0	0	0	0	0	1	0	0	0	0	0	0	2	0	0	0	0	0	0	1	1	0	0	0	0	0
denovo17369	Bacteria	Firmicutes	Clostridia	Clostridiales	Lachnospiraceae	Blautia	NA	0	0	0	1	0	0	0	0	2	0	1	0	0	0	0	0	1	3	0	0	0	1	0	3	3	0	2	2	3	0	1	0	1	0	0	5	4	1	0	0	0	1
denovo177920	Bacteria	Firmicutes	Clostridia	Clostridiales	Lachnospiraceae	Blautia	NA	0	0	0	2	4	0	0	3	1	2	0	1	0	0	0	0	1	2	1	0	0	0	0	0	0	0	0	1	4	0	0	1	0	0	0	0	1	0	3	1	0	0
denovo178182	Bacteria	Firmicutes	Clostridia	Clostridiales	Lachnospiraceae	Blautia	NA	0	0	0	1	1	0	0	0	0	0	0	0	0	0	0	0	1	3	0	0	0	1	0	0	1	0	2	0	0	0	0	0	0	0	0	2	0	0	0	0	0	2
denovo182346	Bacteria	Firmicutes	Clostridia	Clostridiales	Lachnospiraceae	Blautia	NA	0	0	0	0	0	0	0	0	0	0	0	0	0	0	0	1	1	0	0	0	0	1	0	0	0	0	0	0	0	0	0	0	2	0	0	0	0	0	0	0	0	0
denovo192744	Bacteria	Firmicutes	Clostridia	Clostridiales	Lachnospiraceae	Blautia	NA	0	0	0	0	1	0	0	0	0	0	1	0	0	0	0	0	0	0	0	1	0	0	0	0	0	0	0	0	0	0	0	0	0	0	0	0	0	0	0	0	0	1
denovo194943	Bacteria	Firmicutes	Clostridia	Clostridiales	Lachnospiraceae	Blautia	NA	0	1	2	0	0	0	0	0	0	0	0	0	0	0	0	0	0	0	0	0	0	0	0	1	0	0	0	0	0	0	0	1	0	0	0	0	0	0	0	0	0	0
denovo220682	Bacteria	Firmicutes	Clostridia	Clostridiales	Lachnospiraceae	Blautia	NA	0	1	3	1	1	0	0	0	0	1	0	0	0	0	0	0	0	1	2	0	0	1	0	0	0	0	0	0	0	0	0	0	0	0	0	0	0	2	0	1	0	0
denovo223782	Bacteria	Firmicutes	Clostridia	Clostridiales	Lachnospiraceae	Blautia	NA	0	0	1	0	0	1	0	0	0	0	0	0	0	0	0	0	0	0	1	0	0	1	0	0	0	0	0	1	0	0	0	1	0	2	0	1	0	2	0	0	0	0
denovo225556	Bacteria	Firmicutes	Clostridia	Clostridiales	Lachnospiraceae	Blautia	NA	0	1	0	0	1	0	1	0	0	3	2	0	0	0	0	1	5	0	0	0	1	0	0	0	2	2	0	0	1	0	0	2	0	0	0	0	0	1	3	0	0	0
denovo234301	Bacteria	Firmicutes	Clostridia	Clostridiales	Lachnospiraceae	Blautia	NA	0	1	1	0	0	1	0	0	0	0	0	0	0	0	0	0	0	1	0	0	0	0	0	1	0	0	0	0	2	0	0	0	0	0	0	0	0	0	0	0	0	0
denovo235090	Bacteria	Firmicutes	Clostridia	Clostridiales	Lachnospiraceae	Blautia	NA	0	1	0	0	0	0	0	0	0	0	0	0	0	0	0	0	0	0	0	0	0	0	0	0	0	0	0	0	0	0	0	0	0	0	0	0	0	0	0	0	0	0
denovo237511	Bacteria	Firmicutes	Clostridia	Clostridiales	Lachnospiraceae	Blautia	NA	2	5	1	1	1	0	0	0	0	1	0	0	2	1	0	3	0	2	1	0	0	3	0	6	1	2	7	4	5	0	4	3	2	2	0	1	1	1	4	0	3	2
denovo243747	Bacteria	Firmicutes	Clostridia	Clostridiales	Lachnospiraceae	Blautia	NA	0	3	2	1	0	0	0	0	0	1	0	0	0	0	1	0	1	1	0	0	0	0	1	0	2	0	0	0	0	0	0	1	3	0	0	0	1	0	3	0	0	0
denovo24894	Bacteria	Firmicutes	Clostridia	Clostridiales	Lachnospiraceae	Blautia	NA	1	0	1	1	0	0	3	0	0	3	0	0	0	0	0	0	0	1	0	0	0	0	1	0	0	0	0	0	0	0	0	0	0	0	0	0	0	0	1	0	0	0
denovo25122	Bacteria	Firmicutes	Clostridia	Clostridiales	Lachnospiraceae	Blautia	NA	0	0	0	0	1	0	0	0	0	1	0	0	1	0	0	2	0	0	0	0	0	1	0	3	0	1	2	3	0	1	0	0	0	0	0	0	0	0	0	0	0	1
denovo258601	Bacteria	Firmicutes	Clostridia	Clostridiales	Lachnospiraceae	Blautia	NA	0	4	1	0	1	0	0	3	0	1	1	0	0	0	0	0	2	1	0	0	0	0	1	1	0	0	0	0	2	1	0	0	1	0	0	1	0	1	4	0	0	2
denovo270930	Bacteria	Firmicutes	Clostridia	Clostridiales	Lachnospiraceae	Blautia	NA	0	0	0	0	0	0	0	0	0	0	0	0	1	0	0	0	0	0	0	0	0	0	0	1	0	0	0	0	0	0	0	0	0	0	0	0	0	0	0	0	0	2
denovo282937	Bacteria	Firmicutes	Clostridia	Clostridiales	Lachnospiraceae	Blautia	NA	0	1	2	1	1	0	1	2	0	0	0	0	0	0	0	1	0	0	0	2	0	2	0	2	0	0	1	2	0	0	0	0	2	0	0	1	0	0	0	0	0	0
denovo286293	Bacteria	Firmicutes	Clostridia	Clostridiales	Lachnospiraceae	Blautia	NA	0	1	0	0	0	0	0	3	1	0	0	0	0	0	0	1	0	0	0	0	0	0	0	0	0	0	0	0	0	0	0	0	0	0	0	0	0	0	0	0	0	3
denovo290868	Bacteria	Firmicutes	Clostridia	Clostridiales	Lachnospiraceae	Blautia	NA	0	0	1	1	0	0	0	1	0	0	1	1	0	0	0	0	0	0	0	0	0	0	0	0	0	2	0	0	2	0	0	0	1	0	2	0	0	0	0	0	0	0
denovo291099	Bacteria	Firmicutes	Clostridia	Clostridiales	Lachnospiraceae	Blautia	NA	31	83	115	30	80	68	26	33	4	62	30	17	40	28	17	56	114	104	17	19	13	15	21	28	27	67	27	29	53	53	34	53	80	27	17	33	21	31	51	31	18	34
denovo292328	Bacteria	Firmicutes	Clostridia	Clostridiales	Lachnospiraceae	Blautia	NA	1	1	0	0	0	0	0	0	0	3	0	0	0	0	0	0	0	1	0	0	0	1	0	0	0	0	0	0	0	0	0	0	0	0	0	0	0	0	0	0	0	0
denovo294003	Bacteria	Firmicutes	Clostridia	Clostridiales	Lachnospiraceae	Blautia	NA	0	0	0	0	0	0	0	0	0	0	0	0	0	0	0	1	0	0	2	0	0	0	0	0	0	0	0	1	2	0	0	1	0	1	0	0	1	0	0	0	1	0
denovo295940	Bacteria	Firmicutes	Clostridia	Clostridiales	Lachnospiraceae	Blautia	NA	0	2	3	1	0	1	0	0	0	0	0	0	0	0	0	1	2	1	0	0	0	0	0	4	0	0	2	1	0	1	0	0	1	3	0	4	5	0	0	0	0	0
denovo296879	Bacteria	Firmicutes	Clostridia	Clostridiales	Lachnospiraceae	Blautia	NA	0	1	0	0	0	1	0	0	0	0	1	3	0	0	0	0	0	4	2	0	0	0	3	0	0	1	0	0	1	0	0	0	0	1	0	3	1	3	1	0	1	0
denovo308544	Bacteria	Firmicutes	Clostridia	Clostridiales	Lachnospiraceae	Blautia	NA	1	0	0	1	0	0	1	0	0	0	0	0	1	0	0	0	0	0	0	0	0	0	0	3	0	1	0	1	0	0	0	0	1	0	0	0	0	0	0	0	0	0
denovo330353	Bacteria	Firmicutes	Clostridia	Clostridiales	Lachnospiraceae	Blautia	NA	0	2	0	0	0	0	0	0	0	0	0	0	0	0	0	2	0	0	0	0	0	0	0	0	0	0	0	2	2	0	0	0	0	0	0	2	2	0	0	0	1	0
denovo331701	Bacteria	Firmicutes	Clostridia	Clostridiales	Lachnospiraceae	Blautia	NA	0	4	0	1	0	0	1	0	0	0	0	1	0	0	0	0	1	0	0	0	0	0	0	0	0	1	0	0	0	0	0	0	0	0	0	0	0	0	0	0	0	0
denovo332058	Bacteria	Firmicutes	Clostridia	Clostridiales	Lachnospiraceae	Blautia	NA	3	2	1	0	2	2	3	0	0	0	2	1	0	0	1	0	0	3	0	0	1	3	2	0	3	4	2	2	1	1	0	2	3	1	0	4	2	0	0	2	2	0
denovo333748	Bacteria	Firmicutes	Clostridia	Clostridiales	Lachnospiraceae	Blautia	NA	1	0	0	0	0	0	0	0	0	0	0	0	0	0	0	0	0	0	0	0	0	0	0	1	0	0	0	0	0	1	0	0	0	0	0	0	1	0	0	0	0	0
denovo350914	Bacteria	Firmicutes	Clostridia	Clostridiales	Lachnospiraceae	Blautia	NA	0	4	0	0	2	0	0	0	0	0	3	0	0	0	1	0	1	0	0	0	0	0	0	2	0	1	0	1	0	0	0	0	0	0	0	0	0	0	2	0	0	0
denovo383395	Bacteria	Firmicutes	Clostridia	Clostridiales	Lachnospiraceae	Blautia	NA	0	4	10	0	2	3	3	3	2	2	2	0	1	0	6	1	7	6	2	0	0	2	1	3	1	3	0	3	2	1	2	7	7	0	0	3	0	7	2	1	0	6
denovo497423	Bacteria	Firmicutes	Clostridia	Clostridiales	Lachnospiraceae	Blautia	NA	0	1	0	1	0	3	0	0	0	0	1	0	0	1	0	0	4	2	0	0	0	1	2	1	5	0	0	0	0	0	0	0	0	1	0	0	0	1	0	0	0	1
denovo499282	Bacteria	Firmicutes	Clostridia	Clostridiales	Lachnospiraceae	Blautia	NA	0	0	0	0	0	0	0	0	0	1	0	0	0	0	0	0	0	3	0	0	0	0	0	0	0	0	0	0	0	0	0	4	2	0	0	2	0	0	0	1	0	0
denovo49972	Bacteria	Firmicutes	Clostridia	Clostridiales	Lachnospiraceae	Blautia	NA	0	1	0	0	0	0	0	0	0	0	2	0	0	2	0	0	0	0	0	0	0	0	1	0	0	0	2	0	2	0	0	0	0	0	0	0	0	0	1	0	2	0
denovo507296	Bacteria	Firmicutes	Clostridia	Clostridiales	Lachnospiraceae	Blautia	NA	0	0	0	0	0	0	0	0	0	0	0	0	0	0	0	0	0	0	0	0	0	0	0	0	0	0	0	0	1	1	0	0	0	2	0	0	0	0	0	0	0	1
denovo508242	Bacteria	Firmicutes	Clostridia	Clostridiales	Lachnospiraceae	Blautia	NA	0	0	0	2	0	0	1	1	0	0	2	0	0	0	0	0	0	0	0	0	0	1	0	0	0	0	0	0	0	0	0	2	0	0	0	0	0	0	1	0	0	0
denovo51764	Bacteria	Firmicutes	Clostridia	Clostridiales	Lachnospiraceae	Blautia	NA	0	1	4	0	4	0	0	1	0	0	0	0	3	1	0	2	0	1	1	0	1	0	0	0	0	1	0	1	0	0	0	0	0	0	1	1	0	0	0	2	0	0
denovo517729	Bacteria	Firmicutes	Clostridia	Clostridiales	Lachnospiraceae	Blautia	NA	1	1	1	1	4	1	2	0	1	3	5	0	6	0	1	0	2	6	0	0	0	2	0	3	2	1	0	1	0	1	1	4	4	1	1	2	0	3	6	0	0	3
denovo521782	Bacteria	Firmicutes	Clostridia	Clostridiales	Lachnospiraceae	Blautia	NA	9	8	4	1	11	9	2	1	0	6	7	0	0	3	5	4	6	6	3	0	0	6	7	1	3	3	3	12	3	1	1	6	15	15	0	6	5	5	6	2	7	5
denovo522584	Bacteria	Firmicutes	Clostridia	Clostridiales	Lachnospiraceae	Blautia	NA	0	8	1	0	2	3	1	0	1	3	0	0	2	1	0	3	1	3	0	0	0	2	2	3	3	2	2	2	1	2	3	1	0	1	0	5	2	2	1	2	3	3
denovo523736	Bacteria	Firmicutes	Clostridia	Clostridiales	Lachnospiraceae	Blautia	NA	1	1	3	1	1	1	2	1	2	0	1	0	0	0	0	2	0	3	0	0	0	1	2	1	1	2	1	1	1	0	0	0	2	3	0	1	0	0	1	0	0	2
denovo528985	Bacteria	Firmicutes	Clostridia	Clostridiales	Lachnospiraceae	Blautia	NA	43	129	274	63	145	105	63	88	27	131	102	39	93	58	30	117	213	178	55	37	27	81	74	74	59	126	49	54	149	73	58	79	158	59	20	83	40	77	120	59	30	102
denovo529570	Bacteria	Firmicutes	Clostridia	Clostridiales	Lachnospiraceae	Blautia	NA	0	0	1	0	0	0	0	0	0	1	5	0	0	0	0	0	0	4	0	0	0	0	0	0	2	0	1	0	0	0	0	3	1	0	0	0	0	0	0	2	4	0
denovo534262	Bacteria	Firmicutes	Clostridia	Clostridiales	Lachnospiraceae	Blautia	NA	1	6	5	1	5	0	1	4	0	5	3	1	0	3	1	1	5	0	3	0	0	2	0	2	0	1	1	3	10	6	1	0	6	1	0	2	1	3	5	1	1	2
denovo535171	Bacteria	Firmicutes	Clostridia	Clostridiales	Lachnospiraceae	Blautia	NA	1	1	0	0	0	0	0	0	0	0	0	0	2	0	0	0	0	0	0	0	0	0	1	0	0	0	0	0	0	0	0	0	0	0	0	0	0	0	0	0	0	0
denovo543727	Bacteria	Firmicutes	Clostridia	Clostridiales	Lachnospiraceae	Blautia	NA	0	0	0	0	0	0	0	1	0	0	1	0	0	0	0	0	0	0	0	0	0	0	0	2	1	0	0	2	0	0	0	0	0	1	0	1	0	0	1	0	0	0
denovo548374	Bacteria	Firmicutes	Clostridia	Clostridiales	Lachnospiraceae	Blautia	NA	0	0	3	0	3	0	0	0	0	0	1	0	0	0	0	2	0	0	0	0	0	0	0	0	0	0	0	0	0	0	0	0	0	0	0	0	0	0	0	0	0	0
denovo558447	Bacteria	Firmicutes	Clostridia	Clostridiales	Lachnospiraceae	Blautia	NA	0	0	0	0	0	0	0	0	0	0	1	1	0	0	0	0	0	1	0	0	0	1	0	2	0	1	0	0	0	0	0	0	1	1	0	0	0	0	0	0	0	0
denovo562416	Bacteria	Firmicutes	Clostridia	Clostridiales	Lachnospiraceae	Blautia	NA	1	0	0	0	0	0	0	0	1	0	0	0	1	0	0	0	0	0	0	0	0	0	0	1	0	0	0	0	0	0	0	0	0	1	0	0	0	1	0	0	0	0
denovo563405	Bacteria	Firmicutes	Clostridia	Clostridiales	Lachnospiraceae	Blautia	NA	0	1	2	0	1	0	0	0	0	1	0	0	1	1	0	0	0	1	0	0	0	0	0	1	0	0	0	0	0	0	0	2	1	0	0	0	0	0	0	0	0	0
denovo565645	Bacteria	Firmicutes	Clostridia	Clostridiales	Lachnospiraceae	Blautia	NA	0	0	1	1	0	0	0	0	0	0	0	0	0	0	0	0	2	0	0	0	0	0	0	0	1	8	0	0	0	0	0	0	1	1	0	0	0	0	0	0	0	1
denovo573999	Bacteria	Firmicutes	Clostridia	Clostridiales	Lachnospiraceae	Blautia	NA	0	0	0	0	0	0	0	0	3	0	1	0	0	2	0	0	0	2	0	0	0	0	1	0	3	0	0	0	0	0	0	0	0	0	0	0	0	0	1	0	0	1
denovo574412	Bacteria	Firmicutes	Clostridia	Clostridiales	Lachnospiraceae	Blautia	NA	0	2	1	0	1	0	0	0	0	0	2	0	0	0	0	0	0	1	1	3	0	0	0	0	3	1	0	1	3	0	0	0	2	1	1	7	0	1	2	2	1	2
denovo591767	Bacteria	Firmicutes	Clostridia	Clostridiales	Lachnospiraceae	Blautia	NA	9	17	16	17	13	10	8	1	8	2	9	6	10	1	1	5	5	17	7	2	0	43	21	28	16	2	24	13	11	9	6	6	7	16	1	39	18	9	1	0	22	1
denovo595440	Bacteria	Firmicutes	Clostridia	Clostridiales	Lachnospiraceae	Blautia	NA	0	0	0	0	1	0	0	0	0	1	1	0	0	0	0	0	0	0	0	0	0	0	0	0	0	0	0	0	0	0	0	0	0	0	0	0	0	0	0	0	0	1
denovo601471	Bacteria	Firmicutes	Clostridia	Clostridiales	Lachnospiraceae	Blautia	NA	22	47	78	49	24	24	16	21	14	24	39	16	39	12	18	48	24	76	20	13	25	19	18	35	15	50	10	14	26	21	22	59	30	17	16	26	12	16	23	17	14	16
denovo608400	Bacteria	Firmicutes	Clostridia	Clostridiales	Lachnospiraceae	Blautia	NA	3	1	8	3	0	4	1	5	0	5	3	2	0	0	0	0	5	6	0	1	2	1	6	2	6	4	0	2	2	2	0	1	0	2	0	3	6	0	2	1	2	1
denovo6165	Bacteria	Firmicutes	Clostridia	Clostridiales	Lachnospiraceae	Blautia	NA	2	2	2	0	0	0	0	4	0	1	1	1	2	3	0	1	1	2	1	1	0	2	0	2	0	2	0	0	1	0	1	8	0	0	1	1	0	2	0	2	1	0
denovo644984	Bacteria	Firmicutes	Clostridia	Clostridiales	Lachnospiraceae	Blautia	NA	0	0	0	0	0	0	0	0	0	0	0	0	1	0	1	0	0	1	0	0	0	0	0	0	0	0	0	0	0	0	0	0	0	0	0	0	0	2	0	0	0	0
denovo654576	Bacteria	Firmicutes	Clostridia	Clostridiales	Lachnospiraceae	Blautia	NA	10	14	9	5	9	7	2	2	1	5	14	3	3	4	1	2	9	9	4	2	1	4	3	5	4	7	3	7	7	6	1	7	3	3	1	8	6	8	7	2	4	4
denovo655471	Bacteria	Firmicutes	Clostridia	Clostridiales	Lachnospiraceae	Blautia	NA	0	0	0	0	0	0	0	0	0	0	0	0	0	0	0	0	0	0	0	0	0	0	0	0	0	0	0	0	0	2	0	0	0	0	0	0	0	0	0	0	0	0
denovo656974	Bacteria	Firmicutes	Clostridia	Clostridiales	Lachnospiraceae	Blautia	NA	3	2	0	0	0	0	0	0	0	1	0	0	0	0	1	0	0	0	0	0	0	1	0	1	0	0	0	0	1	0	0	0	0	0	0	0	0	0	0	0	0	0
denovo657418	Bacteria	Firmicutes	Clostridia	Clostridiales	Lachnospiraceae	Blautia	NA	1	1	0	0	0	1	0	0	0	0	2	0	0	1	0	0	1	0	0	2	0	0	0	0	0	0	0	0	0	0	0	0	0	0	0	0	0	0	2	0	0	0
denovo657801	Bacteria	Firmicutes	Clostridia	Clostridiales	Lachnospiraceae	Blautia	NA	0	0	1	1	2	0	1	0	0	0	0	0	0	0	3	0	3	0	0	0	0	0	0	0	1	4	0	0	0	0	2	2	2	0	1	0	0	0	0	0	0	0
denovo658157	Bacteria	Firmicutes	Clostridia	Clostridiales	Lachnospiraceae	Blautia	NA	167	287	529	185	185	240	77	109	86	165	225	100	150	110	70	143	179	490	129	65	46	200	149	252	156	173	151	205	248	176	90	211	142	203	51	350	155	138	171	87	142	161
denovo675166	Bacteria	Firmicutes	Clostridia	Clostridiales	Lachnospiraceae	Blautia	NA	0	0	0	0	0	0	0	0	0	0	0	0	0	0	0	1	0	0	0	0	0	0	0	0	0	0	0	0	0	0	0	0	2	0	0	3	0	0	2	0	0	0
denovo679372	Bacteria	Firmicutes	Clostridia	Clostridiales	Lachnospiraceae	Blautia	NA	14	42	67	20	38	41	21	22	9	24	17	15	19	16	14	35	28	62	15	9	11	23	14	20	22	59	13	22	32	35	11	40	33	30	12	25	15	12	37	21	15	32
denovo680729	Bacteria	Firmicutes	Clostridia	Clostridiales	Lachnospiraceae	Blautia	NA	0	0	0	0	2	0	0	0	0	0	2	0	3	0	0	1	3	0	1	0	0	6	0	0	0	2	0	3	0	1	0	0	0	0	0	0	5	0	1	1	1	0
denovo683505	Bacteria	Firmicutes	Clostridia	Clostridiales	Lachnospiraceae	Blautia	NA	0	0	0	0	0	0	1	0	0	1	0	0	0	1	0	0	1	0	0	0	0	0	0	0	0	0	0	0	0	0	0	0	0	0	0	1	0	0	0	0	0	0
denovo688056	Bacteria	Firmicutes	Clostridia	Clostridiales	Lachnospiraceae	Blautia	NA	0	0	0	0	0	0	0	1	0	1	0	0	0	0	1	0	1	0	0	0	0	0	0	0	0	0	0	0	0	0	1	1	0	0	0	0	0	0	0	0	0	0
denovo691413	Bacteria	Firmicutes	Clostridia	Clostridiales	Lachnospiraceae	Blautia	NA	0	0	0	0	0	0	1	0	0	0	0	0	0	0	0	0	0	0	0	0	0	0	0	0	2	0	0	0	2	0	0	0	0	0	0	0	0	0	0	1	1	2
denovo711832	Bacteria	Firmicutes	Clostridia	Clostridiales	Lachnospiraceae	Blautia	NA	0	0	0	1	0	0	0	0	2	2	0	0	0	3	0	0	0	0	0	0	0	0	0	0	0	0	0	0	1	0	0	0	0	0	0	0	0	1	0	1	0	0
denovo714267	Bacteria	Firmicutes	Clostridia	Clostridiales	Lachnospiraceae	Blautia	NA	0	2	0	0	0	0	0	0	1	0	0	1	0	0	0	0	1	0	0	0	0	0	2	3	0	0	0	0	0	1	0	0	0	2	0	1	0	0	0	0	0	0
denovo719258	Bacteria	Firmicutes	Clostridia	Clostridiales	Lachnospiraceae	Blautia	NA	5	19	21	16	10	16	5	13	2	10	12	8	18	4	13	8	12	50	5	2	7	5	14	9	11	21	5	15	36	9	9	8	17	13	1	24	12	7	17	12	14	6
denovo725531	Bacteria	Firmicutes	Clostridia	Clostridiales	Lachnospiraceae	Blautia	NA	2	0	0	0	0	1	0	1	1	4	0	0	0	0	0	0	0	1	0	1	0	5	0	1	2	3	0	1	1	0	0	0	1	1	0	3	0	1	1	1	1	5
denovo726350	Bacteria	Firmicutes	Clostridia	Clostridiales	Lachnospiraceae	Blautia	NA	2	4	3	1	1	1	0	1	0	5	5	3	0	0	1	2	4	4	1	0	0	0	1	3	1	1	5	1	1	3	0	2	3	1	0	8	0	3	2	0	3	4
denovo737691	Bacteria	Firmicutes	Clostridia	Clostridiales	Lachnospiraceae	Blautia	NA	0	0	0	2	0	0	0	0	2	2	0	0	1	0	0	0	0	0	0	0	0	0	0	0	0	0	0	0	2	0	0	0	3	0	0	0	1	0	0	0	1	1
denovo738596	Bacteria	Firmicutes	Clostridia	Clostridiales	Lachnospiraceae	Blautia	NA	1	8	8	1	5	3	2	2	1	1	4	1	2	2	1	3	0	6	0	2	0	1	2	4	1	1	0	4	6	0	1	4	5	2	0	3	0	3	9	0	3	0
denovo744467	Bacteria	Firmicutes	Clostridia	Clostridiales	Lachnospiraceae	Blautia	NA	3	10	35	4	11	5	2	4	0	2	10	3	0	2	4	1	9	15	2	1	1	6	3	9	2	12	3	8	12	5	1	9	16	4	2	9	7	4	6	5	2	3
denovo748819	Bacteria	Firmicutes	Clostridia	Clostridiales	Lachnospiraceae	Blautia	NA	0	1	1	1	0	2	1	0	0	0	0	0	0	0	0	0	0	1	1	0	0	1	0	1	0	0	0	0	1	1	0	0	0	3	0	0	0	0	0	0	1	0
denovo760883	Bacteria	Firmicutes	Clostridia	Clostridiales	Lachnospiraceae	Blautia	NA	0	1	0	1	0	0	0	0	1	0	0	0	1	0	0	0	0	1	0	0	0	2	0	1	0	0	1	0	0	0	0	0	0	0	0	0	0	0	0	0	0	0
denovo765449	Bacteria	Firmicutes	Clostridia	Clostridiales	Lachnospiraceae	Blautia	NA	0	1	0	0	0	0	0	0	0	0	0	0	0	0	0	0	0	0	0	0	0	1	0	0	1	0	0	0	0	0	0	0	0	0	0	0	0	0	0	0	0	0
denovo775747	Bacteria	Firmicutes	Clostridia	Clostridiales	Lachnospiraceae	Blautia	NA	0	0	0	0	0	0	0	1	0	0	0	0	1	0	0	0	0	2	0	0	0	0	0	0	0	0	0	0	0	0	0	0	0	0	0	1	0	1	0	0	0	2
denovo777344	Bacteria	Firmicutes	Clostridia	Clostridiales	Lachnospiraceae	Blautia	NA	0	0	0	0	0	0	0	0	0	0	0	0	0	0	0	2	1	0	0	0	0	2	0	0	0	0	0	0	0	4	0	0	0	0	0	2	0	0	0	0	0	0
denovo78272	Bacteria	Firmicutes	Clostridia	Clostridiales	Lachnospiraceae	Blautia	NA	0	2	1	0	0	0	0	0	0	0	1	0	0	0	0	2	0	0	0	0	0	0	2	0	0	3	0	0	0	0	1	0	1	0	0	0	0	0	2	0	0	0
denovo783380	Bacteria	Firmicutes	Clostridia	Clostridiales	Lachnospiraceae	Blautia	NA	0	1	0	0	0	0	0	0	0	0	1	0	0	0	0	0	0	0	0	0	0	0	0	0	0	0	0	0	0	0	0	0	0	0	0	0	0	0	0	0	0	0
denovo784583	Bacteria	Firmicutes	Clostridia	Clostridiales	Lachnospiraceae	Blautia	NA	4	4	4	4	0	1	1	0	1	3	1	0	3	0	2	0	2	1	4	0	0	3	14	5	2	2	5	3	2	0	2	2	3	2	1	5	3	0	2	0	4	0
denovo78740	Bacteria	Firmicutes	Clostridia	Clostridiales	Lachnospiraceae	Blautia	NA	0	2	0	3	1	0	0	1	0	0	0	0	0	0	0	0	0	3	0	0	0	2	0	0	0	0	1	0	0	1	0	1	0	2	0	4	0	1	0	0	0	0
denovo788120	Bacteria	Firmicutes	Clostridia	Clostridiales	Lachnospiraceae	Blautia	NA	0	0	0	0	0	1	0	1	1	1	1	0	0	0	0	0	0	0	0	0	0	0	2	0	0	0	0	2	0	1	0	0	0	0	0	3	0	0	3	0	0	0
denovo793585	Bacteria	Firmicutes	Clostridia	Clostridiales	Lachnospiraceae	Blautia	NA	0	0	0	0	0	0	0	0	0	1	1	0	1	0	0	0	0	0	2	0	0	0	0	0	0	1	1	0	0	3	0	0	1	1	0	0	0	0	0	0	0	0
denovo797832	Bacteria	Firmicutes	Clostridia	Clostridiales	Lachnospiraceae	Blautia	NA	0	0	0	2	1	0	2	0	0	0	0	0	0	1	0	1	0	0	0	0	2	0	1	0	0	2	0	0	2	3	0	0	2	0	0	2	0	0	0	0	1	0
denovo801345	Bacteria	Firmicutes	Clostridia	Clostridiales	Lachnospiraceae	Blautia	NA	1	0	0	0	0	0	0	0	0	0	0	0	0	0	0	0	0	0	0	0	1	0	0	0	0	1	0	0	2	0	0	0	0	0	0	0	0	0	2	0	1	0
denovo802526	Bacteria	Firmicutes	Clostridia	Clostridiales	Lachnospiraceae	Blautia	NA	0	0	0	0	0	0	0	0	0	0	0	0	0	0	0	0	0	0	0	0	0	0	0	1	0	0	0	0	1	0	0	0	0	0	0	1	1	1	1	0	0	0
denovo804570	Bacteria	Firmicutes	Clostridia	Clostridiales	Lachnospiraceae	Blautia	NA	2	3	5	2	0	0	2	0	1	1	6	2	0	1	0	0	4	0	4	1	0	2	1	3	3	2	0	4	4	1	0	1	3	3	1	7	2	5	1	0	1	2
denovo806713	Bacteria	Firmicutes	Clostridia	Clostridiales	Lachnospiraceae	Blautia	NA	2	7	7	1	7	2	1	1	2	0	7	4	2	2	0	1	4	6	0	3	0	2	1	9	2	1	2	4	5	1	0	6	7	2	0	3	0	4	0	1	0	1
denovo817406	Bacteria	Firmicutes	Clostridia	Clostridiales	Lachnospiraceae	Blautia	NA	0	2	8	0	1	1	1	1	0	1	5	0	0	1	1	0	4	2	2	1	0	0	0	6	2	4	1	0	2	0	0	2	2	0	0	0	0	1	3	0	0	9
denovo823247	Bacteria	Firmicutes	Clostridia	Clostridiales	Lachnospiraceae	Blautia	NA	0	0	0	0	0	0	0	0	0	2	0	1	0	0	1	0	0	0	0	0	0	0	0	0	0	0	0	0	0	0	2	0	0	0	0	0	0	0	0	0	0	0
denovo827762	Bacteria	Firmicutes	Clostridia	Clostridiales	Lachnospiraceae	Blautia	NA	0	0	1	0	0	0	1	0	0	0	0	0	0	0	0	0	0	1	0	0	0	0	0	0	0	0	0	1	0	0	1	0	1	0	0	0	0	1	0	0	0	2
denovo828149	Bacteria	Firmicutes	Clostridia	Clostridiales	Lachnospiraceae	Blautia	NA	1	0	0	0	0	0	0	0	0	1	0	0	0	1	0	0	0	0	0	0	0	0	0	0	0	0	0	1	0	0	0	0	0	0	0	0	0	0	0	0	0	0
denovo831931	Bacteria	Firmicutes	Clostridia	Clostridiales	Lachnospiraceae	Blautia	NA	0	2	0	0	0	3	0	0	0	0	0	0	1	0	0	1	0	0	0	0	0	0	0	0	0	1	0	0	0	0	0	0	2	0	0	0	0	0	0	0	0	1
denovo833730	Bacteria	Firmicutes	Clostridia	Clostridiales	Lachnospiraceae	Blautia	NA	0	0	0	0	1	0	0	0	0	0	0	0	0	0	0	0	1	0	0	0	0	0	0	0	0	0	0	0	0	0	0	0	0	0	0	0	0	0	0	0	0	0
denovo841880	Bacteria	Firmicutes	Clostridia	Clostridiales	Lachnospiraceae	Blautia	NA	0	0	1	0	0	0	0	0	0	0	0	0	0	0	0	2	4	0	0	0	0	0	0	0	0	0	0	0	0	0	0	0	0	0	0	0	0	0	0	0	0	1
denovo847759	Bacteria	Firmicutes	Clostridia	Clostridiales	Lachnospiraceae	Blautia	NA	0	0	0	0	1	0	0	0	0	0	2	0	0	0	0	0	0	0	0	0	0	0	0	0	0	0	1	1	0	0	0	0	0	0	0	0	0	1	0	0	0	0
denovo849895	Bacteria	Firmicutes	Clostridia	Clostridiales	Lachnospiraceae	Blautia	NA	0	1	0	0	2	0	0	0	0	0	1	0	0	0	2	0	2	2	1	0	0	0	0	0	0	0	0	2	3	0	0	0	0	0	1	0	0	1	0	0	1	1
denovo850752	Bacteria	Firmicutes	Clostridia	Clostridiales	Lachnospiraceae	Blautia	NA	0	0	0	0	0	0	0	0	0	0	0	1	0	0	0	0	0	2	0	0	0	0	0	0	0	2	0	0	0	0	0	0	0	0	0	1	0	0	0	0	0	0
denovo851348	Bacteria	Firmicutes	Clostridia	Clostridiales	Lachnospiraceae	Blautia	NA	1	2	1	0	3	2	0	0	0	4	1	0	0	0	0	1	2	5	2	0	0	0	1	2	1	0	3	0	3	4	4	5	3	1	0	1	0	5	3	0	1	1
denovo851969	Bacteria	Firmicutes	Clostridia	Clostridiales	Lachnospiraceae	Blautia	NA	1	0	2	0	0	1	0	0	0	0	0	0	0	0	0	1	1	0	0	0	0	0	0	0	0	0	0	0	0	0	1	0	0	0	0	0	0	0	1	0	0	0
denovo854549	Bacteria	Firmicutes	Clostridia	Clostridiales	Lachnospiraceae	Blautia	NA	0	1	0	0	0	0	0	0	3	0	0	0	0	0	0	0	0	0	0	0	0	1	1	0	1	0	0	0	0	0	0	0	0	0	0	2	0	0	0	0	0	1
denovo860502	Bacteria	Firmicutes	Clostridia	Clostridiales	Lachnospiraceae	Blautia	NA	1	1	1	0	0	0	0	0	0	1	0	0	0	0	0	0	0	0	0	0	0	0	0	0	0	0	0	0	0	0	0	1	0	0	0	0	0	0	0	0	1	0
denovo867966	Bacteria	Firmicutes	Clostridia	Clostridiales	Lachnospiraceae	Blautia	NA	0	1	0	0	0	0	0	0	0	1	0	0	0	0	0	0	0	0	0	0	0	0	0	0	1	0	0	0	0	0	0	0	0	0	0	0	0	0	2	0	0	0
denovo871108	Bacteria	Firmicutes	Clostridia	Clostridiales	Lachnospiraceae	Blautia	NA	3	0	5	1	0	0	0	1	0	1	3	0	0	0	1	0	0	1	0	0	1	1	1	0	0	1	0	2	0	0	1	1	0	1	0	0	0	1	0	0	0	0
denovo875298	Bacteria	Firmicutes	Clostridia	Clostridiales	Lachnospiraceae	Blautia	NA	0	0	2	0	0	2	0	0	0	0	0	0	0	0	1	0	3	0	1	0	0	0	1	0	0	0	0	0	1	1	0	0	0	0	0	0	1	0	0	1	0	0
denovo881031	Bacteria	Firmicutes	Clostridia	Clostridiales	Lachnospiraceae	Blautia	NA	15	26	15	9	21	7	11	4	15	17	11	6	13	4	1	19	10	33	8	1	1	9	19	11	3	15	13	13	16	8	5	11	5	4	2	16	25	14	0	4	14	16
denovo883716	Bacteria	Firmicutes	Clostridia	Clostridiales	Lachnospiraceae	Blautia	NA	0	1	0	0	0	0	0	0	0	0	1	0	0	0	0	0	0	1	2	0	0	0	0	0	0	0	0	1	0	0	0	0	1	0	0	0	0	0	0	0	0	0
denovo895303	Bacteria	Firmicutes	Clostridia	Clostridiales	Lachnospiraceae	Blautia	NA	0	3	1	1	2	0	0	2	0	2	1	0	0	0	0	0	1	0	0	0	0	0	0	2	0	1	1	1	2	1	1	0	0	0	0	0	0	2	2	1	0	0
denovo896000	Bacteria	Firmicutes	Clostridia	Clostridiales	Lachnospiraceae	Blautia	NA	0	0	0	0	1	0	0	0	0	0	0	0	0	0	0	1	0	0	0	0	0	0	0	2	0	0	0	0	0	0	0	0	0	0	1	1	0	0	0	0	0	0
denovo900918	Bacteria	Firmicutes	Clostridia	Clostridiales	Lachnospiraceae	Blautia	NA	0	0	1	0	1	0	0	0	0	0	0	0	0	0	0	0	0	0	0	0	0	0	0	0	0	0	0	0	0	1	0	0	0	0	0	0	0	0	0	0	0	0
denovo91209	Bacteria	Firmicutes	Clostridia	Clostridiales	Lachnospiraceae	Blautia	NA	0	0	1	0	0	1	0	0	0	1	1	0	0	1	2	0	0	0	0	0	0	0	0	0	0	0	0	0	0	1	0	0	0	2	0	0	0	0	0	1	0	0
denovo933201	Bacteria	Firmicutes	Clostridia	Clostridiales	Lachnospiraceae	Blautia	NA	0	0	0	1	2	2	0	2	0	0	2	0	1	2	0	0	1	0	0	0	0	0	0	0	0	0	1	0	2	0	1	3	0	0	0	0	0	0	0	0	2	0
denovo940355	Bacteria	Firmicutes	Clostridia	Clostridiales	Lachnospiraceae	Blautia	NA	0	1	1	0	0	0	0	1	0	0	0	0	0	0	0	0	1	1	0	0	2	0	0	0	0	0	0	1	0	0	0	1	1	0	0	1	0	1	0	1	0	0
denovo94313	Bacteria	Firmicutes	Clostridia	Clostridiales	Lachnospiraceae	Blautia	NA	0	0	0	0	3	0	0	0	0	0	0	1	0	0	0	0	0	1	0	0	0	1	0	0	0	0	1	2	0	0	0	0	0	1	0	2	0	0	0	0	0	0
denovo960868	Bacteria	Firmicutes	Clostridia	Clostridiales	Lachnospiraceae	Blautia	NA	0	0	0	0	0	0	0	0	0	0	0	0	0	0	0	0	0	1	0	0	0	0	0	0	0	0	0	0	0	0	0	0	0	0	0	0	0	0	0	0	0	0
denovo981348	Bacteria	Firmicutes	Clostridia	Clostridiales	Lachnospiraceae	Blautia	NA	0	0	0	0	1	0	0	0	0	1	0	0	1	0	0	0	2	0	0	0	0	0	0	0	0	0	0	0	0	0	0	0	0	0	0	0	0	0	0	0	0	0
denovo880411	Bacteria	Proteobacteria	Alphaproteobacteria	Caulobacterales	Caulobacteraceae	Brevundimonas	NA	0	2	2	0	4	0	1	0	0	1	0	1	3	0	0	0	0	0	0	0	1	0	0	0	0	0	0	0	0	0	0	0	4	0	0	0	0	0	0	1	0	0
denovo570996	Bacteria	Firmicutes	Erysipelotrichia	Erysipelotrichales	Erysipelotrichaceae	Bulleidia	NA	0	0	0	2	0	0	0	1	0	0	3	0	0	1	0	0	1	0	0	0	0	0	0	0	0	0	0	0	0	0	0	0	0	0	0	0	0	0	1	0	0	0
denovo40041	Bacteria	Firmicutes	Clostridia	Clostridiales	Ruminococcaceae	Butyricicoccus	NA	0	2	1	3	0	3	2	0	0	1	0	0	2	0	1	4	1	6	0	1	1	0	0	0	1	0	0	0	2	1	0	0	0	0	0	0	0	1	2	0	0	0
denovo549756	Bacteria	Firmicutes	Clostridia	Clostridiales	Ruminococcaceae	Butyricicoccus	NA	4	31	7	1	13	4	12	13	2	19	3	1	10	4	0	15	18	19	17	6	10	3	4	3	1	5	2	1	22	5	0	6	10	5	2	3	0	11	23	11	2	10
denovo775038	Bacteria	Firmicutes	Clostridia	Clostridiales	Ruminococcaceae	Butyricicoccus	NA	0	2	4	4	6	1	4	0	0	2	0	0	5	0	0	0	1	1	1	2	0	1	1	0	0	0	4	0	0	0	0	1	1	0	1	0	2	2	0	1	1	0
denovo85558	Bacteria	Firmicutes	Clostridia	Clostridiales	Ruminococcaceae	Butyricicoccus	NA	0	0	0	0	0	0	0	0	0	0	0	0	0	0	1	0	0	0	0	0	0	0	0	0	0	0	0	0	0	0	1	0	0	0	0	0	0	0	0	0	0	0
denovo946628	Bacteria	Firmicutes	Clostridia	Clostridiales	Ruminococcaceae	Butyricicoccus	NA	0	0	0	0	2	0	0	0	0	0	1	2	0	0	1	0	0	0	0	0	0	0	0	0	0	0	0	0	0	0	0	0	3	0	0	0	0	0	3	0	0	0
denovo132367	Bacteria	Firmicutes	Clostridia	Clostridiales	Lachnospiraceae	Butyrivibrio	NA	0	1	3	0	0	0	0	1	0	0	1	0	0	0	1	0	0	1	1	0	1	5	1	3	2	2	0	1	4	0	0	2	1	2	0	2	0	0	1	0	0	0
denovo210021	Bacteria	Firmicutes	Clostridia	Clostridiales	Lachnospiraceae	Butyrivibrio	NA	0	0	0	2	2	1	0	3	0	1	0	0	4	0	0	2	3	0	0	1	1	0	0	0	0	0	0	0	9	0	4	1	1	0	0	0	0	1	3	4	0	0
denovo356837	Bacteria	Firmicutes	Clostridia	Clostridiales	Lachnospiraceae	Butyrivibrio	NA	0	1	1	0	2	2	0	0	0	0	1	0	3	0	0	1	0	3	2	1	0	1	0	0	0	1	0	0	0	1	1	5	2	0	0	4	0	1	0	2	2	1
denovo576446	Bacteria	Firmicutes	Clostridia	Clostridiales	Lachnospiraceae	Butyrivibrio	NA	0	0	0	0	1	0	0	0	0	0	0	0	0	0	0	0	0	0	0	0	0	0	0	0	0	0	0	0	0	0	0	0	0	1	0	0	0	0	0	0	0	0
denovo659272	Bacteria	Firmicutes	Clostridia	Clostridiales	Lachnospiraceae	Butyrivibrio	NA	3	2	0	0	4	3	2	3	0	0	0	0	0	0	1	0	1	2	2	0	2	0	3	0	0	1	3	1	2	0	2	1	0	0	0	0	0	3	3	0	1	2
denovo936310	Bacteria	Firmicutes	Clostridia	Clostridiales	Lachnospiraceae	Butyrivibrio	NA	0	0	0	2	2	1	1	2	0	0	0	2	1	3	0	0	1	1	0	2	0	0	0	0	0	3	0	0	1	0	1	5	3	0	0	0	0	0	0	2	0	0
denovo945774	Bacteria	Firmicutes	Clostridia	Clostridiales	Lachnospiraceae	Butyrivibrio	NA	0	0	4	1	2	0	1	0	0	1	5	1	1	0	0	1	1	2	2	3	1	1	0	3	0	0	0	0	0	2	0	1	0	0	1	3	0	0	2	1	2	0
denovo694976	Bacteria	Proteobacteria	Epsilonproteobacteria	Campylobacterales	Campylobacteraceae	Campylobacter	NA	3	61	2	6	34	1	11	67	0	28	0	0	39	6	0	14	1	2	0	15	42	3	2	0	4	0	0	8	13	5	3	1	2	0	0	3	2	9	3	6	3	2
denovo214058	Bacteria	Firmicutes	Bacilli	Lactobacillales	Carnobacteriaceae	Carnobacterium	NA	0	2	0	0	1	0	0	0	0	0	2	0	0	0	1	0	0	0	0	0	0	0	0	0	0	0	2	0	3	0	0	0	0	0	0	0	0	0	0	0	0	1
denovo297159	Bacteria	Firmicutes	Bacilli	Bacillales	Planococcaceae	Caryophanon	NA	1	0	0	0	0	0	0	0	1	0	0	0	0	0	0	0	0	0	0	0	0	10	19	3	0	0	6	7	0	0	0	0	0	0	0	11	0	0	0	0	1	0
denovo513099	Bacteria	Firmicutes	Bacilli	Bacillales	Planococcaceae	Caryophanon	NA	0	0	0	0	0	0	0	0	12	0	0	0	0	0	0	0	0	0	0	0	0	27	67	12	8	0	16	6	0	0	0	0	0	4	0	20	1	0	0	0	2	0
denovo729602	Bacteria	Firmicutes	Bacilli	Bacillales	Planococcaceae	Caryophanon	NA	0	0	0	0	0	0	0	0	5	0	0	0	0	0	0	0	0	0	0	0	0	13	32	3	4	0	9	4	0	0	0	0	0	1	0	15	0	0	0	0	1	0
denovo220049	Bacteria	Firmicutes	Clostridia	Clostridiales	Lachnospiraceae	Cellulosilyticum	NA	0	0	0	0	0	0	0	0	1	0	0	0	0	0	0	0	0	0	0	0	0	0	2	2	4	0	2	4	0	0	0	0	0	2	0	0	4	0	0	0	4	0
denovo290118	Bacteria	Firmicutes	Clostridia	Clostridiales	Lachnospiraceae	Cellulosilyticum	NA	5	3	0	0	0	0	0	0	17	0	0	0	0	0	0	0	0	0	0	0	0	16	32	58	22	0	50	26	0	0	0	0	0	45	0	25	35	0	0	0	30	0
denovo331567	Bacteria	Firmicutes	Clostridia	Clostridiales	Lachnospiraceae	Cellulosilyticum	NA	0	0	0	0	0	0	0	0	2	0	0	0	0	0	0	0	0	0	0	0	0	1	0	0	3	0	0	0	0	0	0	0	0	0	0	0	2	0	0	0	0	0
denovo599739	Bacteria	Firmicutes	Clostridia	Clostridiales	Lachnospiraceae	Cellulosilyticum	NA	2	2	0	0	0	0	0	0	7	0	0	0	0	0	0	0	0	0	0	0	0	2	1	22	8	0	21	11	0	0	0	0	0	24	0	5	4	0	0	0	5	0
denovo64280	Bacteria	Firmicutes	Clostridia	Clostridiales	Lachnospiraceae	Cellulosilyticum	NA	7	3	0	0	0	0	0	0	5	1	0	0	0	0	0	0	0	0	0	0	0	7	3	10	0	0	2	2	0	0	0	0	0	2	0	6	13	0	0	0	1	0
denovo722270	Bacteria	Firmicutes	Clostridia	Clostridiales	Lachnospiraceae	Cellulosilyticum	NA	1	0	0	0	0	0	0	0	8	0	0	0	0	0	0	0	0	0	0	0	0	5	7	7	3	0	5	7	0	0	0	0	0	2	0	4	10	0	0	0	7	0
denovo759289	Bacteria	Firmicutes	Clostridia	Clostridiales	Lachnospiraceae	Cellulosilyticum	NA	0	0	0	0	0	0	0	0	0	0	0	0	0	0	0	0	0	1	0	0	0	2	0	12	3	0	0	2	0	0	0	0	0	2	0	1	2	0	0	0	2	0
denovo736870	Bacteria	Actinobacteria	Actinobacteria	Actinomycetales	Promicromonosporaceae	Cellulosimicrobium	NA	1	0	0	0	0	0	2	0	2	1	0	0	0	0	0	0	0	1	0	0	1	5	6	5	3	0	7	2	0	0	0	0	0	1	0	2	0	0	0	0	1	0
denovo142094	Bacteria	Firmicutes	Clostridia	Clostridiales	Ruminococcaceae	Clostridium_III	NA	0	12	0	0	3	0	0	7	0	1	0	0	5	0	0	0	1	0	1	10	0	0	0	0	0	2	0	1	1	0	0	0	0	0	0	0	0	0	1	0	0	0
denovo201947	Bacteria	Firmicutes	Clostridia	Clostridiales	Ruminococcaceae	Clostridium_III	NA	8	1	6	1	1	1	1	0	1	5	3	2	1	0	0	1	1	4	1	1	1	0	2	2	4	6	7	7	6	6	0	2	2	0	0	1	4	2	1	3	4	0
denovo209103	Bacteria	Firmicutes	Clostridia	Clostridiales	Ruminococcaceae	Clostridium_III	NA	0	0	0	0	0	0	0	0	0	0	0	0	0	0	0	0	0	0	0	0	0	0	0	0	0	0	0	0	0	0	0	0	0	0	0	0	2	0	0	0	0	0
denovo24993	Bacteria	Firmicutes	Clostridia	Clostridiales	Ruminococcaceae	Clostridium_III	NA	0	0	0	0	0	0	0	0	2	0	0	0	1	0	0	0	0	0	0	0	0	0	0	0	0	0	0	1	0	0	0	0	0	0	0	0	0	0	0	0	0	0
denovo274811	Bacteria	Firmicutes	Clostridia	Clostridiales	Ruminococcaceae	Clostridium_III	NA	4	16	11	16	45	12	11	21	7	4	11	19	41	9	34	5	3	9	8	13	28	3	13	12	3	30	23	30	10	24	0	18	0	13	2	30	5	3	1	12	6	37
denovo295567	Bacteria	Firmicutes	Clostridia	Clostridiales	Ruminococcaceae	Clostridium_III	NA	0	5	0	7	0	3	0	0	0	3	0	2	4	0	4	5	4	5	0	2	5	0	0	8	5	8	5	1	0	2	0	2	0	0	0	2	0	1	5	2	0	1
denovo300506	Bacteria	Firmicutes	Clostridia	Clostridiales	Ruminococcaceae	Clostridium_III	NA	1	0	0	0	0	1	1	0	0	0	0	1	2	6	0	0	4	0	5	0	10	0	0	3	0	0	1	0	2	0	1	1	0	0	0	1	2	0	1	0	0	0
denovo318552	Bacteria	Firmicutes	Clostridia	Clostridiales	Ruminococcaceae	Clostridium_III	NA	3	11	0	14	4	2	9	3	0	0	0	2	3	0	6	2	2	12	4	6	8	2	3	3	0	2	1	0	10	1	3	5	5	0	1	2	0	1	0	3	0	1
denovo50	Bacteria	Firmicutes	Clostridia	Clostridiales	Ruminococcaceae	Clostridium_III	NA	1	1	4	0	0	3	0	0	2	0	0	0	8	3	2	3	1	1	2	1	2	0	0	0	0	0	0	0	0	0	0	0	0	0	0	0	0	0	0	0	0	0
denovo516512	Bacteria	Firmicutes	Clostridia	Clostridiales	Ruminococcaceae	Clostridium_III	NA	1	1	0	0	0	0	0	0	0	0	0	0	2	0	0	0	1	0	0	0	0	0	0	0	0	0	0	1	0	0	6	0	0	0	0	1	0	0	0	0	0	0
denovo527761	Bacteria	Firmicutes	Clostridia	Clostridiales	Ruminococcaceae	Clostridium_III	NA	1	2	3	10	1	2	1	3	0	2	0	2	10	0	3	0	3	3	0	4	2	0	0	6	7	2	2	0	0	0	3	0	0	2	3	0	0	0	2	1	0	0
denovo545181	Bacteria	Firmicutes	Clostridia	Clostridiales	Ruminococcaceae	Clostridium_III	NA	0	0	0	0	0	0	0	0	0	1	0	1	4	0	1	0	1	0	0	0	0	0	0	1	0	0	0	2	0	0	0	1	0	0	0	0	2	0	0	0	0	1
denovo553065	Bacteria	Firmicutes	Clostridia	Clostridiales	Ruminococcaceae	Clostridium_III	NA	18	13	18	24	16	6	7	7	10	1	8	3	16	13	5	10	5	10	10	7	5	12	10	11	5	14	2	3	7	5	6	7	7	5	2	5	2	16	3	8	6	6
denovo596895	Bacteria	Firmicutes	Clostridia	Clostridiales	Ruminococcaceae	Clostridium_III	NA	0	0	0	0	0	0	0	0	0	0	0	0	0	1	0	0	0	0	0	0	0	1	0	0	0	0	0	0	0	0	0	0	0	0	0	0	0	0	1	0	0	2
denovo600462	Bacteria	Firmicutes	Clostridia	Clostridiales	Ruminococcaceae	Clostridium_III	NA	0	0	0	3	0	1	0	0	0	0	0	0	1	0	0	2	0	1	0	2	0	0	0	0	0	6	0	1	2	0	0	0	2	0	0	0	0	0	0	2	0	0
denovo61990	Bacteria	Firmicutes	Clostridia	Clostridiales	Ruminococcaceae	Clostridium_III	NA	0	1	0	0	0	0	0	0	0	0	1	0	0	0	0	0	0	1	0	0	0	0	0	0	0	0	0	0	0	0	1	0	1	0	0	0	0	0	0	0	0	0
denovo636515	Bacteria	Firmicutes	Clostridia	Clostridiales	Ruminococcaceae	Clostridium_III	NA	0	4	0	1	0	0	0	3	0	0	0	0	2	0	0	2	0	0	0	5	0	0	0	3	0	2	0	0	0	0	0	0	0	0	0	0	0	1	0	0	0	0
denovo642454	Bacteria	Firmicutes	Clostridia	Clostridiales	Ruminococcaceae	Clostridium_III	NA	2	33	4	40	2	19	9	10	0	1	12	7	15	5	6	18	2	9	5	21	21	0	1	9	6	18	1	0	4	1	10	9	6	0	0	2	2	7	7	5	2	7
denovo661104	Bacteria	Firmicutes	Clostridia	Clostridiales	Ruminococcaceae	Clostridium_III	NA	0	16	8	15	5	2	2	1	0	3	2	2	6	2	2	8	2	18	4	4	2	0	1	0	8	4	0	0	7	5	5	18	3	4	4	7	0	2	3	8	1	1
denovo671685	Bacteria	Firmicutes	Clostridia	Clostridiales	Ruminococcaceae	Clostridium_III	NA	0	1	4	4	3	1	11	0	0	1	7	1	0	1	2	1	0	4	1	1	4	0	0	0	0	2	0	0	1	1	0	2	1	0	1	1	4	1	1	1	0	7
denovo673784	Bacteria	Firmicutes	Clostridia	Clostridiales	Ruminococcaceae	Clostridium_III	NA	13	1	0	0	0	0	0	1	0	0	0	0	0	0	0	0	0	0	0	0	0	0	3	0	0	0	5	7	0	0	0	0	0	0	1	8	0	0	0	3	1	0
denovo694180	Bacteria	Firmicutes	Clostridia	Clostridiales	Ruminococcaceae	Clostridium_III	NA	0	3	1	9	3	0	3	3	0	3	6	0	4	6	2	4	3	5	3	1	3	0	0	1	1	6	0	0	0	3	5	0	0	0	1	0	3	0	2	0	1	1
denovo708209	Bacteria	Firmicutes	Clostridia	Clostridiales	Ruminococcaceae	Clostridium_III	NA	0	0	1	2	2	1	0	0	2	1	3	1	52	1	1	1	2	4	0	0	0	1	2	4	1	2	1	0	2	3	2	6	2	3	1	0	3	3	0	0	1	1
denovo740668	Bacteria	Firmicutes	Clostridia	Clostridiales	Ruminococcaceae	Clostridium_III	NA	0	0	0	0	0	0	2	0	0	0	0	0	3	2	0	0	0	0	0	1	3	0	0	0	0	0	0	1	0	0	0	0	0	0	4	0	0	0	0	0	0	0
denovo740921	Bacteria	Firmicutes	Clostridia	Clostridiales	Ruminococcaceae	Clostridium_III	NA	0	1	0	0	0	0	0	0	0	0	0	0	0	0	0	0	0	0	0	0	0	0	0	0	0	0	0	0	0	0	0	0	1	0	0	0	0	0	0	0	0	0
denovo745043	Bacteria	Firmicutes	Clostridia	Clostridiales	Ruminococcaceae	Clostridium_III	NA	1	3	3	6	2	0	8	7	0	2	2	3	2	2	5	0	1	5	0	2	2	0	0	0	8	15	3	0	0	4	3	0	0	2	5	0	1	2	1	0	0	0
denovo752246	Bacteria	Firmicutes	Clostridia	Clostridiales	Ruminococcaceae	Clostridium_III	NA	0	0	1	2	2	0	0	0	0	0	1	0	0	0	0	0	1	0	0	0	0	0	0	1	0	1	3	0	1	0	2	2	0	0	0	1	0	0	2	0	1	2
denovo759941	Bacteria	Firmicutes	Clostridia	Clostridiales	Ruminococcaceae	Clostridium_III	NA	0	0	2	0	1	0	2	0	0	0	0	0	3	0	0	0	0	0	0	0	0	0	0	0	0	0	0	0	1	0	0	0	0	0	0	0	0	0	0	1	0	0
denovo793587	Bacteria	Firmicutes	Clostridia	Clostridiales	Ruminococcaceae	Clostridium_III	NA	0	4	0	0	2	0	5	4	0	0	1	0	12	0	0	0	0	0	0	0	4	0	0	0	0	0	0	0	0	0	0	0	0	0	1	1	0	0	0	3	0	0
denovo837801	Bacteria	Firmicutes	Clostridia	Clostridiales	Ruminococcaceae	Clostridium_III	NA	0	0	0	5	0	0	0	0	0	0	0	0	1	0	0	0	0	0	0	0	0	0	0	0	0	0	0	0	0	0	0	0	0	0	0	1	0	2	1	0	0	0
denovo89420	Bacteria	Firmicutes	Clostridia	Clostridiales	Ruminococcaceae	Clostridium_III	NA	0	0	0	2	0	1	0	1	0	0	0	0	1	0	0	0	0	0	0	0	0	0	0	0	1	0	0	0	0	0	0	0	0	0	0	0	0	2	0	0	0	0
denovo895660	Bacteria	Firmicutes	Clostridia	Clostridiales	Ruminococcaceae	Clostridium_III	NA	0	3	4	9	1	1	1	9	0	0	0	0	3	15	5	3	0	0	0	5	2	1	1	0	0	8	0	0	0	0	0	0	0	0	0	2	2	3	0	0	3	1
denovo913599	Bacteria	Firmicutes	Clostridia	Clostridiales	Ruminococcaceae	Clostridium_III	NA	0	1	0	0	2	0	1	0	0	0	4	0	2	0	1	0	0	0	0	0	0	0	0	0	0	5	0	0	0	0	0	0	0	0	0	0	0	1	0	0	0	0
denovo92000	Bacteria	Firmicutes	Clostridia	Clostridiales	Ruminococcaceae	Clostridium_III	NA	0	10	9	23	5	10	3	0	0	6	6	4	19	9	5	3	6	5	2	3	4	3	4	9	0	25	0	1	0	5	4	2	2	2	0	4	4	8	1	3	0	13
denovo111833	Bacteria	Firmicutes	Clostridia	Clostridiales	Ruminococcaceae	Clostridium_IV	NA	0	2	0	1	0	0	0	0	1	0	0	0	0	0	0	1	0	0	1	0	0	0	1	0	0	1	0	0	3	0	0	0	0	0	0	0	1	0	0	0	0	0
denovo114830	Bacteria	Firmicutes	Clostridia	Clostridiales	Ruminococcaceae	Clostridium_IV	NA	11	0	0	0	0	0	0	0	5	0	0	0	0	0	0	0	0	0	0	0	0	0	0	0	0	0	6	8	0	3	0	0	0	0	0	5	16	0	0	0	6	0
denovo117113	Bacteria	Firmicutes	Clostridia	Clostridiales	Ruminococcaceae	Clostridium_IV	NA	0	0	3	0	1	0	0	0	0	0	0	0	0	0	0	0	0	0	0	0	0	0	2	2	0	0	0	0	1	0	0	2	0	0	0	0	2	2	1	0	0	0
denovo119293	Bacteria	Firmicutes	Clostridia	Clostridiales	Ruminococcaceae	Clostridium_IV	NA	0	1	0	0	1	2	0	0	4	0	0	0	0	0	0	0	0	0	0	0	0	0	0	0	0	0	0	0	0	0	0	0	2	0	0	0	0	0	0	0	0	2
denovo121863	Bacteria	Firmicutes	Clostridia	Clostridiales	Ruminococcaceae	Clostridium_IV	NA	0	1	2	0	1	0	0	1	0	0	0	0	1	2	0	0	0	0	0	0	0	1	0	0	0	1	0	0	0	0	0	0	0	0	0	0	0	0	1	0	0	0
denovo121921	Bacteria	Firmicutes	Clostridia	Clostridiales	Ruminococcaceae	Clostridium_IV	NA	3	7	12	13	14	3	1	5	0	1	3	6	8	31	1	2	3	9	4	3	11	0	3	3	0	12	4	1	4	3	1	3	3	0	0	4	0	6	6	0	0	2
denovo124489	Bacteria	Firmicutes	Clostridia	Clostridiales	Ruminococcaceae	Clostridium_IV	NA	5	0	0	0	0	0	0	0	0	0	0	0	0	0	0	0	0	0	0	0	0	0	0	0	0	0	1	0	0	0	0	0	0	0	0	0	0	0	0	0	0	0
denovo125820	Bacteria	Firmicutes	Clostridia	Clostridiales	Ruminococcaceae	Clostridium_IV	NA	0	0	0	0	0	1	1	0	0	0	0	0	0	0	0	0	0	0	0	0	4	0	0	0	1	0	0	0	1	0	4	0	0	0	0	0	3	2	0	0	0	0
denovo131665	Bacteria	Firmicutes	Clostridia	Clostridiales	Ruminococcaceae	Clostridium_IV	NA	0	2	0	6	0	0	1	2	0	1	0	1	0	0	1	3	0	3	0	1	2	0	0	0	0	3	0	0	0	0	3	0	0	0	1	0	0	0	2	0	2	4
denovo135491	Bacteria	Firmicutes	Clostridia	Clostridiales	Ruminococcaceae	Clostridium_IV	NA	0	6	8	86	4	7	8	1	1	9	14	1	1	1	0	15	6	111	3	5	2	0	0	3	1	23	0	4	4	8	25	4	2	0	0	2	0	5	6	2	1	12
denovo13792	Bacteria	Firmicutes	Clostridia	Clostridiales	Ruminococcaceae	Clostridium_IV	NA	0	2	0	0	1	0	0	0	0	1	0	1	0	0	0	2	0	0	0	0	0	0	0	2	1	0	0	0	2	0	0	5	0	0	0	0	0	1	0	0	0	0
denovo140024	Bacteria	Firmicutes	Clostridia	Clostridiales	Ruminococcaceae	Clostridium_IV	NA	2	0	1	0	0	1	0	0	0	2	0	0	2	0	1	1	0	2	0	0	0	0	0	0	0	0	0	0	2	0	0	0	0	0	0	0	0	0	0	0	0	2
denovo140535	Bacteria	Firmicutes	Clostridia	Clostridiales	Ruminococcaceae	Clostridium_IV	NA	0	0	0	1	0	2	0	0	0	0	0	1	0	3	1	1	1	2	0	2	0	0	1	0	0	21	0	0	0	0	0	0	2	0	0	0	0	4	0	0	0	1
denovo14185	Bacteria	Firmicutes	Clostridia	Clostridiales	Ruminococcaceae	Clostridium_IV	NA	0	2	0	0	0	0	0	3	0	1	0	2	1	0	0	0	4	0	0	0	0	0	1	0	1	1	0	0	1	1	0	0	0	0	2	0	0	0	0	0	3	0
denovo144133	Bacteria	Firmicutes	Clostridia	Clostridiales	Ruminococcaceae	Clostridium_IV	NA	0	0	0	1	0	0	0	0	0	1	0	0	0	5	0	0	0	2	0	0	0	0	0	0	0	3	0	0	0	0	0	1	0	0	1	0	0	0	0	0	0	0
denovo146063	Bacteria	Firmicutes	Clostridia	Clostridiales	Ruminococcaceae	Clostridium_IV	NA	0	1	0	0	0	0	1	0	0	0	0	0	0	0	0	1	0	0	0	0	0	1	0	0	0	0	0	0	0	0	0	0	0	0	0	0	0	0	0	0	1	0
denovo149606	Bacteria	Firmicutes	Clostridia	Clostridiales	Ruminococcaceae	Clostridium_IV	NA	0	3	0	0	0	0	0	0	0	0	0	0	0	0	1	1	0	0	0	0	0	0	0	0	0	3	0	0	0	0	0	0	0	0	0	0	0	0	0	0	0	0
denovo153198	Bacteria	Firmicutes	Clostridia	Clostridiales	Ruminococcaceae	Clostridium_IV	NA	0	1	0	1	3	0	1	2	0	0	1	0	0	1	0	0	0	0	0	0	1	0	0	0	0	0	0	1	0	0	0	0	0	0	0	0	0	0	0	0	0	0
denovo159226	Bacteria	Firmicutes	Clostridia	Clostridiales	Ruminococcaceae	Clostridium_IV	NA	0	2	0	0	0	0	0	0	0	0	0	0	0	0	0	0	0	0	0	0	0	0	0	0	0	1	0	0	1	0	0	1	0	1	0	0	0	0	0	0	0	0
denovo161161	Bacteria	Firmicutes	Clostridia	Clostridiales	Ruminococcaceae	Clostridium_IV	NA	0	0	1	0	1	0	2	0	0	0	0	0	0	1	0	0	0	0	0	0	0	0	0	0	0	0	0	0	1	0	1	1	0	0	0	0	3	0	0	0	1	0
denovo164083	Bacteria	Firmicutes	Clostridia	Clostridiales	Ruminococcaceae	Clostridium_IV	NA	0	0	0	0	1	0	0	3	0	0	0	0	4	3	2	0	0	2	0	0	0	3	0	2	1	4	2	0	0	0	0	1	0	0	0	0	0	0	0	1	0	0
denovo169450	Bacteria	Firmicutes	Clostridia	Clostridiales	Ruminococcaceae	Clostridium_IV	NA	0	2	0	0	2	0	0	0	0	0	0	0	2	1	0	0	5	0	0	0	0	0	0	0	0	0	0	2	0	0	2	0	0	0	2	3	0	0	0	0	0	0
denovo174129	Bacteria	Firmicutes	Clostridia	Clostridiales	Ruminococcaceae	Clostridium_IV	NA	14	8	18	9	10	6	18	1	1	2	1	5	2	9	13	4	8	8	0	6	0	5	3	3	3	3	10	4	10	1	5	16	5	6	1	5	8	2	6	2	8	4
denovo186474	Bacteria	Firmicutes	Clostridia	Clostridiales	Ruminococcaceae	Clostridium_IV	NA	0	4	2	0	2	0	2	0	0	1	1	0	0	2	0	3	0	0	3	4	1	1	0	2	0	0	1	3	0	5	1	1	0	0	0	0	0	0	1	1	1	0
denovo187730	Bacteria	Firmicutes	Clostridia	Clostridiales	Ruminococcaceae	Clostridium_IV	NA	0	2	1	8	1	2	0	0	0	0	1	0	0	1	2	0	2	3	0	0	0	1	5	0	0	1	0	0	0	0	0	0	0	1	0	3	2	1	0	0	0	1
denovo188463	Bacteria	Firmicutes	Clostridia	Clostridiales	Ruminococcaceae	Clostridium_IV	NA	1	0	0	0	0	0	0	0	0	0	0	0	1	0	0	0	0	0	0	0	0	0	0	0	0	0	0	0	0	1	0	0	0	0	0	0	0	0	0	0	0	0
denovo18861	Bacteria	Firmicutes	Clostridia	Clostridiales	Ruminococcaceae	Clostridium_IV	NA	0	3	0	1	1	1	0	0	1	0	2	0	987	1	0	0	0	3	0	2	0	0	11	8	5	0	1	6	2	1	3	0	0	1	0	0	0	0	0	1	0	0
denovo189447	Bacteria	Firmicutes	Clostridia	Clostridiales	Ruminococcaceae	Clostridium_IV	NA	0	0	0	0	0	1	0	0	0	0	0	0	0	0	0	0	0	0	0	0	0	0	0	0	0	0	0	2	0	1	0	0	0	0	0	0	1	1	0	0	0	0
denovo195813	Bacteria	Firmicutes	Clostridia	Clostridiales	Ruminococcaceae	Clostridium_IV	NA	0	0	0	0	0	0	1	3	0	0	0	0	0	0	0	0	0	3	0	0	0	0	0	0	0	0	0	0	0	0	0	0	0	0	0	0	0	0	1	0	0	0
denovo197049	Bacteria	Firmicutes	Clostridia	Clostridiales	Ruminococcaceae	Clostridium_IV	NA	0	2	0	0	0	0	0	0	0	0	1	0	1	0	0	2	0	0	0	0	0	0	0	1	1	1	0	0	0	0	0	0	0	0	1	0	2	0	0	0	0	0
denovo204648	Bacteria	Firmicutes	Clostridia	Clostridiales	Ruminococcaceae	Clostridium_IV	NA	0	3	9	7	10	32	2	0	1	0	7	3	6	3	5	6	0	6	4	0	3	3	2	8	0	4	0	3	6	5	6	10	3	3	1	10	2	3	0	1	0	4
denovo206015	Bacteria	Firmicutes	Clostridia	Clostridiales	Ruminococcaceae	Clostridium_IV	NA	0	0	0	0	2	0	0	0	0	0	0	0	0	0	0	0	0	0	0	0	0	1	0	0	0	0	0	0	1	1	2	0	0	0	0	0	0	0	0	0	0	1
denovo208311	Bacteria	Firmicutes	Clostridia	Clostridiales	Ruminococcaceae	Clostridium_IV	NA	23	0	0	0	0	2	0	2	0	0	0	0	0	0	0	0	1	0	0	0	0	0	7	0	3	0	2	11	0	0	2	0	0	0	0	1	11	0	0	0	16	0
denovo208358	Bacteria	Firmicutes	Clostridia	Clostridiales	Ruminococcaceae	Clostridium_IV	NA	4	4	9	3	4	4	1	3	4	1	7	1	0	1	5	1	1	7	1	1	0	7	1	3	3	4	3	3	2	7	1	5	6	5	0	5	4	2	2	2	4	4
denovo21475	Bacteria	Firmicutes	Clostridia	Clostridiales	Ruminococcaceae	Clostridium_IV	NA	11	29	5	28	5	12	1	11	7	10	2	4	16	5	11	4	7	14	2	3	12	9	1	19	5	22	5	10	14	9	8	5	1	3	3	13	8	3	6	6	12	6
denovo219126	Bacteria	Firmicutes	Clostridia	Clostridiales	Ruminococcaceae	Clostridium_IV	NA	6	2	0	2	1	4	1	0	0	0	0	0	2	0	0	1	0	1	0	0	2	4	0	0	0	0	1	3	4	0	0	0	0	2	0	1	0	0	0	0	0	0
denovo227767	Bacteria	Firmicutes	Clostridia	Clostridiales	Ruminococcaceae	Clostridium_IV	NA	0	1	0	1	2	0	0	1	0	0	0	2	0	0	3	4	1	0	1	0	1	0	0	0	0	6	0	0	0	0	0	1	2	0	0	0	0	0	0	0	0	0
denovo232589	Bacteria	Firmicutes	Clostridia	Clostridiales	Ruminococcaceae	Clostridium_IV	NA	23	5	15	24	22	10	10	24	1	7	3	1	8	7	20	3	4	5	0	6	4	2	1	3	10	16	4	10	7	7	8	0	8	3	2	6	7	4	10	5	19	4
denovo234665	Bacteria	Firmicutes	Clostridia	Clostridiales	Ruminococcaceae	Clostridium_IV	NA	11	0	0	0	0	0	0	0	22	0	0	0	0	0	0	0	0	0	0	0	0	15	8	10	0	0	18	17	0	0	0	0	0	4	0	20	16	0	0	0	12	0
denovo235571	Bacteria	Firmicutes	Clostridia	Clostridiales	Ruminococcaceae	Clostridium_IV	NA	0	14	4	4	4	5	4	7	0	6	4	4	4	19	1	6	2	17	1	4	10	0	1	1	3	12	0	0	0	1	2	27	1	0	0	0	0	2	6	4	3	5
denovo236925	Bacteria	Firmicutes	Clostridia	Clostridiales	Ruminococcaceae	Clostridium_IV	NA	2	0	0	3	0	1	0	0	2	3	0	0	1	0	2	0	1	0	0	1	0	3	0	1	1	1	1	1	1	0	1	1	0	0	1	2	2	0	0	0	1	0
denovo239292	Bacteria	Firmicutes	Clostridia	Clostridiales	Ruminococcaceae	Clostridium_IV	NA	0	0	0	0	0	0	0	1	0	0	0	0	0	0	0	0	0	0	0	0	0	0	0	0	0	0	0	0	0	0	0	0	0	0	0	0	0	0	0	1	0	0
denovo241055	Bacteria	Firmicutes	Clostridia	Clostridiales	Ruminococcaceae	Clostridium_IV	NA	0	4	0	0	0	0	0	0	1	0	0	0	0	0	0	0	0	2	0	0	0	0	2	0	0	0	1	0	0	0	1	1	0	0	0	0	0	0	1	0	1	0
denovo244468	Bacteria	Firmicutes	Clostridia	Clostridiales	Ruminococcaceae	Clostridium_IV	NA	0	0	1	1	0	0	1	0	0	0	0	0	0	1	0	0	0	0	0	0	0	0	0	0	0	0	0	0	0	0	0	0	0	0	0	0	0	0	0	0	0	0
denovo244810	Bacteria	Firmicutes	Clostridia	Clostridiales	Ruminococcaceae	Clostridium_IV	NA	0	0	0	0	0	3	0	0	0	0	3	0	0	0	0	0	0	2	0	0	2	0	0	0	0	0	0	0	0	0	0	0	0	0	0	0	0	0	0	0	0	0
denovo245734	Bacteria	Firmicutes	Clostridia	Clostridiales	Ruminococcaceae	Clostridium_IV	NA	0	0	0	0	0	0	0	0	0	0	0	0	0	0	0	0	2	1	0	0	0	0	0	0	0	0	0	0	1	0	0	0	0	0	0	0	0	0	0	1	0	0
denovo251319	Bacteria	Firmicutes	Clostridia	Clostridiales	Ruminococcaceae	Clostridium_IV	NA	0	1	1	0	1	1	0	0	0	0	0	0	0	0	0	0	0	0	0	0	0	0	0	1	0	0	0	0	0	0	0	0	0	0	0	0	0	0	0	0	0	0
denovo255201	Bacteria	Firmicutes	Clostridia	Clostridiales	Ruminococcaceae	Clostridium_IV	NA	0	1	0	0	0	0	0	0	0	1	1	0	0	0	1	0	0	0	0	0	0	0	0	0	0	1	0	0	0	2	0	0	0	0	0	0	0	1	1	1	0	1
denovo259612	Bacteria	Firmicutes	Clostridia	Clostridiales	Ruminococcaceae	Clostridium_IV	NA	0	1	0	1	2	3	1	0	0	0	0	0	0	0	1	2	0	0	0	0	0	0	0	0	1	3	1	0	1	0	3	0	0	0	0	0	0	0	2	2	0	0
denovo261342	Bacteria	Firmicutes	Clostridia	Clostridiales	Ruminococcaceae	Clostridium_IV	NA	0	0	0	1	0	0	0	1	0	1	0	0	1	0	0	0	0	2	1	0	0	0	0	0	0	0	0	1	0	0	1	0	0	0	0	2	0	0	1	1	0	2
denovo261478	Bacteria	Firmicutes	Clostridia	Clostridiales	Ruminococcaceae	Clostridium_IV	NA	0	3	1	0	1	0	0	0	0	0	0	0	0	0	0	0	1	0	2	0	1	0	0	0	0	0	0	0	0	2	4	0	0	0	2	0	0	3	0	1	0	1
denovo267470	Bacteria	Firmicutes	Clostridia	Clostridiales	Ruminococcaceae	Clostridium_IV	NA	0	2	1	0	0	0	0	0	0	2	0	0	0	0	0	0	0	0	0	0	0	0	0	1	0	0	0	1	0	0	0	0	0	0	0	0	0	0	0	1	0	0
denovo268255	Bacteria	Firmicutes	Clostridia	Clostridiales	Ruminococcaceae	Clostridium_IV	NA	1	0	0	0	0	0	0	0	0	0	0	0	0	0	0	0	0	0	0	0	0	0	0	0	0	1	0	0	0	1	1	0	0	0	0	1	0	0	0	0	0	0
denovo27033	Bacteria	Firmicutes	Clostridia	Clostridiales	Ruminococcaceae	Clostridium_IV	NA	0	0	0	0	0	0	0	0	0	0	2	0	0	0	0	0	0	0	0	0	0	0	0	0	0	0	0	0	0	1	1	2	0	0	0	0	0	2	0	0	0	0
denovo27068	Bacteria	Firmicutes	Clostridia	Clostridiales	Ruminococcaceae	Clostridium_IV	NA	6	0	0	1	0	0	0	0	0	0	0	1	3	0	0	2	0	0	0	0	1	3	2	1	0	1	0	0	0	0	0	0	0	0	0	3	0	0	0	0	3	0
denovo270971	Bacteria	Firmicutes	Clostridia	Clostridiales	Ruminococcaceae	Clostridium_IV	NA	0	0	0	1	0	0	0	0	0	0	4	0	0	0	0	0	0	5	0	0	0	0	0	0	0	0	0	2	0	0	0	0	0	0	1	0	0	1	0	0	0	0
denovo274747	Bacteria	Firmicutes	Clostridia	Clostridiales	Ruminococcaceae	Clostridium_IV	NA	1	0	2	2	3	0	0	0	0	0	0	0	0	0	3	0	0	0	0	0	0	0	0	3	0	2	0	1	0	0	0	0	0	0	0	0	1	0	0	0	3	0
denovo275730	Bacteria	Firmicutes	Clostridia	Clostridiales	Ruminococcaceae	Clostridium_IV	NA	0	0	0	0	0	0	0	0	0	0	0	0	0	0	0	1	0	0	0	0	0	0	0	0	0	0	0	0	0	0	0	1	0	0	0	0	0	0	0	0	0	3
denovo275839	Bacteria	Firmicutes	Clostridia	Clostridiales	Ruminococcaceae	Clostridium_IV	NA	2	0	0	0	0	0	2	0	0	0	0	0	1	0	0	0	1	0	0	0	0	0	0	0	0	0	1	0	1	0	1	0	0	0	0	0	1	0	2	0	0	0
denovo278127	Bacteria	Firmicutes	Clostridia	Clostridiales	Ruminococcaceae	Clostridium_IV	NA	26	39	10	58	25	37	12	15	12	18	11	14	28	6	5	22	4	27	4	14	27	23	15	24	12	28	34	34	15	8	22	16	4	14	6	14	33	11	16	5	14	7
denovo280104	Bacteria	Firmicutes	Clostridia	Clostridiales	Ruminococcaceae	Clostridium_IV	NA	12	28	3	39	32	10	5	16	5	9	5	8	36	1	9	7	6	9	10	5	4	0	16	11	6	18	10	19	7	1	9	5	3	3	9	9	7	8	13	5	7	2
denovo280794	Bacteria	Firmicutes	Clostridia	Clostridiales	Ruminococcaceae	Clostridium_IV	NA	1	2	0	0	2	2	0	0	0	2	4	0	12	1	0	0	0	0	0	1	2	1	1	0	1	2	2	0	0	4	2	0	0	0	0	0	0	0	0	1	3	2
denovo280828	Bacteria	Firmicutes	Clostridia	Clostridiales	Ruminococcaceae	Clostridium_IV	NA	0	0	0	0	0	0	0	0	0	0	0	0	0	0	0	0	0	0	0	0	0	0	0	0	0	0	0	0	0	0	0	0	0	0	2	1	0	1	0	0	0	0
denovo291882	Bacteria	Firmicutes	Clostridia	Clostridiales	Ruminococcaceae	Clostridium_IV	NA	1	0	0	2	0	0	0	0	0	0	0	0	0	0	1	0	0	0	0	0	0	0	0	0	0	0	0	2	0	0	0	0	0	0	0	1	1	0	0	0	0	0
denovo29583	Bacteria	Firmicutes	Clostridia	Clostridiales	Ruminococcaceae	Clostridium_IV	NA	0	1	0	0	0	0	0	0	0	0	0	0	0	0	0	0	0	0	0	0	0	0	0	1	0	0	0	0	0	0	0	0	0	0	0	0	0	1	0	0	1	0
denovo29662	Bacteria	Firmicutes	Clostridia	Clostridiales	Ruminococcaceae	Clostridium_IV	NA	0	0	0	0	0	0	0	0	0	0	0	0	0	0	0	0	0	0	0	0	0	0	0	0	0	0	0	0	0	1	0	0	0	0	0	0	0	0	0	0	1	0
denovo296823	Bacteria	Firmicutes	Clostridia	Clostridiales	Ruminococcaceae	Clostridium_IV	NA	1	6	1	5	5	1	4	1	2	0	2	1	3	1	3	1	3	2	0	0	3	1	0	3	0	5	0	2	3	4	4	5	1	1	1	4	1	2	0	1	1	0
denovo297107	Bacteria	Firmicutes	Clostridia	Clostridiales	Ruminococcaceae	Clostridium_IV	NA	3	1	0	0	0	1	0	0	0	0	0	0	0	0	0	1	0	1	0	0	0	0	0	0	0	0	0	0	0	1	2	0	0	0	0	0	0	0	0	0	0	0
denovo297782	Bacteria	Firmicutes	Clostridia	Clostridiales	Ruminococcaceae	Clostridium_IV	NA	0	3	2	5	0	3	0	0	0	0	2	1	0	10	0	3	0	0	1	0	2	0	0	1	2	1	1	0	1	0	0	5	1	0	0	0	0	0	0	0	0	3
denovo297877	Bacteria	Firmicutes	Clostridia	Clostridiales	Ruminococcaceae	Clostridium_IV	NA	2	0	0	1	3	0	0	0	0	1	0	0	2	0	0	1	0	3	0	0	1	0	1	1	0	2	0	0	0	0	0	1	0	0	0	0	0	0	0	0	0	0
denovo299550	Bacteria	Firmicutes	Clostridia	Clostridiales	Ruminococcaceae	Clostridium_IV	NA	0	0	1	0	0	0	0	0	0	0	0	0	0	0	0	1	0	1	0	0	0	1	0	0	0	5	0	0	1	0	0	1	0	0	0	0	0	0	2	0	0	0
denovo306695	Bacteria	Firmicutes	Clostridia	Clostridiales	Ruminococcaceae	Clostridium_IV	NA	34	19	6	16	11	6	5	10	0	3	4	4	17	0	0	8	2	5	2	11	5	2	2	19	7	3	7	18	2	2	6	0	4	8	3	8	14	1	10	3	21	1
denovo315056	Bacteria	Firmicutes	Clostridia	Clostridiales	Ruminococcaceae	Clostridium_IV	NA	0	1	0	1	0	0	0	0	0	0	0	0	0	1	0	0	0	0	0	0	1	0	0	0	0	0	0	0	1	0	2	0	0	0	0	1	0	0	0	0	0	0
denovo316837	Bacteria	Firmicutes	Clostridia	Clostridiales	Ruminococcaceae	Clostridium_IV	NA	5	0	3	4	1	0	0	2	0	4	3	0	3	2	0	0	0	1	0	2	0	0	0	0	0	0	0	3	1	0	0	1	2	0	0	0	0	0	0	2	0	0
denovo320019	Bacteria	Firmicutes	Clostridia	Clostridiales	Ruminococcaceae	Clostridium_IV	NA	1	0	1	0	0	0	0	0	0	0	0	0	1	0	1	0	0	0	0	0	0	1	0	0	0	0	0	0	0	1	0	0	0	0	1	0	1	0	0	0	0	0
denovo320548	Bacteria	Firmicutes	Clostridia	Clostridiales	Ruminococcaceae	Clostridium_IV	NA	13	1	0	0	0	0	0	0	36	0	0	0	0	0	0	0	0	0	0	0	0	28	36	22	7	0	5	10	0	0	0	0	0	10	0	38	25	0	0	0	16	0
denovo324407	Bacteria	Firmicutes	Clostridia	Clostridiales	Ruminococcaceae	Clostridium_IV	NA	2	0	2	1	1	1	0	0	0	3	0	0	0	0	0	1	0	5	0	0	0	0	1	1	1	3	0	0	3	0	1	1	0	0	1	1	0	0	0	0	1	1
denovo324527	Bacteria	Firmicutes	Clostridia	Clostridiales	Ruminococcaceae	Clostridium_IV	NA	0	0	0	1	4	0	0	2	0	0	0	0	2	1	0	3	0	3	0	0	0	0	0	0	0	0	1	0	0	1	1	3	0	0	3	0	0	0	0	0	2	0
denovo328304	Bacteria	Firmicutes	Clostridia	Clostridiales	Ruminococcaceae	Clostridium_IV	NA	10	42	0	68	17	3	11	8	0	20	5	12	5	16	4	6	6	19	6	11	71	5	2	6	1	26	4	0	4	4	7	11	0	0	3	2	8	5	12	3	11	5
denovo331437	Bacteria	Firmicutes	Clostridia	Clostridiales	Ruminococcaceae	Clostridium_IV	NA	2	0	0	0	3	1	0	2	0	1	0	0	0	0	1	1	0	1	0	0	3	0	0	1	1	2	0	1	2	0	0	0	0	0	0	0	0	0	0	0	0	0
denovo331446	Bacteria	Firmicutes	Clostridia	Clostridiales	Ruminococcaceae	Clostridium_IV	NA	0	0	0	0	2	0	0	2	0	2	1	0	2	0	0	0	0	0	0	0	0	0	0	0	0	0	0	0	0	0	0	0	0	0	0	0	0	0	0	0	0	0
denovo332574	Bacteria	Firmicutes	Clostridia	Clostridiales	Ruminococcaceae	Clostridium_IV	NA	0	0	0	0	0	0	0	0	0	0	0	0	2	0	0	0	0	1	0	0	0	0	0	0	0	0	0	0	0	2	0	0	0	0	0	0	0	0	1	0	0	0
denovo334574	Bacteria	Firmicutes	Clostridia	Clostridiales	Ruminococcaceae	Clostridium_IV	NA	0	0	0	3	0	0	0	1	0	0	0	0	0	0	0	0	0	0	0	0	0	0	0	0	0	2	0	0	0	0	0	0	0	0	0	0	0	0	0	0	0	0
denovo337031	Bacteria	Firmicutes	Clostridia	Clostridiales	Ruminococcaceae	Clostridium_IV	NA	0	3	0	0	0	0	0	0	0	0	1	0	0	1	2	1	0	1	0	0	0	1	0	0	0	4	1	0	1	0	1	3	0	0	0	0	0	1	0	0	0	0
denovo346610	Bacteria	Firmicutes	Clostridia	Clostridiales	Ruminococcaceae	Clostridium_IV	NA	2	0	0	0	0	0	0	2	0	0	0	0	6	1	0	0	0	0	0	0	0	0	0	0	0	0	0	0	0	0	0	0	0	0	0	0	1	0	0	0	0	0
denovo348735	Bacteria	Firmicutes	Clostridia	Clostridiales	Ruminococcaceae	Clostridium_IV	NA	0	0	1	3	0	1	0	0	0	0	0	0	0	2	0	0	0	1	0	0	0	0	0	0	0	0	0	0	0	0	0	0	0	0	0	1	0	0	0	0	0	0
denovo350793	Bacteria	Firmicutes	Clostridia	Clostridiales	Ruminococcaceae	Clostridium_IV	NA	0	6	2	6	1	5	4	0	0	0	0	0	3	8	2	0	1	1	0	1	0	0	0	0	1	5	0	0	0	0	0	3	0	0	0	0	3	0	0	0	1	0
denovo355246	Bacteria	Firmicutes	Clostridia	Clostridiales	Ruminococcaceae	Clostridium_IV	NA	5	2	0	0	0	0	0	0	2	0	0	0	0	0	0	0	0	0	1	0	0	0	0	0	0	0	0	0	0	1	0	0	0	0	0	2	2	0	0	0	1	0
denovo356752	Bacteria	Firmicutes	Clostridia	Clostridiales	Ruminococcaceae	Clostridium_IV	NA	3	5	4	4	4	1	0	5	0	6	0	1	6	0	0	5	1	1	1	3	11	0	0	0	2	0	0	0	0	0	0	0	0	0	0	0	0	3	3	0	1	0
denovo357500	Bacteria	Firmicutes	Clostridia	Clostridiales	Ruminococcaceae	Clostridium_IV	NA	0	9	0	2	0	0	0	0	0	1	0	0	0	0	0	0	0	1	0	0	0	0	0	0	0	0	0	0	0	1	0	0	0	0	0	0	0	1	4	3	0	0
denovo358359	Bacteria	Firmicutes	Clostridia	Clostridiales	Ruminococcaceae	Clostridium_IV	NA	9	15	26	11	14	2	19	8	8	3	3	6	19	1	0	13	1	7	13	2	3	4	16	31	17	3	0	3	23	1	2	14	7	7	5	16	5	13	6	1	8	4
denovo36189	Bacteria	Firmicutes	Clostridia	Clostridiales	Ruminococcaceae	Clostridium_IV	NA	4	0	4	3	0	0	0	1	0	0	0	1	0	2	0	5	1	8	0	0	1	0	1	1	0	1	2	1	2	4	3	4	1	0	0	0	0	2	0	2	0	3
denovo363856	Bacteria	Firmicutes	Clostridia	Clostridiales	Ruminococcaceae	Clostridium_IV	NA	0	1	0	3	0	0	1	0	0	0	0	0	1	0	2	0	0	1	0	0	2	0	0	0	0	2	0	0	0	0	0	0	0	0	0	0	0	0	0	2	0	1
denovo365117	Bacteria	Firmicutes	Clostridia	Clostridiales	Ruminococcaceae	Clostridium_IV	NA	0	0	3	0	0	2	0	2	0	1	1	2	0	0	0	4	4	3	1	0	0	0	0	0	0	0	0	0	4	1	0	1	1	0	0	0	0	1	1	0	0	3
denovo37046	Bacteria	Firmicutes	Clostridia	Clostridiales	Ruminococcaceae	Clostridium_IV	NA	0	2	0	1	0	0	0	1	0	0	0	0	1	0	0	1	0	0	0	1	1	0	0	0	0	3	1	0	0	1	0	0	0	0	0	1	0	0	0	0	0	1
denovo373055	Bacteria	Firmicutes	Clostridia	Clostridiales	Ruminococcaceae	Clostridium_IV	NA	0	0	1	0	1	0	2	0	0	0	1	0	0	0	1	0	0	2	0	0	1	3	0	0	0	2	0	1	0	0	0	1	1	0	0	0	0	1	0	0	0	1
denovo37642	Bacteria	Firmicutes	Clostridia	Clostridiales	Ruminococcaceae	Clostridium_IV	NA	0	6	3	1	8	2	1	4	0	0	2	0	1	12	1	5	2	6	0	3	3	0	0	3	0	2	2	1	2	0	0	9	2	0	0	3	1	0	2	0	0	1
denovo378679	Bacteria	Firmicutes	Clostridia	Clostridiales	Ruminococcaceae	Clostridium_IV	NA	0	3	0	1	1	4	0	0	0	0	0	0	5	0	0	0	1	5	0	4	2	0	0	0	0	0	0	0	0	0	0	0	0	0	2	1	1	1	0	0	0	0
denovo380595	Bacteria	Firmicutes	Clostridia	Clostridiales	Ruminococcaceae	Clostridium_IV	NA	0	0	0	0	0	2	0	0	0	0	0	2	0	1	1	0	0	0	0	0	0	0	0	0	0	0	0	0	0	0	0	0	0	1	0	1	2	2	0	0	0	0
denovo381687	Bacteria	Firmicutes	Clostridia	Clostridiales	Ruminococcaceae	Clostridium_IV	NA	20	23	11	42	13	21	5	8	0	16	7	12	4	5	25	3	4	28	7	3	19	7	6	6	4	34	6	11	8	15	11	5	4	1	4	5	7	4	4	2	3	20
denovo389852	Bacteria	Firmicutes	Clostridia	Clostridiales	Ruminococcaceae	Clostridium_IV	NA	0	0	0	0	0	0	0	0	0	1	0	0	0	0	0	0	0	0	0	0	0	0	1	0	0	0	0	0	0	2	0	0	1	0	0	0	0	0	0	0	0	0
denovo391549	Bacteria	Firmicutes	Clostridia	Clostridiales	Ruminococcaceae	Clostridium_IV	NA	0	1	0	0	0	4	0	2	0	0	0	0	13	0	0	0	0	0	0	0	0	2	1	1	4	0	0	4	0	0	0	0	2	1	0	0	0	1	0	0	0	0
denovo396290	Bacteria	Firmicutes	Clostridia	Clostridiales	Ruminococcaceae	Clostridium_IV	NA	1	0	0	0	2	1	0	0	0	1	0	0	0	0	0	0	0	0	0	1	0	0	0	0	0	0	0	0	0	0	0	0	0	0	1	0	0	0	0	0	1	0
denovo402705	Bacteria	Firmicutes	Clostridia	Clostridiales	Ruminococcaceae	Clostridium_IV	NA	0	6	1	5	4	2	7	1	0	0	4	0	2	7	6	1	0	2	0	1	1	1	0	2	2	5	1	1	2	2	0	5	1	1	0	2	1	0	3	1	0	0
denovo40731	Bacteria	Firmicutes	Clostridia	Clostridiales	Ruminococcaceae	Clostridium_IV	NA	2	0	0	1	0	0	0	0	0	0	0	0	0	0	0	0	0	0	0	0	0	0	0	0	2	0	0	0	0	0	0	0	0	0	0	0	0	0	0	0	1	0
denovo411371	Bacteria	Firmicutes	Clostridia	Clostridiales	Ruminococcaceae	Clostridium_IV	NA	0	1	1	0	1	0	0	0	1	0	1	0	4	3	2	1	0	2	0	0	0	0	2	1	3	0	0	1	4	0	0	0	0	2	0	1	1	0	0	0	0	0
denovo4961	Bacteria	Firmicutes	Clostridia	Clostridiales	Ruminococcaceae	Clostridium_IV	NA	0	1	0	1	0	0	0	0	0	0	0	0	0	0	0	0	0	1	0	0	0	0	0	1	0	0	0	0	0	0	1	1	0	0	0	0	0	1	1	0	0	0
denovo498596	Bacteria	Firmicutes	Clostridia	Clostridiales	Ruminococcaceae	Clostridium_IV	NA	1	1	0	0	0	0	0	0	0	0	0	0	0	0	0	0	0	0	0	0	0	1	0	0	0	0	0	1	0	0	0	0	0	0	0	0	0	0	0	0	0	0
denovo499304	Bacteria	Firmicutes	Clostridia	Clostridiales	Ruminococcaceae	Clostridium_IV	NA	0	0	0	0	0	0	0	0	0	1	0	0	2	2	1	0	0	1	0	0	0	0	0	2	0	0	0	1	1	0	0	0	0	0	0	0	0	0	0	0	1	0
denovo499958	Bacteria	Firmicutes	Clostridia	Clostridiales	Ruminococcaceae	Clostridium_IV	NA	0	0	0	0	0	0	0	0	0	1	0	0	0	0	0	0	0	0	0	0	0	0	0	0	0	0	0	0	0	1	0	1	0	0	0	0	0	0	0	0	0	1
denovo502159	Bacteria	Firmicutes	Clostridia	Clostridiales	Ruminococcaceae	Clostridium_IV	NA	2	2	5	0	1	9	1	4	0	5	2	0	4	4	0	0	2	8	1	1	1	1	0	1	0	3	0	2	3	2	0	6	2	0	0	0	0	1	0	0	0	4
denovo507254	Bacteria	Firmicutes	Clostridia	Clostridiales	Ruminococcaceae	Clostridium_IV	NA	0	1	0	1	1	0	0	1	0	1	0	0	2	0	2	0	0	1	0	0	0	2	0	0	0	0	0	1	0	1	0	2	2	0	0	0	0	1	1	0	0	2
denovo508745	Bacteria	Firmicutes	Clostridia	Clostridiales	Ruminococcaceae	Clostridium_IV	NA	0	1	3	0	3	1	0	0	1	0	0	0	0	0	0	0	0	0	0	0	0	0	0	0	0	0	0	0	0	1	0	0	0	0	0	1	0	0	0	0	0	2
denovo512030	Bacteria	Firmicutes	Clostridia	Clostridiales	Ruminococcaceae	Clostridium_IV	NA	0	0	0	0	2	0	0	0	0	0	2	0	0	0	0	0	0	0	0	0	0	0	0	0	0	0	0	0	0	0	0	0	0	0	0	0	1	2	0	0	0	0
denovo513806	Bacteria	Firmicutes	Clostridia	Clostridiales	Ruminococcaceae	Clostridium_IV	NA	10	10	1	43	10	10	8	12	6	2	0	0	13	2	1	2	6	7	5	3	10	9	9	18	2	11	9	7	2	3	8	6	0	2	2	5	20	2	1	0	5	1
denovo516603	Bacteria	Firmicutes	Clostridia	Clostridiales	Ruminococcaceae	Clostridium_IV	NA	0	0	1	0	0	0	0	2	0	0	0	0	0	0	2	0	0	0	0	0	0	0	0	0	0	0	0	0	0	2	0	0	0	0	0	0	0	0	0	0	0	0
denovo517343	Bacteria	Firmicutes	Clostridia	Clostridiales	Ruminococcaceae	Clostridium_IV	NA	0	0	0	0	0	0	0	0	0	0	0	0	0	0	0	0	0	0	0	0	0	0	0	0	0	0	0	0	0	0	0	0	0	0	0	0	0	0	1	0	0	0
denovo518667	Bacteria	Firmicutes	Clostridia	Clostridiales	Ruminococcaceae	Clostridium_IV	NA	0	0	0	0	0	0	0	0	0	1	0	0	0	0	0	0	0	3	0	0	0	1	0	0	0	0	0	0	0	0	0	0	0	0	0	0	0	0	3	0	0	0
denovo51908	Bacteria	Firmicutes	Clostridia	Clostridiales	Ruminococcaceae	Clostridium_IV	NA	0	0	0	0	0	0	0	0	0	0	0	0	0	0	0	0	0	1	0	0	0	0	0	0	0	0	0	0	0	0	0	0	0	0	0	0	0	0	2	0	0	0
denovo526094	Bacteria	Firmicutes	Clostridia	Clostridiales	Ruminococcaceae	Clostridium_IV	NA	0	2	0	0	0	1	0	0	0	0	0	0	0	0	0	0	0	0	0	0	0	0	0	0	0	0	0	0	0	1	0	0	0	0	0	0	0	0	0	0	0	0
denovo530557	Bacteria	Firmicutes	Clostridia	Clostridiales	Ruminococcaceae	Clostridium_IV	NA	0	1	0	0	0	0	0	0	0	1	0	0	0	2	1	0	0	4	0	0	0	3	0	0	0	2	1	0	0	4	0	0	0	0	1	0	0	0	0	0	0	0
denovo531354	Bacteria	Firmicutes	Clostridia	Clostridiales	Ruminococcaceae	Clostridium_IV	NA	0	0	0	1	0	2	0	0	0	0	1	0	0	1	1	0	0	0	0	0	0	0	0	0	0	0	0	0	0	0	0	0	0	0	0	0	0	1	0	0	0	0
denovo531880	Bacteria	Firmicutes	Clostridia	Clostridiales	Ruminococcaceae	Clostridium_IV	NA	3	0	1	3	0	0	0	0	0	0	0	0	1	0	0	1	0	0	0	3	2	0	0	1	0	2	0	0	0	0	0	0	0	0	0	0	0	0	0	0	1	0
denovo537391	Bacteria	Firmicutes	Clostridia	Clostridiales	Ruminococcaceae	Clostridium_IV	NA	5	2	0	1	2	1	3	1	2	0	0	0	4	0	0	0	0	0	0	0	1	0	0	2	0	0	0	1	1	0	0	0	0	0	1	0	1	0	1	0	2	0
denovo539469	Bacteria	Firmicutes	Clostridia	Clostridiales	Ruminococcaceae	Clostridium_IV	NA	0	0	0	2	0	0	0	0	0	0	0	0	0	0	1	0	0	0	0	0	0	1	1	0	0	0	0	2	0	0	1	0	0	0	0	0	0	0	0	0	0	0
denovo547712	Bacteria	Firmicutes	Clostridia	Clostridiales	Ruminococcaceae	Clostridium_IV	NA	0	22	9	45	29	19	6	56	0	11	1	4	16	15	7	4	4	5	1	19	37	2	3	8	8	20	5	25	0	6	9	4	3	0	8	0	0	3	7	13	3	14
denovo548652	Bacteria	Firmicutes	Clostridia	Clostridiales	Ruminococcaceae	Clostridium_IV	NA	1	0	0	0	1	1	0	0	0	0	0	0	0	0	0	0	0	1	0	0	0	0	0	0	0	3	0	0	1	0	2	0	0	0	1	0	0	0	0	0	1	0
denovo550603	Bacteria	Firmicutes	Clostridia	Clostridiales	Ruminococcaceae	Clostridium_IV	NA	0	4	0	3	2	0	0	0	0	0	2	0	11	1	0	1	1	0	0	0	0	0	3	0	0	1	0	4	3	1	1	0	0	2	5	0	0	0	0	0	0	0
denovo5508	Bacteria	Firmicutes	Clostridia	Clostridiales	Ruminococcaceae	Clostridium_IV	NA	0	1	0	0	0	0	0	0	0	0	0	0	0	0	0	0	0	0	0	0	0	0	0	0	0	0	0	0	0	0	0	0	0	0	0	0	1	1	0	0	0	0
denovo551801	Bacteria	Firmicutes	Clostridia	Clostridiales	Ruminococcaceae	Clostridium_IV	NA	0	0	0	2	0	0	0	0	1	0	0	0	0	0	0	1	0	0	0	0	2	0	0	0	0	0	3	0	0	0	0	0	0	0	0	1	1	0	0	0	0	1
denovo551957	Bacteria	Firmicutes	Clostridia	Clostridiales	Ruminococcaceae	Clostridium_IV	NA	0	0	0	0	0	0	0	0	0	0	0	1	0	0	0	0	0	1	0	1	1	0	0	0	0	0	0	0	0	0	0	0	0	0	0	0	0	0	0	0	0	0
denovo557621	Bacteria	Firmicutes	Clostridia	Clostridiales	Ruminococcaceae	Clostridium_IV	NA	0	3	0	4	1	0	0	2	0	0	0	0	2	0	0	0	0	0	1	0	0	1	0	0	0	0	0	6	0	1	1	0	0	0	0	1	0	1	0	0	2	0
denovo558745	Bacteria	Firmicutes	Clostridia	Clostridiales	Ruminococcaceae	Clostridium_IV	NA	0	2	0	2	1	0	0	2	0	0	3	0	0	0	0	1	0	0	0	0	6	0	0	0	0	3	0	0	0	2	0	0	0	0	0	0	0	0	0	2	0	0
denovo559513	Bacteria	Firmicutes	Clostridia	Clostridiales	Ruminococcaceae	Clostridium_IV	NA	0	1	0	0	0	0	0	0	0	1	0	0	0	0	0	0	0	0	0	0	0	0	1	0	0	0	0	0	0	0	0	0	0	0	0	0	0	0	0	1	0	0
denovo563006	Bacteria	Firmicutes	Clostridia	Clostridiales	Ruminococcaceae	Clostridium_IV	NA	0	2	7	3	2	3	2	2	0	2	0	4	7	0	1	1	1	10	1	0	0	2	0	2	0	4	0	0	6	0	6	4	0	0	0	0	0	3	1	0	0	1
denovo567157	Bacteria	Firmicutes	Clostridia	Clostridiales	Ruminococcaceae	Clostridium_IV	NA	2	1	0	1	0	0	0	3	0	0	0	0	1	0	0	0	0	0	0	1	0	2	1	0	0	0	0	3	0	0	0	0	0	1	0	0	4	0	0	1	1	0
denovo567388	Bacteria	Firmicutes	Clostridia	Clostridiales	Ruminococcaceae	Clostridium_IV	NA	0	1	0	0	0	0	0	0	0	0	0	0	0	0	1	0	0	0	0	0	0	0	0	0	0	0	0	0	0	0	0	1	0	0	0	0	0	0	0	0	0	0
denovo569807	Bacteria	Firmicutes	Clostridia	Clostridiales	Ruminococcaceae	Clostridium_IV	NA	0	0	0	0	0	0	0	0	0	0	0	0	0	0	0	0	0	1	0	0	0	0	0	0	0	1	0	0	1	0	0	0	0	0	0	1	0	0	0	0	0	0
denovo574598	Bacteria	Firmicutes	Clostridia	Clostridiales	Ruminococcaceae	Clostridium_IV	NA	0	1	2	0	0	0	0	0	0	0	0	0	0	0	0	0	0	2	0	1	0	0	0	0	0	0	0	0	0	1	1	0	0	0	0	0	0	0	1	0	0	0
denovo582217	Bacteria	Firmicutes	Clostridia	Clostridiales	Ruminococcaceae	Clostridium_IV	NA	29	0	0	0	0	0	0	0	2	0	0	0	0	0	0	0	0	0	0	0	0	8	9	3	0	0	15	12	0	0	0	0	0	1	0	17	23	0	0	0	9	0
denovo585623	Bacteria	Firmicutes	Clostridia	Clostridiales	Ruminococcaceae	Clostridium_IV	NA	1	1	2	1	0	0	0	0	0	1	0	0	0	0	0	1	1	0	0	1	0	0	0	1	0	0	0	0	2	0	0	0	0	2	0	0	1	0	0	0	0	0
denovo588615	Bacteria	Firmicutes	Clostridia	Clostridiales	Ruminococcaceae	Clostridium_IV	NA	2	3	6	15	6	1	4	11	3	3	10	6	9	1	2	2	1	9	3	5	0	4	2	5	1	21	3	3	2	4	5	0	1	0	1	3	2	0	0	1	0	0
denovo589376	Bacteria	Firmicutes	Clostridia	Clostridiales	Ruminococcaceae	Clostridium_IV	NA	0	2	0	0	0	0	0	0	0	0	0	0	0	0	1	1	0	0	1	2	2	0	0	3	0	0	0	0	0	0	0	0	0	0	0	0	0	1	1	0	0	0
denovo593982	Bacteria	Firmicutes	Clostridia	Clostridiales	Ruminococcaceae	Clostridium_IV	NA	0	0	0	0	0	0	0	0	0	0	0	0	0	0	1	0	0	0	0	0	0	0	0	0	0	1	0	0	0	1	0	0	0	0	1	0	0	0	0	0	0	0
denovo596396	Bacteria	Firmicutes	Clostridia	Clostridiales	Ruminococcaceae	Clostridium_IV	NA	10	7	1	5	1	7	0	5	1	0	0	0	1	0	5	0	0	0	0	0	2	5	2	1	1	2	2	3	4	0	4	3	1	0	4	1	3	1	2	0	4	1
denovo599775	Bacteria	Firmicutes	Clostridia	Clostridiales	Ruminococcaceae	Clostridium_IV	NA	9	0	0	0	0	0	0	0	1	0	0	0	0	0	0	0	0	0	0	0	0	1	1	0	1	0	0	1	0	0	0	0	0	0	0	1	5	0	0	0	0	0
denovo60035	Bacteria	Firmicutes	Clostridia	Clostridiales	Ruminococcaceae	Clostridium_IV	NA	0	2	0	0	0	1	0	0	0	3	0	0	0	0	1	0	0	0	0	0	0	0	0	0	0	0	0	0	0	0	0	0	0	0	0	0	0	0	0	0	1	0
denovo605562	Bacteria	Firmicutes	Clostridia	Clostridiales	Ruminococcaceae	Clostridium_IV	NA	4	0	0	0	0	0	0	0	0	0	0	0	0	0	0	0	0	0	0	0	0	8	1	4	3	0	4	6	0	0	0	0	0	1	0	3	8	0	0	0	4	0
denovo607614	Bacteria	Firmicutes	Clostridia	Clostridiales	Ruminococcaceae	Clostridium_IV	NA	0	4	0	0	0	0	0	0	0	0	0	0	0	0	1	0	0	0	3	0	0	0	0	2	0	0	0	3	0	4	1	0	0	0	2	0	1	0	0	0	0	0
denovo608051	Bacteria	Firmicutes	Clostridia	Clostridiales	Ruminococcaceae	Clostridium_IV	NA	0	1	0	0	1	1	1	1	0	1	0	0	2	0	0	0	1	4	0	0	0	0	0	0	0	1	0	0	5	0	0	1	0	0	0	0	0	0	0	0	0	1
denovo609207	Bacteria	Firmicutes	Clostridia	Clostridiales	Ruminococcaceae	Clostridium_IV	NA	0	0	0	0	0	0	0	0	0	0	0	0	0	0	0	1	0	0	0	0	0	0	0	0	0	0	0	0	0	0	0	1	0	0	0	0	0	0	0	0	0	1
denovo609631	Bacteria	Firmicutes	Clostridia	Clostridiales	Ruminococcaceae	Clostridium_IV	NA	5	3	0	8	3	2	1	0	1	5	2	1	3	2	2	0	0	4	0	1	0	3	4	4	1	2	8	15	1	3	3	2	3	2	1	3	0	0	2	0	1	3
denovo610245	Bacteria	Firmicutes	Clostridia	Clostridiales	Ruminococcaceae	Clostridium_IV	NA	18	16	10	24	9	2	1	7	2	4	2	6	24	5	7	2	4	6	0	2	1	7	12	18	12	1	7	11	5	0	6	1	11	4	4	3	23	2	3	3	9	5
denovo611014	Bacteria	Firmicutes	Clostridia	Clostridiales	Ruminococcaceae	Clostridium_IV	NA	0	3	1	1	1	0	0	0	0	0	0	0	3	0	0	1	1	2	0	0	0	0	0	1	0	2	0	1	0	2	1	0	0	0	0	0	0	1	1	1	0	0
denovo61272	Bacteria	Firmicutes	Clostridia	Clostridiales	Ruminococcaceae	Clostridium_IV	NA	1	20	42	18	19	9	7	13	5	8	12	7	892	9	24	15	7	30	16	18	8	5	20	11	21	19	13	8	30	7	11	8	21	11	28	0	0	4	21	41	2	9
denovo614041	Bacteria	Firmicutes	Clostridia	Clostridiales	Ruminococcaceae	Clostridium_IV	NA	0	0	1	0	0	0	0	0	0	0	2	1	0	0	0	0	0	0	0	1	1	0	0	0	0	0	0	1	0	0	0	1	0	0	0	0	0	0	1	0	0	0
denovo614692	Bacteria	Firmicutes	Clostridia	Clostridiales	Ruminococcaceae	Clostridium_IV	NA	3	14	11	0	4	3	1	2	3	4	5	2	2	7	2	3	0	14	1	0	2	0	6	3	2	4	4	1	8	0	6	1	5	2	1	4	3	0	0	2	2	4
denovo62059	Bacteria	Firmicutes	Clostridia	Clostridiales	Ruminococcaceae	Clostridium_IV	NA	0	0	1	2	1	2	2	0	0	0	0	0	1	0	0	0	1	0	0	0	0	0	0	0	0	2	0	0	0	0	0	0	2	0	0	0	0	0	0	0	0	0
denovo630322	Bacteria	Firmicutes	Clostridia	Clostridiales	Ruminococcaceae	Clostridium_IV	NA	0	3	2	0	0	2	0	0	0	0	1	1	0	0	0	0	0	1	1	0	0	1	0	0	0	4	1	0	0	1	0	0	1	0	1	2	1	0	0	0	0	0
denovo632405	Bacteria	Firmicutes	Clostridia	Clostridiales	Ruminococcaceae	Clostridium_IV	NA	0	3	0	0	4	2	0	1	1	0	9	0	4	1	2	0	0	7	0	1	1	2	2	1	4	5	0	2	1	1	9	0	0	7	1	2	1	0	0	1	1	3
denovo632697	Bacteria	Firmicutes	Clostridia	Clostridiales	Ruminococcaceae	Clostridium_IV	NA	1	0	0	1	6	5	0	0	0	4	2	0	3	2	9	0	0	7	0	0	0	0	0	1	0	7	0	0	1	0	0	0	0	0	0	0	0	2	0	0	2	4
denovo633808	Bacteria	Firmicutes	Clostridia	Clostridiales	Ruminococcaceae	Clostridium_IV	NA	0	2	11	1	3	0	2	3	0	2	2	0	3	3	4	4	0	4	1	0	1	0	0	0	2	6	4	2	2	2	2	5	2	0	2	1	5	1	5	2	0	2
denovo636210	Bacteria	Firmicutes	Clostridia	Clostridiales	Ruminococcaceae	Clostridium_IV	NA	5	6	0	6	4	3	5	5	2	2	2	0	5	0	2	1	0	4	0	1	5	2	1	4	2	8	4	6	0	1	3	0	0	2	1	3	8	1	0	2	9	1
denovo637490	Bacteria	Firmicutes	Clostridia	Clostridiales	Ruminococcaceae	Clostridium_IV	NA	0	6	34	11	9	9	2	7	1	3	0	0	9	22	2	5	3	17	0	18	3	0	1	0	13	4	6	3	4	4	5	2	10	0	0	0	0	5	5	6	0	0
denovo645757	Bacteria	Firmicutes	Clostridia	Clostridiales	Ruminococcaceae	Clostridium_IV	NA	0	0	0	0	0	0	0	0	0	0	0	0	0	0	0	0	0	0	0	0	0	0	0	1	0	2	0	0	0	1	0	0	0	0	0	0	2	0	0	0	1	0
denovo646322	Bacteria	Firmicutes	Clostridia	Clostridiales	Ruminococcaceae	Clostridium_IV	NA	0	0	3	0	16	8	2	1	4	4	5	5	6	4	33	5	0	5	3	0	1	0	1	18	0	1	18	6	8	0	3	0	0	1	6	1	4	0	0	2	2	0
denovo667876	Bacteria	Firmicutes	Clostridia	Clostridiales	Ruminococcaceae	Clostridium_IV	NA	1	1	0	1	0	0	0	0	0	0	0	0	0	0	0	0	3	0	0	0	0	0	0	0	0	0	0	0	0	0	0	0	0	0	0	0	0	0	1	0	0	0
denovo671129	Bacteria	Firmicutes	Clostridia	Clostridiales	Ruminococcaceae	Clostridium_IV	NA	0	0	1	2	0	0	0	1	0	0	0	0	2	10	1	0	0	0	0	2	0	0	0	0	0	1	0	0	0	2	0	1	2	0	1	0	0	0	0	2	0	0
denovo672013	Bacteria	Firmicutes	Clostridia	Clostridiales	Ruminococcaceae	Clostridium_IV	NA	0	0	0	0	0	0	0	0	0	0	0	0	0	1	0	0	0	0	0	0	0	0	0	0	0	0	0	0	0	1	0	0	0	0	0	0	0	0	0	0	0	0
denovo672415	Bacteria	Firmicutes	Clostridia	Clostridiales	Ruminococcaceae	Clostridium_IV	NA	0	0	0	3	0	0	0	1	1	0	0	4	12	1	0	0	3	2	3	0	0	0	0	0	1	3	0	0	6	1	1	0	0	0	0	0	0	2	1	0	0	0
denovo679906	Bacteria	Firmicutes	Clostridia	Clostridiales	Ruminococcaceae	Clostridium_IV	NA	0	7	1	1	1	0	0	2	0	0	0	2	4	0	0	0	0	0	0	0	0	0	0	0	0	0	0	0	0	0	0	0	0	0	0	0	0	0	1	0	0	1
denovo6872	Bacteria	Firmicutes	Clostridia	Clostridiales	Ruminococcaceae	Clostridium_IV	NA	4	3	0	1	0	1	0	1	0	0	0	0	0	0	0	0	0	0	0	0	0	0	1	0	0	0	0	1	0	1	0	0	0	0	0	0	0	0	0	0	4	0
denovo691503	Bacteria	Firmicutes	Clostridia	Clostridiales	Ruminococcaceae	Clostridium_IV	NA	0	0	0	0	3	0	0	0	0	1	0	0	0	0	0	0	0	0	0	0	0	0	1	0	0	0	0	0	0	0	0	0	0	0	0	0	0	0	0	0	0	0
denovo695496	Bacteria	Firmicutes	Clostridia	Clostridiales	Ruminococcaceae	Clostridium_IV	NA	1	1	0	2	0	1	0	0	0	0	2	0	0	2	0	0	0	4	0	1	0	0	0	0	0	0	1	2	0	1	1	0	0	1	0	2	0	0	0	0	1	3
denovo697292	Bacteria	Firmicutes	Clostridia	Clostridiales	Ruminococcaceae	Clostridium_IV	NA	4	5	26	5	9	8	0	3	3	9	12	12	8	2	6	6	6	25	1	2	2	11	13	1	2	12	0	5	9	10	4	7	7	4	2	1	6	2	6	0	0	10
denovo699622	Bacteria	Firmicutes	Clostridia	Clostridiales	Ruminococcaceae	Clostridium_IV	NA	0	0	0	1	2	30	0	0	0	0	0	0	2	0	1	0	0	0	0	0	0	0	0	0	0	0	0	0	0	1	0	0	0	0	0	0	0	0	0	0	0	0
denovo700081	Bacteria	Firmicutes	Clostridia	Clostridiales	Ruminococcaceae	Clostridium_IV	NA	0	0	0	0	0	0	0	0	0	0	0	0	0	0	0	0	0	2	0	0	0	0	0	0	0	0	0	0	0	0	0	0	0	0	0	0	0	0	0	0	0	0
denovo704506	Bacteria	Firmicutes	Clostridia	Clostridiales	Ruminococcaceae	Clostridium_IV	NA	1	0	0	0	0	0	0	0	0	0	0	0	0	0	0	0	0	0	0	0	0	1	0	0	0	0	0	0	0	0	0	0	0	0	0	0	0	0	0	0	0	1
denovo706520	Bacteria	Firmicutes	Clostridia	Clostridiales	Ruminococcaceae	Clostridium_IV	NA	1	0	0	0	0	0	0	0	0	0	0	0	2	0	0	0	0	0	0	0	0	0	1	0	0	0	1	1	0	0	0	1	0	0	0	0	0	1	0	0	0	0
denovo711327	Bacteria	Firmicutes	Clostridia	Clostridiales	Ruminococcaceae	Clostridium_IV	NA	1	3	0	0	0	0	1	0	0	0	0	0	0	0	0	0	1	0	0	0	0	0	0	0	0	1	0	2	0	0	0	0	0	0	0	0	0	0	1	0	0	0
denovo718419	Bacteria	Firmicutes	Clostridia	Clostridiales	Ruminococcaceae	Clostridium_IV	NA	2	4	0	4	1	0	0	1	1	2	0	0	0	0	0	0	0	3	2	0	3	0	0	2	2	2	0	3	0	1	1	0	0	0	0	0	1	1	2	0	0	1
denovo725617	Bacteria	Firmicutes	Clostridia	Clostridiales	Ruminococcaceae	Clostridium_IV	NA	0	1	0	3	0	5	0	1	0	0	0	1	2	2	4	1	0	0	0	0	2	0	2	2	1	2	0	0	0	0	0	0	0	0	0	0	0	0	0	0	0	1
denovo728139	Bacteria	Firmicutes	Clostridia	Clostridiales	Ruminococcaceae	Clostridium_IV	NA	0	0	0	0	0	0	0	0	0	0	0	0	0	0	3	0	0	0	0	0	0	0	0	0	0	0	0	1	0	0	0	1	0	0	0	0	0	0	0	0	0	0
denovo735526	Bacteria	Firmicutes	Clostridia	Clostridiales	Ruminococcaceae	Clostridium_IV	NA	15	16	0	9	6	3	2	8	4	1	1	1	4	0	5	2	1	4	0	1	9	3	5	15	6	3	7	11	2	1	3	0	2	3	2	4	6	0	0	0	12	6
denovo736192	Bacteria	Firmicutes	Clostridia	Clostridiales	Ruminococcaceae	Clostridium_IV	NA	0	3	2	5	11	3	0	1	0	2	0	1	2	2	2	0	0	10	2	3	0	0	0	0	2	11	0	0	1	4	4	3	0	1	2	1	0	2	1	0	0	1
denovo736457	Bacteria	Firmicutes	Clostridia	Clostridiales	Ruminococcaceae	Clostridium_IV	NA	0	0	0	0	0	0	0	0	0	0	0	0	0	0	0	0	0	0	0	0	0	0	0	0	0	0	0	0	0	0	0	0	0	0	0	0	0	2	0	0	1	0
denovo740846	Bacteria	Firmicutes	Clostridia	Clostridiales	Ruminococcaceae	Clostridium_IV	NA	0	0	1	6	8	6	3	3	0	5	1	1	5	0	0	4	4	1	2	1	2	0	0	0	0	1	0	0	2	0	1	0	0	0	0	1	0	0	2	1	0	0
denovo742402	Bacteria	Firmicutes	Clostridia	Clostridiales	Ruminococcaceae	Clostridium_IV	NA	0	0	0	1	0	1	0	0	0	2	0	0	0	0	0	0	0	4	0	0	0	0	0	0	0	1	0	0	0	0	0	0	0	0	0	0	1	0	0	0	0	0
denovo744903	Bacteria	Firmicutes	Clostridia	Clostridiales	Ruminococcaceae	Clostridium_IV	NA	0	0	3	2	0	2	0	0	0	1	0	0	3	0	0	0	0	5	1	0	0	0	0	0	0	4	0	0	0	1	1	0	1	0	1	0	0	1	1	0	1	2
denovo745767	Bacteria	Firmicutes	Clostridia	Clostridiales	Ruminococcaceae	Clostridium_IV	NA	0	3	0	7	1	0	2	0	0	2	2	0	6	0	5	2	0	3	2	0	2	2	0	3	0	2	0	2	2	5	0	2	0	2	0	1	4	1	3	1	3	5
denovo745862	Bacteria	Firmicutes	Clostridia	Clostridiales	Ruminococcaceae	Clostridium_IV	NA	4	17	0	15	0	7	6	11	0	2	1	1	1	0	3	4	1	3	3	5	25	5	0	3	4	6	5	9	0	0	2	3	1	1	0	5	1	1	2	0	2	0
denovo746906	Bacteria	Firmicutes	Clostridia	Clostridiales	Ruminococcaceae	Clostridium_IV	NA	2	2	1	3	0	0	1	0	0	0	0	0	0	0	2	3	0	1	0	0	2	0	2	0	0	0	0	0	0	0	1	0	0	0	0	0	0	0	1	0	3	0
denovo747246	Bacteria	Firmicutes	Clostridia	Clostridiales	Ruminococcaceae	Clostridium_IV	NA	1	0	0	0	1	0	0	0	0	0	0	0	0	0	0	0	0	0	0	0	0	0	0	0	0	0	0	5	0	0	0	0	0	0	0	0	3	2	0	0	4	0
denovo747717	Bacteria	Firmicutes	Clostridia	Clostridiales	Ruminococcaceae	Clostridium_IV	NA	20	29	25	40	2	3	11	14	3	5	6	14	7	3	0	6	14	15	4	1	33	6	25	30	14	11	7	9	6	3	6	7	2	5	1	7	26	3	1	8	9	10
denovo749151	Bacteria	Firmicutes	Clostridia	Clostridiales	Ruminococcaceae	Clostridium_IV	NA	0	1	2	0	0	0	0	0	0	0	0	0	0	1	2	1	0	1	0	0	3	0	0	0	0	1	0	0	0	0	2	0	0	0	3	0	0	0	1	0	0	1
denovo752028	Bacteria	Firmicutes	Clostridia	Clostridiales	Ruminococcaceae	Clostridium_IV	NA	80	125	57	167	61	33	52	60	101	45	47	35	172	9	56	39	27	132	27	33	74	53	57	126	42	73	55	72	27	56	98	10	19	26	68	68	111	36	27	35	68	55
denovo752608	Bacteria	Firmicutes	Clostridia	Clostridiales	Ruminococcaceae	Clostridium_IV	NA	0	0	0	0	0	0	0	0	0	0	0	0	0	0	0	0	0	0	0	0	0	0	0	0	0	0	0	0	0	0	0	0	0	0	0	0	0	0	0	0	0	0
denovo755136	Bacteria	Firmicutes	Clostridia	Clostridiales	Ruminococcaceae	Clostridium_IV	NA	0	0	0	0	0	0	0	0	0	2	0	0	0	1	0	0	0	5	0	0	0	0	0	0	0	1	0	0	0	1	0	0	0	0	1	0	0	0	0	0	0	0
denovo759439	Bacteria	Firmicutes	Clostridia	Clostridiales	Ruminococcaceae	Clostridium_IV	NA	60	34	5	64	13	15	18	33	10	9	3	8	37	6	10	7	5	19	10	14	26	20	24	37	39	24	19	43	12	1	19	12	2	21	5	25	53	2	8	5	35	3
denovo760914	Bacteria	Firmicutes	Clostridia	Clostridiales	Ruminococcaceae	Clostridium_IV	NA	1	1	0	1	0	1	0	0	0	0	0	1	0	0	0	0	0	0	0	0	1	0	0	0	1	0	0	3	3	1	0	0	0	0	0	1	2	0	0	1	0	0
denovo763262	Bacteria	Firmicutes	Clostridia	Clostridiales	Ruminococcaceae	Clostridium_IV	NA	1	0	0	1	0	1	0	0	0	1	0	0	0	0	2	0	0	0	0	0	0	0	1	0	0	1	0	0	0	0	2	0	0	0	0	0	0	0	0	4	0	0
denovo771647	Bacteria	Firmicutes	Clostridia	Clostridiales	Ruminococcaceae	Clostridium_IV	NA	0	0	0	2	2	1	0	0	0	0	0	0	0	0	0	0	0	0	0	0	0	0	0	0	0	0	0	0	0	2	0	2	0	0	0	0	0	0	0	0	0	0
denovo772817	Bacteria	Firmicutes	Clostridia	Clostridiales	Ruminococcaceae	Clostridium_IV	NA	0	0	2	1	0	0	1	0	0	1	2	0	0	0	0	0	0	1	0	1	0	1	0	0	0	0	1	1	0	0	0	1	0	0	0	0	2	0	3	0	0	0
denovo778880	Bacteria	Firmicutes	Clostridia	Clostridiales	Ruminococcaceae	Clostridium_IV	NA	3	0	0	0	0	0	0	0	0	0	0	0	0	0	0	0	0	0	0	0	0	0	0	1	0	0	0	1	0	0	0	0	0	0	0	0	0	1	0	0	0	2
denovo780426	Bacteria	Firmicutes	Clostridia	Clostridiales	Ruminococcaceae	Clostridium_IV	NA	4	3	1	13	4	3	0	0	13	17	0	0	13	5	6	3	7	8	9	0	4	14	1	26	11	23	0	6	15	4	5	11	0	13	8	7	11	9	17	0	16	9
denovo783448	Bacteria	Firmicutes	Clostridia	Clostridiales	Ruminococcaceae	Clostridium_IV	NA	0	0	2	1	0	0	0	4	0	2	4	0	0	3	0	0	0	2	0	1	2	0	0	1	0	0	0	0	0	0	0	0	1	0	0	0	0	0	0	0	0	0
denovo786768	Bacteria	Firmicutes	Clostridia	Clostridiales	Ruminococcaceae	Clostridium_IV	NA	0	0	0	0	2	0	0	0	0	0	0	0	1	1	0	1	0	0	0	0	0	0	0	0	0	0	0	1	0	0	0	0	0	0	0	0	0	0	0	0	0	1
denovo787513	Bacteria	Firmicutes	Clostridia	Clostridiales	Ruminococcaceae	Clostridium_IV	NA	0	0	0	1	2	0	0	0	0	1	0	0	0	0	0	0	0	0	0	0	0	0	0	0	0	1	0	0	0	0	0	0	0	0	0	0	0	0	1	0	0	0
denovo791202	Bacteria	Firmicutes	Clostridia	Clostridiales	Ruminococcaceae	Clostridium_IV	NA	6	11	0	0	0	0	0	1	5	0	0	0	3	0	0	0	0	0	0	0	0	1	0	0	0	0	0	7	0	1	0	0	0	0	0	0	0	0	0	0	4	0
denovo79375	Bacteria	Firmicutes	Clostridia	Clostridiales	Ruminococcaceae	Clostridium_IV	NA	0	14	15	12	1	8	24	13	0	1	4	4	5	30	6	8	0	10	2	3	26	1	0	2	1	56	0	2	0	6	10	14	4	2	2	0	0	0	9	1	0	4
denovo798529	Bacteria	Firmicutes	Clostridia	Clostridiales	Ruminococcaceae	Clostridium_IV	NA	0	0	2	2	0	2	1	0	0	0	0	0	0	0	0	2	0	2	1	0	1	0	0	0	0	3	0	0	0	0	1	0	0	0	0	0	1	0	0	2	1	0
denovo800226	Bacteria	Firmicutes	Clostridia	Clostridiales	Ruminococcaceae	Clostridium_IV	NA	0	0	0	2	3	0	0	0	0	0	1	0	0	2	0	0	0	0	0	0	0	0	0	0	0	2	0	0	0	0	0	0	0	0	0	0	0	2	0	0	0	1
denovo801441	Bacteria	Firmicutes	Clostridia	Clostridiales	Ruminococcaceae	Clostridium_IV	NA	0	0	0	3	0	0	0	0	0	1	0	0	0	0	0	0	0	0	0	0	0	0	0	0	0	0	0	0	0	0	0	0	0	0	0	0	0	0	0	0	0	0
denovo804558	Bacteria	Firmicutes	Clostridia	Clostridiales	Ruminococcaceae	Clostridium_IV	NA	45	98	12	42	27	23	33	89	13	45	21	10	50	18	11	34	10	53	16	29	52	6	22	44	13	48	20	22	11	11	19	23	3	2	13	43	47	13	18	22	14	13
denovo804850	Bacteria	Firmicutes	Clostridia	Clostridiales	Ruminococcaceae	Clostridium_IV	NA	1	2	0	3	0	1	0	0	2	0	0	0	2	0	0	1	3	2	0	1	0	0	0	0	1	3	0	3	1	1	0	2	0	1	0	0	2	0	0	1	1	0
denovo804984	Bacteria	Firmicutes	Clostridia	Clostridiales	Ruminococcaceae	Clostridium_IV	NA	0	0	0	0	0	1	0	0	0	0	0	0	0	1	0	0	1	0	0	0	0	0	0	2	0	0	0	0	0	0	0	0	1	0	0	0	0	0	1	0	0	0
denovo80562	Bacteria	Firmicutes	Clostridia	Clostridiales	Ruminococcaceae	Clostridium_IV	NA	0	0	0	0	0	0	0	0	0	0	0	0	0	0	0	0	0	0	0	0	0	1	0	0	0	0	0	0	0	1	1	0	0	0	0	0	0	0	0	1	0	0
denovo808158	Bacteria	Firmicutes	Clostridia	Clostridiales	Ruminococcaceae	Clostridium_IV	NA	0	0	0	0	0	1	0	0	0	0	0	0	5	0	1	0	0	0	0	0	0	0	0	2	0	0	1	0	0	0	0	0	0	0	0	0	0	0	0	0	1	0
denovo810165	Bacteria	Firmicutes	Clostridia	Clostridiales	Ruminococcaceae	Clostridium_IV	NA	0	0	0	0	1	1	0	0	0	0	0	0	0	1	0	0	0	0	0	0	0	0	0	0	0	0	0	0	0	0	0	1	0	0	0	0	0	0	1	0	0	0
denovo813463	Bacteria	Firmicutes	Clostridia	Clostridiales	Ruminococcaceae	Clostridium_IV	NA	0	3	0	0	0	0	0	0	0	0	0	0	1	0	0	1	0	1	0	0	0	0	0	0	0	0	0	0	0	0	0	0	0	0	0	0	0	1	0	0	0	0
denovo8166	Bacteria	Firmicutes	Clostridia	Clostridiales	Ruminococcaceae	Clostridium_IV	NA	0	1	0	0	0	0	0	0	0	0	0	0	0	0	1	0	0	0	0	0	0	0	0	0	0	0	0	0	0	0	0	0	0	0	0	0	0	0	1	0	0	0
denovo817058	Bacteria	Firmicutes	Clostridia	Clostridiales	Ruminococcaceae	Clostridium_IV	NA	0	1	1	3	2	0	0	0	0	1	0	0	5	3	0	0	0	1	1	1	0	0	0	0	0	1	3	0	0	0	0	0	0	0	0	0	0	0	0	0	0	0
denovo817080	Bacteria	Firmicutes	Clostridia	Clostridiales	Ruminococcaceae	Clostridium_IV	NA	0	0	2	0	0	0	0	0	0	0	1	0	1	0	0	0	0	1	0	0	0	1	0	0	0	2	0	0	0	0	0	0	0	0	0	0	0	3	0	0	0	0
denovo818288	Bacteria	Firmicutes	Clostridia	Clostridiales	Ruminococcaceae	Clostridium_IV	NA	0	5	6	6	1	4	0	0	0	0	0	0	0	0	3	2	0	5	0	3	7	0	2	0	1	3	1	2	0	0	4	1	0	0	0	0	0	0	0	1	0	0
denovo832043	Bacteria	Firmicutes	Clostridia	Clostridiales	Ruminococcaceae	Clostridium_IV	NA	0	0	0	0	0	0	0	0	0	1	0	0	0	0	0	0	0	0	0	0	1	4	0	0	0	0	2	1	0	0	0	0	0	0	0	2	2	0	0	0	0	0
denovo836079	Bacteria	Firmicutes	Clostridia	Clostridiales	Ruminococcaceae	Clostridium_IV	NA	1	1	0	10	2	3	0	0	3	2	0	0	2	0	0	0	0	0	1	0	0	3	6	1	2	0	0	2	1	1	0	0	0	2	4	1	4	0	0	1	2	1
denovo837469	Bacteria	Firmicutes	Clostridia	Clostridiales	Ruminococcaceae	Clostridium_IV	NA	1	37	30	35	2	11	0	35	0	27	5	0	52	2	2	3	3	99	1	3	3	0	2	4	4	3	2	1	48	3	0	2	6	0	0	0	0	0	10	1	0	23
denovo841422	Bacteria	Firmicutes	Clostridia	Clostridiales	Ruminococcaceae	Clostridium_IV	NA	2	1	2	10	5	5	1	0	2	0	0	0	4	3	4	0	0	8	0	0	0	1	0	1	1	7	0	1	1	4	1	1	0	0	1	0	2	3	3	0	2	3
denovo846013	Bacteria	Firmicutes	Clostridia	Clostridiales	Ruminococcaceae	Clostridium_IV	NA	0	9	3	9	3	4	1	5	0	5	2	2	6	3	2	1	0	6	0	3	1	0	1	3	8	6	1	5	0	1	8	4	1	2	0	0	0	2	6	2	1	2
denovo848772	Bacteria	Firmicutes	Clostridia	Clostridiales	Ruminococcaceae	Clostridium_IV	NA	0	0	0	2	1	1	0	0	0	0	0	0	0	1	0	0	0	0	0	1	0	0	0	0	0	1	0	0	0	1	0	0	0	0	0	0	0	0	0	0	0	2
denovo852342	Bacteria	Firmicutes	Clostridia	Clostridiales	Ruminococcaceae	Clostridium_IV	NA	2	0	0	0	0	0	1	0	0	0	0	0	0	0	0	0	0	0	0	1	0	0	0	0	0	0	0	0	0	2	0	0	0	0	0	0	0	0	0	0	0	0
denovo855698	Bacteria	Firmicutes	Clostridia	Clostridiales	Ruminococcaceae	Clostridium_IV	NA	0	2	0	0	0	0	0	0	0	0	0	1	6	0	0	0	0	2	0	0	0	0	0	0	0	0	0	0	0	0	0	1	0	1	0	0	0	0	0	0	0	0
denovo857642	Bacteria	Firmicutes	Clostridia	Clostridiales	Ruminococcaceae	Clostridium_IV	NA	0	0	1	0	0	1	1	2	1	0	3	0	1	0	2	0	1	0	0	0	0	0	1	1	0	1	1	2	0	0	0	5	0	0	0	0	0	0	2	0	1	2
denovo859211	Bacteria	Firmicutes	Clostridia	Clostridiales	Ruminococcaceae	Clostridium_IV	NA	0	1	1	3	0	0	0	0	0	1	0	0	0	0	0	3	1	0	0	0	2	0	0	0	1	0	0	0	0	0	4	0	0	0	2	0	0	0	0	0	0	1
denovo860755	Bacteria	Firmicutes	Clostridia	Clostridiales	Ruminococcaceae	Clostridium_IV	NA	244	267	116	598	410	476	68	67	158	246	88	65	538	328	336	74	60	962	27	106	317	172	43	106	46	899	62	64	104	497	388	184	24	34	152	83	119	227	232	67	144	228
denovo863659	Bacteria	Firmicutes	Clostridia	Clostridiales	Ruminococcaceae	Clostridium_IV	NA	1	0	0	2	1	0	1	0	0	0	0	0	2	0	0	0	0	0	1	0	1	0	0	0	0	0	0	0	1	0	0	0	0	0	0	0	0	0	0	0	0	0
denovo87061	Bacteria	Firmicutes	Clostridia	Clostridiales	Ruminococcaceae	Clostridium_IV	NA	2	3	0	2	1	1	0	1	0	0	1	1	1	0	2	0	0	0	0	0	0	0	0	0	0	0	4	0	1	1	0	1	0	0	2	0	0	0	0	0	1	0
denovo877106	Bacteria	Firmicutes	Clostridia	Clostridiales	Ruminococcaceae	Clostridium_IV	NA	0	0	0	0	0	0	0	0	0	0	0	0	0	0	0	0	0	0	0	0	0	0	0	0	0	0	0	0	0	2	0	0	0	0	1	0	0	0	2	0	0	0
denovo878744	Bacteria	Firmicutes	Clostridia	Clostridiales	Ruminococcaceae	Clostridium_IV	NA	15	0	0	0	0	0	0	0	4	0	0	0	0	0	0	0	1	0	0	0	0	11	2	0	0	0	19	14	0	0	0	0	0	3	0	32	4	0	0	0	3	0
denovo878977	Bacteria	Firmicutes	Clostridia	Clostridiales	Ruminococcaceae	Clostridium_IV	NA	10	81	39	109	44	60	32	43	2	17	32	14	57	140	22	41	10	33	17	32	48	4	10	21	36	100	15	23	13	18	19	47	45	6	17	7	7	15	14	21	10	21
denovo879373	Bacteria	Firmicutes	Clostridia	Clostridiales	Ruminococcaceae	Clostridium_IV	NA	0	0	0	1	0	0	0	2	1	0	0	0	0	1	0	0	1	0	0	0	0	3	1	0	0	0	0	0	1	0	1	0	0	0	0	0	0	0	2	0	0	0
denovo880060	Bacteria	Firmicutes	Clostridia	Clostridiales	Ruminococcaceae	Clostridium_IV	NA	0	0	0	0	0	0	0	0	0	0	0	0	0	0	0	2	0	0	0	0	0	4	0	0	1	0	0	1	0	0	0	0	0	0	0	0	3	0	0	0	2	0
denovo884600	Bacteria	Firmicutes	Clostridia	Clostridiales	Ruminococcaceae	Clostridium_IV	NA	0	0	0	0	0	0	0	0	0	0	0	0	2	0	0	0	0	0	0	0	0	0	0	0	0	0	0	0	0	1	0	0	0	0	0	0	0	0	0	0	0	0
denovo890069	Bacteria	Firmicutes	Clostridia	Clostridiales	Ruminococcaceae	Clostridium_IV	NA	1	1	0	0	1	0	0	0	0	0	0	0	0	0	0	0	1	0	0	0	0	0	0	0	1	1	1	2	0	0	0	0	0	0	0	0	2	2	1	1	0	0
denovo893218	Bacteria	Firmicutes	Clostridia	Clostridiales	Ruminococcaceae	Clostridium_IV	NA	1	0	0	0	0	0	1	0	0	0	1	0	2	0	0	0	1	0	0	0	0	0	0	0	0	0	0	0	1	0	1	0	0	0	0	0	0	0	0	0	0	0
denovo89435	Bacteria	Firmicutes	Clostridia	Clostridiales	Ruminococcaceae	Clostridium_IV	NA	12	1	0	0	3	0	0	1	2	0	0	0	3	0	0	1	0	0	0	1	0	2	1	1	3	0	7	9	0	0	0	0	0	2	1	4	10	0	0	0	18	0
denovo895641	Bacteria	Firmicutes	Clostridia	Clostridiales	Ruminococcaceae	Clostridium_IV	NA	0	0	1	0	2	0	0	0	0	0	0	0	0	0	0	0	0	0	0	0	0	0	0	0	0	2	0	0	0	0	0	0	0	0	0	0	0	0	0	0	0	0
denovo9028	Bacteria	Firmicutes	Clostridia	Clostridiales	Ruminococcaceae	Clostridium_IV	NA	2	5	1	4	0	4	1	4	1	1	0	0	6	1	0	0	1	5	1	3	0	1	0	1	0	0	5	0	1	0	0	0	2	0	0	1	1	2	1	0	3	1
denovo903902	Bacteria	Firmicutes	Clostridia	Clostridiales	Ruminococcaceae	Clostridium_IV	NA	0	0	0	0	0	0	0	0	1	1	0	0	0	0	0	0	0	0	0	0	0	4	0	0	0	0	2	0	2	0	0	0	0	0	0	0	0	3	0	0	2	0
denovo904662	Bacteria	Firmicutes	Clostridia	Clostridiales	Ruminococcaceae	Clostridium_IV	NA	0	1	0	1	0	0	0	1	0	2	2	0	1	0	0	3	0	0	2	0	1	0	0	0	0	6	0	0	0	0	2	0	0	0	0	0	0	0	3	2	0	1
denovo904683	Bacteria	Firmicutes	Clostridia	Clostridiales	Ruminococcaceae	Clostridium_IV	NA	0	2	1	5	1	5	0	1	0	0	1	0	1	10	0	1	0	3	0	0	0	0	0	1	2	2	0	0	2	0	0	0	2	0	0	0	0	0	0	2	0	0
denovo907436	Bacteria	Firmicutes	Clostridia	Clostridiales	Ruminococcaceae	Clostridium_IV	NA	0	3	0	0	1	0	0	0	0	0	0	0	1	0	0	0	0	1	0	0	0	0	0	0	0	0	0	0	2	0	0	0	0	0	0	0	0	0	0	0	0	0
denovo912940	Bacteria	Firmicutes	Clostridia	Clostridiales	Ruminococcaceae	Clostridium_IV	NA	0	0	0	0	0	0	0	0	0	1	0	0	0	0	0	0	0	0	0	0	1	0	0	1	0	0	0	0	0	0	0	0	0	0	0	0	0	0	1	0	0	0
denovo917138	Bacteria	Firmicutes	Clostridia	Clostridiales	Ruminococcaceae	Clostridium_IV	NA	0	4	2	5	1	1	0	3	0	2	5	0	0	0	0	0	0	1	1	1	0	0	2	2	3	0	3	0	0	0	0	0	0	0	1	0	0	0	3	0	0	1
denovo91742	Bacteria	Firmicutes	Clostridia	Clostridiales	Ruminococcaceae	Clostridium_IV	NA	21	40	62	31	29	36	22	9	13	21	29	13	27	15	16	15	28	80	22	8	11	25	23	24	2	60	16	7	48	14	35	43	26	23	1	14	16	17	27	18	13	42
denovo917737	Bacteria	Firmicutes	Clostridia	Clostridiales	Ruminococcaceae	Clostridium_IV	NA	15	0	0	0	0	0	0	0	0	0	0	0	0	0	0	0	0	0	0	0	0	0	2	3	2	0	1	2	0	0	0	0	0	0	4	3	9	0	0	0	2	0
denovo917831	Bacteria	Firmicutes	Clostridia	Clostridiales	Ruminococcaceae	Clostridium_IV	NA	0	2	0	0	0	0	0	0	0	0	0	1	0	1	2	0	0	0	0	0	0	1	0	0	0	0	0	0	0	2	1	0	0	0	0	0	0	0	0	0	0	0
denovo926875	Bacteria	Firmicutes	Clostridia	Clostridiales	Ruminococcaceae	Clostridium_IV	NA	0	2	5	0	4	2	2	0	0	3	1	4	10	1	3	3	3	2	0	0	0	3	1	0	0	7	1	0	7	3	0	3	1	1	0	0	0	1	1	2	0	6
denovo927216	Bacteria	Firmicutes	Clostridia	Clostridiales	Ruminococcaceae	Clostridium_IV	NA	1	1	3	1	1	0	1	0	0	0	0	0	0	4	0	1	0	3	1	1	2	0	1	3	2	2	0	0	0	0	0	4	0	0	0	0	0	1	2	2	0	0
denovo936260	Bacteria	Firmicutes	Clostridia	Clostridiales	Ruminococcaceae	Clostridium_IV	NA	0	2	0	0	2	0	0	0	0	0	0	0	0	0	0	0	0	0	0	0	0	0	0	0	1	0	0	0	0	1	0	0	0	0	0	0	2	0	0	0	0	0
denovo943779	Bacteria	Firmicutes	Clostridia	Clostridiales	Ruminococcaceae	Clostridium_IV	NA	0	0	0	0	2	0	0	1	0	0	0	0	1	0	0	0	1	1	0	0	0	0	0	0	4	0	0	1	0	1	0	0	1	0	0	0	0	0	0	0	0	0
denovo944660	Bacteria	Firmicutes	Clostridia	Clostridiales	Ruminococcaceae	Clostridium_IV	NA	5	11	10	10	3	6	7	14	1	2	2	0	5	7	0	2	0	9	0	1	1	1	2	2	3	8	1	3	0	5	1	1	1	0	0	3	1	1	1	1	0	3
denovo944893	Bacteria	Firmicutes	Clostridia	Clostridiales	Ruminococcaceae	Clostridium_IV	NA	1	1	0	3	0	4	1	2	0	0	1	0	0	0	0	1	0	8	0	2	1	1	1	0	0	1	2	0	1	0	1	0	0	0	0	1	1	0	0	0	2	0
denovo952394	Bacteria	Firmicutes	Clostridia	Clostridiales	Ruminococcaceae	Clostridium_IV	NA	3	0	0	0	1	2	0	0	0	0	0	0	1	0	3	1	0	0	1	1	1	1	1	3	1	0	6	9	1	0	0	0	0	0	2	0	0	0	0	0	1	0
denovo954346	Bacteria	Firmicutes	Clostridia	Clostridiales	Ruminococcaceae	Clostridium_IV	NA	0	1	0	0	1	0	0	0	0	0	2	0	0	0	0	0	0	0	0	1	0	0	0	0	0	0	0	0	0	0	0	0	0	1	0	0	0	0	0	0	0	0
denovo954596	Bacteria	Firmicutes	Clostridia	Clostridiales	Ruminococcaceae	Clostridium_IV	NA	0	0	0	1	1	0	0	0	0	0	0	0	0	0	0	2	1	1	0	0	0	0	0	0	0	0	0	0	1	0	0	0	0	0	0	0	0	0	0	0	0	2
denovo955319	Bacteria	Firmicutes	Clostridia	Clostridiales	Ruminococcaceae	Clostridium_IV	NA	0	6	6	4	5	3	0	2	3	6	2	3	1	1	3	1	3	6	2	1	2	1	2	1	4	6	1	2	2	2	1	6	0	2	1	0	0	1	1	2	0	5
denovo957112	Bacteria	Firmicutes	Clostridia	Clostridiales	Ruminococcaceae	Clostridium_IV	NA	1	3	3	4	2	9	0	2	0	0	1	2	5	4	3	2	0	4	0	2	2	2	0	0	0	4	0	2	5	2	0	3	1	2	0	0	1	0	0	3	1	2
denovo9604	Bacteria	Firmicutes	Clostridia	Clostridiales	Ruminococcaceae	Clostridium_IV	NA	7	3	0	0	0	0	0	0	0	0	0	0	0	0	0	0	0	0	0	0	0	0	0	0	0	0	0	0	0	0	0	0	0	0	0	0	0	0	0	0	0	0
denovo963042	Bacteria	Firmicutes	Clostridia	Clostridiales	Ruminococcaceae	Clostridium_IV	NA	53	13	2	21	21	2	2	8	0	1	6	0	7	6	0	8	1	0	2	3	4	3	3	29	15	2	8	33	7	1	5	0	1	9	2	13	14	5	5	4	27	1
denovo982291	Bacteria	Firmicutes	Clostridia	Clostridiales	Ruminococcaceae	Clostridium_IV	NA	0	1	0	2	0	1	0	0	0	1	0	0	0	2	0	0	0	2	0	0	0	0	0	0	0	4	0	0	0	0	0	0	0	0	0	0	0	0	1	0	0	1
denovo636681	Bacteria	Firmicutes	Clostridia	Clostridiales	Clostridiaceae_1	Clostridium_sensu_stricto	butyricum	0	0	1	2	0	0	0	0	0	0	0	0	0	1	0	0	0	0	0	2	1	0	0	3	0	0	1	1	1	0	0	0	1	1	0	0	3	0	1	0	4	0
denovo11173	Bacteria	Firmicutes	Clostridia	Clostridiales	Clostridiaceae_1	Clostridium_sensu_stricto	NA	1	0	0	2	0	0	0	0	0	0	1	0	0	3	1	1	0	0	0	0	0	0	1	3	0	0	2	0	1	0	0	0	1	0	0	2	5	0	0	0	1	0
denovo204082	Bacteria	Firmicutes	Clostridia	Clostridiales	Clostridiaceae_1	Clostridium_sensu_stricto	NA	0	0	0	0	0	0	1	0	0	3	0	0	2	2	0	0	0	2	0	0	1	0	0	3	0	0	0	0	1	0	0	0	0	2	0	1	0	0	0	1	0	0
denovo307372	Bacteria	Firmicutes	Clostridia	Clostridiales	Clostridiaceae_1	Clostridium_sensu_stricto	NA	4	10	27	45	29	0	4	106	2	5	3	2	18	30	6	10	2	17	10	8	38	1	1	43	7	1	10	12	4	1	4	10	98	13	1	1	7	2	33	15	3	19
denovo30771	Bacteria	Firmicutes	Clostridia	Clostridiales	Clostridiaceae_1	Clostridium_sensu_stricto	NA	12	4	0	11	0	4	12	1	2	6	7	0	12	27	13	3	0	37	2	9	16	3	3	12	6	0	11	3	5	2	2	2	33	3	0	0	15	2	1	13	5	1
denovo33661	Bacteria	Firmicutes	Clostridia	Clostridiales	Clostridiaceae_1	Clostridium_sensu_stricto	NA	2	2	1	1	0	1	0	0	0	0	0	0	1	1	0	0	0	1	0	0	1	0	0	0	0	0	1	0	0	0	0	0	0	0	0	0	1	0	0	0	1	0
denovo36214	Bacteria	Firmicutes	Clostridia	Clostridiales	Clostridiaceae_1	Clostridium_sensu_stricto	NA	0	0	0	0	1	0	1	0	1	0	0	0	0	1	0	0	0	0	0	0	0	0	0	2	1	2	2	0	0	0	0	3	0	2	0	0	0	0	1	0	0	0
denovo497284	Bacteria	Firmicutes	Clostridia	Clostridiales	Clostridiaceae_1	Clostridium_sensu_stricto	NA	2	0	0	0	0	1	0	0	0	0	2	0	0	0	0	0	0	0	0	0	1	0	0	0	0	0	2	0	1	0	0	0	1	0	0	0	1	0	0	1	0	0
denovo569998	Bacteria	Firmicutes	Clostridia	Clostridiales	Clostridiaceae_1	Clostridium_sensu_stricto	NA	0	1	0	0	0	0	1	0	0	0	0	0	0	2	0	0	0	0	3	0	2	1	0	0	0	0	0	0	0	0	0	0	0	1	0	0	2	0	0	0	0	0
denovo671920	Bacteria	Firmicutes	Clostridia	Clostridiales	Clostridiaceae_1	Clostridium_sensu_stricto	NA	6	6	6	9	3	0	10	1	3	4	6	0	7	32	5	3	0	22	5	8	3	4	3	14	3	2	12	2	6	1	0	1	19	1	0	2	15	6	2	9	6	3
denovo674275	Bacteria	Firmicutes	Clostridia	Clostridiales	Clostridiaceae_1	Clostridium_sensu_stricto	NA	1	0	0	1	1	0	0	0	0	0	0	0	0	2	3	0	0	3	0	0	1	0	1	0	0	0	2	0	1	0	0	0	0	1	0	1	1	0	0	1	0	0
denovo688831	Bacteria	Firmicutes	Clostridia	Clostridiales	Clostridiaceae_1	Clostridium_sensu_stricto	NA	0	0	1	0	0	0	0	0	0	0	0	0	0	0	0	0	0	1	0	0	0	0	0	0	1	0	0	0	0	0	0	1	0	0	0	0	0	0	0	0	0	0
denovo71665	Bacteria	Firmicutes	Clostridia	Clostridiales	Clostridiaceae_1	Clostridium_sensu_stricto	NA	0	0	1	1	2	0	0	7	0	0	0	0	1	0	0	0	0	0	0	0	0	0	0	0	0	0	0	0	0	0	0	0	7	0	0	0	0	0	1	0	0	2
denovo807905	Bacteria	Firmicutes	Clostridia	Clostridiales	Clostridiaceae_1	Clostridium_sensu_stricto	NA	0	0	3	4	2	0	0	3	0	2	1	0	1	1	2	0	0	1	0	0	0	0	0	3	0	0	0	0	0	0	0	1	4	3	0	0	0	0	1	2	0	0
denovo850280	Bacteria	Firmicutes	Clostridia	Clostridiales	Clostridiaceae_1	Clostridium_sensu_stricto	NA	0	0	2	6	2	0	0	8	0	1	1	0	1	1	0	0	2	0	0	0	1	0	0	1	1	0	0	1	0	1	0	1	11	0	0	1	0	0	4	1	0	0
denovo862906	Bacteria	Firmicutes	Clostridia	Clostridiales	Clostridiaceae_1	Clostridium_sensu_stricto	NA	0	2	0	1	0	0	0	1	0	1	0	0	0	0	0	0	0	0	1	0	3	0	0	0	0	0	0	3	0	0	0	0	3	2	0	0	0	0	1	0	0	0
denovo904763	Bacteria	Firmicutes	Clostridia	Clostridiales	Clostridiaceae_1	Clostridium_sensu_stricto	NA	41	15	31	32	17	6	6	17	8	5	6	1	25	48	17	6	1	18	13	5	34	13	12	78	24	6	95	37	4	8	1	3	68	33	1	14	68	4	22	15	30	6
denovo927416	Bacteria	Firmicutes	Clostridia	Clostridiales	Clostridiaceae_1	Clostridium_sensu_stricto	NA	4	7	10	6	4	0	4	11	1	2	0	0	8	4	0	1	0	7	3	0	1	2	2	2	1	0	2	2	0	0	3	6	12	2	0	0	6	0	5	2	0	3
denovo971535	Bacteria	Firmicutes	Clostridia	Clostridiales	Clostridiaceae_1	Clostridium_sensu_stricto	NA	0	0	0	0	0	0	0	0	0	0	0	0	0	0	2	0	0	0	0	0	0	3	0	0	0	0	0	2	0	0	0	0	0	0	0	0	0	0	0	0	0	0
denovo391548	Bacteria	Firmicutes	Clostridia	Clostridiales	Peptostreptococcaceae	Clostridium_XI	NA	22	2	16	2	0	3	0	0	7	2	1	0	0	13	6	0	0	7	0	2	1	9	9	68	22	0	88	43	1	4	0	3	4	45	0	25	20	0	0	0	18	2
denovo958171	Bacteria	Firmicutes	Clostridia	Clostridiales	Peptostreptococcaceae	Clostridium_XI	NA	4	1	4	0	0	1	0	0	4	0	0	0	0	0	0	0	0	2	0	0	1	3	3	12	3	0	17	4	0	0	0	0	0	6	0	1	3	0	0	0	1	0
denovo536598	Bacteria	Firmicutes	Clostridia	Clostridiales	Lachnospiraceae	Clostridium_XlVa	faecis	0	1	0	0	0	0	0	1	0	1	1	0	1	0	0	0	0	0	0	0	0	0	0	0	1	0	0	2	0	0	0	0	0	0	0	0	0	0	0	0	0	0
denovo60071	Bacteria	Firmicutes	Clostridia	Clostridiales	Lachnospiraceae	Clostridium_XlVa	gnavus	0	0	0	0	0	0	1	0	0	0	0	0	0	0	0	0	0	0	0	0	0	0	0	0	0	0	0	0	0	0	0	0	0	0	0	1	0	0	1	0	0	0
denovo673055	Bacteria	Firmicutes	Clostridia	Clostridiales	Lachnospiraceae	Clostridium_XlVa	gnavus	3	1	1	0	0	0	0	0	0	0	0	0	0	0	0	0	0	0	0	0	0	0	0	0	0	0	0	1	0	0	0	2	1	2	0	1	0	0	0	0	0	0
denovo69331	Bacteria	Firmicutes	Clostridia	Clostridiales	Lachnospiraceae	Clostridium_XlVa	gnavus	0	0	0	0	2	1	0	0	0	0	0	0	0	0	0	2	1	0	0	0	0	0	0	0	0	0	0	0	0	0	0	0	0	0	0	0	0	0	0	1	0	0
denovo696695	Bacteria	Firmicutes	Clostridia	Clostridiales	Lachnospiraceae	Clostridium_XlVa	gnavus	0	0	0	1	0	1	0	0	1	0	0	1	0	0	2	0	0	0	0	0	0	0	0	0	0	0	1	0	0	0	0	0	0	0	0	1	0	0	0	0	0	0
denovo722622	Bacteria	Firmicutes	Clostridia	Clostridiales	Lachnospiraceae	Clostridium_XlVa	gnavus	0	3	1	2	0	1	0	0	0	0	0	0	0	0	2	0	4	0	0	0	0	0	2	1	2	0	0	1	0	0	0	1	3	1	0	0	0	0	2	0	0	0
denovo926087	Bacteria	Firmicutes	Clostridia	Clostridiales	Lachnospiraceae	Clostridium_XlVa	gnavus	0	1	0	0	1	0	0	0	0	0	0	0	1	0	0	0	0	0	0	0	0	0	0	0	0	0	0	0	0	0	1	0	0	0	0	0	0	0	0	0	0	0
denovo951726	Bacteria	Firmicutes	Clostridia	Clostridiales	Lachnospiraceae	Clostridium_XlVa	gnavus	11	5	0	0	3	0	0	0	1	2	4	0	3	0	0	2	0	1	0	0	0	0	2	5	0	5	3	1	2	0	0	1	0	0	0	1	11	2	0	0	9	2
denovo104869	Bacteria	Firmicutes	Clostridia	Clostridiales	Lachnospiraceae	Clostridium_XlVa	NA	0	4	9	2	3	2	0	0	0	4	1	1	3	2	0	0	4	7	2	1	1	3	0	0	0	3	1	0	1	3	3	3	5	2	2	0	0	9	0	3	1	1
denovo110272	Bacteria	Firmicutes	Clostridia	Clostridiales	Lachnospiraceae	Clostridium_XlVa	NA	0	0	0	0	0	0	0	0	0	1	1	0	0	1	0	0	1	1	1	0	0	0	0	0	1	0	0	0	0	0	0	3	0	0	0	0	0	0	0	0	0	0
denovo113917	Bacteria	Firmicutes	Clostridia	Clostridiales	Lachnospiraceae	Clostridium_XlVa	NA	0	0	0	0	0	0	0	0	0	0	2	0	0	0	0	0	0	0	1	0	0	0	0	1	0	0	0	0	0	1	1	0	0	0	0	0	0	1	0	0	0	0
denovo1168	Bacteria	Firmicutes	Clostridia	Clostridiales	Lachnospiraceae	Clostridium_XlVa	NA	0	1	0	0	0	0	0	0	0	0	0	1	0	0	0	0	1	1	0	0	0	0	0	1	0	0	0	0	0	0	0	0	2	0	0	0	0	0	0	0	0	0
denovo120454	Bacteria	Firmicutes	Clostridia	Clostridiales	Lachnospiraceae	Clostridium_XlVa	NA	0	6	0	0	0	1	0	0	0	0	1	0	0	0	0	0	0	0	0	0	0	1	3	5	0	0	0	0	0	2	0	0	0	1	1	0	0	0	0	0	0	0
denovo121398	Bacteria	Firmicutes	Clostridia	Clostridiales	Lachnospiraceae	Clostridium_XlVa	NA	214	549	989	553	809	732	460	493	328	538	795	461	921	356	455	429	473	1202	459	261	402	282	245	690	229	1084	307	334	531	343	284	1011	506	270	179	390	319	408	426	390	190	613
denovo124930	Bacteria	Firmicutes	Clostridia	Clostridiales	Lachnospiraceae	Clostridium_XlVa	NA	0	1	5	1	1	3	1	0	0	0	0	1	2	0	1	1	2	1	1	2	1	0	0	0	0	2	1	2	0	0	0	1	0	1	0	0	0	1	0	2	0	0
denovo127731	Bacteria	Firmicutes	Clostridia	Clostridiales	Lachnospiraceae	Clostridium_XlVa	NA	8	7	2	2	6	3	1	0	5	1	11	4	1	1	0	0	2	4	3	1	2	4	2	8	0	3	12	12	0	1	2	7	0	5	2	9	11	2	3	1	6	3
denovo134285	Bacteria	Firmicutes	Clostridia	Clostridiales	Lachnospiraceae	Clostridium_XlVa	NA	0	0	1	0	2	0	1	0	0	0	1	0	1	0	3	0	0	0	0	0	0	0	0	0	0	1	0	0	0	1	0	1	1	0	0	0	0	0	0	0	0	1
denovo134460	Bacteria	Firmicutes	Clostridia	Clostridiales	Lachnospiraceae	Clostridium_XlVa	NA	0	1	1	1	0	0	0	0	0	1	0	2	1	0	0	0	2	0	0	0	0	0	0	0	0	3	0	0	0	0	0	0	1	0	0	0	0	0	0	0	0	1
denovo137535	Bacteria	Firmicutes	Clostridia	Clostridiales	Lachnospiraceae	Clostridium_XlVa	NA	0	0	2	0	5	0	3	0	5	2	8	0	1	0	2	0	4	0	3	0	0	4	1	1	2	0	3	2	2	1	0	1	0	0	0	0	0	1	0	0	0	0
denovo143692	Bacteria	Firmicutes	Clostridia	Clostridiales	Lachnospiraceae	Clostridium_XlVa	NA	0	0	0	0	0	0	0	0	0	0	0	0	0	0	0	0	0	2	0	0	0	0	0	0	0	0	0	0	0	0	0	1	0	0	0	0	0	2	0	0	0	0
denovo146955	Bacteria	Firmicutes	Clostridia	Clostridiales	Lachnospiraceae	Clostridium_XlVa	NA	1	0	0	0	0	0	0	0	1	2	0	0	0	0	0	0	0	0	0	0	0	0	1	1	0	3	0	0	2	0	0	0	0	0	0	4	1	0	1	0	0	0
denovo150396	Bacteria	Firmicutes	Clostridia	Clostridiales	Lachnospiraceae	Clostridium_XlVa	NA	0	1	0	1	4	0	0	1	0	0	1	0	0	0	0	0	1	2	0	0	1	1	0	1	0	0	0	0	0	0	0	0	1	0	0	0	0	0	0	1	1	1
denovo151712	Bacteria	Firmicutes	Clostridia	Clostridiales	Lachnospiraceae	Clostridium_XlVa	NA	0	0	0	0	2	1	0	0	0	0	0	0	0	1	0	1	0	0	0	0	0	0	0	1	0	0	0	1	0	0	0	2	0	0	0	2	0	0	0	2	0	1
denovo15282	Bacteria	Firmicutes	Clostridia	Clostridiales	Lachnospiraceae	Clostridium_XlVa	NA	0	1	1	0	0	0	1	0	0	0	0	0	0	0	1	1	0	0	0	0	0	0	1	0	0	2	1	0	0	0	0	0	0	0	0	0	0	1	1	1	0	1
denovo16139	Bacteria	Firmicutes	Clostridia	Clostridiales	Lachnospiraceae	Clostridium_XlVa	NA	0	0	2	0	0	0	0	0	0	1	1	0	0	0	1	0	0	0	0	1	0	0	0	1	0	0	0	0	0	0	0	0	0	0	0	1	1	0	0	0	0	0
denovo162391	Bacteria	Firmicutes	Clostridia	Clostridiales	Lachnospiraceae	Clostridium_XlVa	NA	0	1	1	0	0	0	0	0	0	0	0	3	0	2	1	0	0	5	3	0	0	0	1	0	1	2	0	0	0	0	1	6	0	0	0	1	0	0	0	0	0	1
denovo168000	Bacteria	Firmicutes	Clostridia	Clostridiales	Lachnospiraceae	Clostridium_XlVa	NA	0	2	2	0	0	0	1	0	0	0	3	0	0	0	1	3	1	1	0	0	0	0	0	0	0	3	0	0	0	0	2	0	1	0	0	0	1	0	1	0	0	0
denovo169389	Bacteria	Firmicutes	Clostridia	Clostridiales	Lachnospiraceae	Clostridium_XlVa	NA	6	0	0	0	0	0	0	0	1	0	0	0	0	0	0	0	0	0	1	0	0	0	0	2	0	0	1	2	0	0	0	0	0	1	0	1	0	0	0	0	0	0
denovo17033	Bacteria	Firmicutes	Clostridia	Clostridiales	Lachnospiraceae	Clostridium_XlVa	NA	0	0	0	0	1	1	1	0	1	1	0	0	0	0	0	1	0	0	0	0	0	0	0	2	1	0	1	1	1	0	0	0	0	0	0	0	2	1	1	0	0	0
denovo170706	Bacteria	Firmicutes	Clostridia	Clostridiales	Lachnospiraceae	Clostridium_XlVa	NA	0	0	0	0	2	2	0	0	0	1	0	3	1	2	0	0	0	0	0	0	0	1	1	0	0	0	0	0	1	1	0	0	1	0	0	0	0	1	3	1	0	0
denovo174681	Bacteria	Firmicutes	Clostridia	Clostridiales	Lachnospiraceae	Clostridium_XlVa	NA	0	0	0	0	0	0	0	0	1	0	0	0	1	0	0	0	0	0	0	0	0	0	0	1	0	0	1	1	0	0	0	0	0	0	0	1	0	0	0	0	0	0
denovo177228	Bacteria	Firmicutes	Clostridia	Clostridiales	Lachnospiraceae	Clostridium_XlVa	NA	6	0	0	0	0	0	0	0	0	0	0	0	0	0	0	3	0	0	0	0	0	0	2	1	0	0	2	0	0	0	0	0	0	2	0	6	4	0	0	0	1	0
denovo178779	Bacteria	Firmicutes	Clostridia	Clostridiales	Lachnospiraceae	Clostridium_XlVa	NA	0	1	2	0	4	2	1	0	1	0	2	0	2	1	2	0	1	1	2	1	2	1	0	1	0	4	0	0	0	1	0	4	0	0	1	0	0	1	2	2	1	1
denovo178917	Bacteria	Firmicutes	Clostridia	Clostridiales	Lachnospiraceae	Clostridium_XlVa	NA	1	0	0	0	0	0	0	0	2	0	0	0	0	0	0	1	0	0	0	0	0	0	0	1	0	0	0	1	0	0	0	2	1	0	0	0	1	0	1	0	0	0
denovo179413	Bacteria	Firmicutes	Clostridia	Clostridiales	Lachnospiraceae	Clostridium_XlVa	NA	0	0	0	0	3	0	0	0	0	2	1	0	0	0	1	0	0	1	0	0	0	1	0	0	0	0	0	0	0	0	0	0	0	0	0	0	0	0	0	0	0	0
denovo180057	Bacteria	Firmicutes	Clostridia	Clostridiales	Lachnospiraceae	Clostridium_XlVa	NA	0	0	0	2	2	2	0	2	0	0	0	0	0	1	0	2	0	0	0	1	1	0	0	0	0	1	0	0	0	0	0	0	0	0	0	1	0	0	0	1	0	0
denovo180444	Bacteria	Firmicutes	Clostridia	Clostridiales	Lachnospiraceae	Clostridium_XlVa	NA	0	0	1	0	0	0	0	0	0	1	0	0	0	0	0	0	0	1	0	0	0	0	0	1	1	0	0	0	0	0	0	1	1	0	0	0	0	1	0	0	0	1
denovo180848	Bacteria	Firmicutes	Clostridia	Clostridiales	Lachnospiraceae	Clostridium_XlVa	NA	0	0	8	0	1	0	2	0	2	1	0	0	0	2	2	2	0	1	3	0	1	2	0	0	0	2	0	1	1	0	0	0	0	0	0	0	0	2	0	0	0	1
denovo180994	Bacteria	Firmicutes	Clostridia	Clostridiales	Lachnospiraceae	Clostridium_XlVa	NA	3	0	1	2	0	1	0	0	3	0	1	2	0	1	0	0	0	1	0	0	0	2	0	0	0	1	1	3	0	0	0	0	0	0	0	1	4	0	0	0	2	4
denovo182178	Bacteria	Firmicutes	Clostridia	Clostridiales	Lachnospiraceae	Clostridium_XlVa	NA	2	5	1	4	0	0	0	0	0	0	0	0	2	0	2	0	0	0	2	1	3	0	0	0	2	1	0	1	0	0	0	0	0	0	0	0	1	1	0	4	0	0
denovo182305	Bacteria	Firmicutes	Clostridia	Clostridiales	Lachnospiraceae	Clostridium_XlVa	NA	1	0	0	0	0	0	0	0	0	0	0	0	0	0	2	0	0	0	2	0	0	1	0	0	0	0	0	0	0	0	0	0	0	0	0	1	0	0	2	0	0	0
denovo183239	Bacteria	Firmicutes	Clostridia	Clostridiales	Lachnospiraceae	Clostridium_XlVa	NA	0	0	2	0	0	0	0	0	1	0	2	0	0	0	0	0	0	0	0	0	0	1	0	0	0	4	1	0	0	0	0	1	0	0	0	0	0	0	0	0	0	1
denovo183458	Bacteria	Firmicutes	Clostridia	Clostridiales	Lachnospiraceae	Clostridium_XlVa	NA	0	0	7	1	1	1	0	0	0	0	1	3	0	1	0	0	1	2	1	0	0	1	2	2	0	3	0	0	0	0	1	1	0	3	3	2	0	1	1	0	0	0
denovo184197	Bacteria	Firmicutes	Clostridia	Clostridiales	Lachnospiraceae	Clostridium_XlVa	NA	4	2	0	0	0	1	0	0	2	0	0	0	0	0	0	0	0	0	0	0	0	0	0	2	0	0	4	3	0	0	0	0	0	0	0	1	11	0	1	0	1	0
denovo185106	Bacteria	Firmicutes	Clostridia	Clostridiales	Lachnospiraceae	Clostridium_XlVa	NA	1	4	0	4	0	0	0	0	0	0	1	0	0	0	0	0	0	0	0	0	0	1	0	1	0	0	0	3	0	0	0	0	0	0	0	0	2	0	0	0	2	0
denovo185491	Bacteria	Firmicutes	Clostridia	Clostridiales	Lachnospiraceae	Clostridium_XlVa	NA	2	5	0	4	0	4	0	7	3	2	1	0	0	2	0	3	0	0	5	2	0	0	0	3	1	1	0	0	1	4	0	1	0	1	1	2	0	0	0	0	0	1
denovo186080	Bacteria	Firmicutes	Clostridia	Clostridiales	Lachnospiraceae	Clostridium_XlVa	NA	0	1	0	0	0	0	0	0	0	0	0	0	0	0	0	0	1	1	0	0	0	1	0	0	0	0	0	0	0	0	0	0	0	0	0	0	0	0	0	0	1	0
denovo186517	Bacteria	Firmicutes	Clostridia	Clostridiales	Lachnospiraceae	Clostridium_XlVa	NA	0	0	2	0	0	0	0	0	0	0	1	0	0	0	2	0	1	0	2	0	0	0	1	1	2	1	0	0	0	0	0	0	0	0	0	0	0	0	0	0	0	0
denovo186789	Bacteria	Firmicutes	Clostridia	Clostridiales	Lachnospiraceae	Clostridium_XlVa	NA	0	3	1	1	2	3	1	0	0	5	3	1	2	0	0	0	1	4	0	0	0	0	0	0	1	0	0	2	0	4	1	1	5	4	0	0	0	1	0	0	0	4
denovo187650	Bacteria	Firmicutes	Clostridia	Clostridiales	Lachnospiraceae	Clostridium_XlVa	NA	2	0	0	0	0	0	0	0	0	0	0	0	0	1	0	0	0	1	1	0	0	1	0	0	1	0	0	0	0	0	0	0	0	0	0	1	1	0	0	0	0	0
denovo188097	Bacteria	Firmicutes	Clostridia	Clostridiales	Lachnospiraceae	Clostridium_XlVa	NA	0	3	0	0	1	0	0	0	0	0	0	0	1	0	0	0	0	0	0	0	0	0	0	0	0	0	0	0	0	0	0	0	0	0	0	0	0	0	0	0	0	0
denovo188752	Bacteria	Firmicutes	Clostridia	Clostridiales	Lachnospiraceae	Clostridium_XlVa	NA	0	0	0	0	1	0	0	2	0	0	1	0	0	0	0	0	0	0	0	0	0	0	1	0	0	0	0	2	0	0	0	0	0	0	0	0	0	0	1	0	0	0
denovo189313	Bacteria	Firmicutes	Clostridia	Clostridiales	Lachnospiraceae	Clostridium_XlVa	NA	0	0	0	0	0	0	0	2	0	0	2	0	0	0	0	0	1	0	0	0	0	0	1	0	0	0	0	0	0	0	0	0	0	0	0	0	1	0	3	1	0	1
denovo189735	Bacteria	Firmicutes	Clostridia	Clostridiales	Lachnospiraceae	Clostridium_XlVa	NA	0	0	3	1	0	2	1	4	0	0	2	0	3	0	2	0	0	1	1	0	1	0	0	3	1	0	2	0	0	1	2	1	0	0	0	0	1	0	1	0	0	1
denovo189980	Bacteria	Firmicutes	Clostridia	Clostridiales	Lachnospiraceae	Clostridium_XlVa	NA	0	0	1	0	1	0	0	0	1	0	0	0	0	0	0	0	0	2	0	0	0	0	0	0	0	0	0	0	0	0	0	0	0	0	0	0	0	0	1	0	0	1
denovo191021	Bacteria	Firmicutes	Clostridia	Clostridiales	Lachnospiraceae	Clostridium_XlVa	NA	1	1	2	3	1	2	1	0	2	1	1	0	0	1	0	0	1	1	1	0	0	5	3	1	2	2	1	2	2	0	2	0	1	5	0	2	3	2	3	1	4	2
denovo191541	Bacteria	Firmicutes	Clostridia	Clostridiales	Lachnospiraceae	Clostridium_XlVa	NA	3	0	0	0	0	0	0	1	0	1	0	0	0	0	0	0	0	1	0	0	0	0	0	0	0	0	3	0	0	1	2	0	0	0	0	1	1	0	0	0	1	2
denovo191992	Bacteria	Firmicutes	Clostridia	Clostridiales	Lachnospiraceae	Clostridium_XlVa	NA	0	7	6	0	1	5	0	2	2	1	4	3	1	3	1	1	0	3	4	1	0	5	2	6	4	6	0	1	3	1	0	8	3	5	0	2	1	8	5	2	0	0
denovo192440	Bacteria	Firmicutes	Clostridia	Clostridiales	Lachnospiraceae	Clostridium_XlVa	NA	0	0	0	0	3	0	1	0	2	1	1	1	0	0	0	0	0	0	0	0	0	7	0	6	1	0	0	6	0	0	0	0	0	3	2	1	1	1	0	0	0	1
denovo194931	Bacteria	Firmicutes	Clostridia	Clostridiales	Lachnospiraceae	Clostridium_XlVa	NA	0	0	0	0	0	0	0	0	0	0	0	1	0	0	1	2	0	1	0	0	0	1	0	1	0	0	0	0	0	2	2	0	1	1	0	0	0	1	0	0	0	2
denovo194987	Bacteria	Firmicutes	Clostridia	Clostridiales	Lachnospiraceae	Clostridium_XlVa	NA	0	0	1	0	0	0	0	0	0	0	0	0	0	0	0	0	0	1	0	0	0	1	0	0	0	0	0	0	0	0	0	0	0	0	0	0	0	0	0	0	0	0
denovo195115	Bacteria	Firmicutes	Clostridia	Clostridiales	Lachnospiraceae	Clostridium_XlVa	NA	0	0	0	0	0	0	0	0	0	0	0	0	1	0	0	0	0	0	0	0	0	0	0	0	0	0	0	0	0	0	0	0	2	0	0	0	0	0	0	0	0	0
denovo195240	Bacteria	Firmicutes	Clostridia	Clostridiales	Lachnospiraceae	Clostridium_XlVa	NA	2	2	2	1	1	0	0	0	2	0	1	0	0	1	0	0	0	1	0	0	0	0	3	0	0	0	2	1	0	0	0	3	0	0	0	1	4	0	0	0	1	0
denovo195246	Bacteria	Firmicutes	Clostridia	Clostridiales	Lachnospiraceae	Clostridium_XlVa	NA	31	25	30	29	36	28	9	23	20	22	18	14	53	9	31	24	30	33	16	8	9	16	8	28	9	39	15	15	17	16	13	32	22	7	10	35	25	19	20	16	16	14
denovo195336	Bacteria	Firmicutes	Clostridia	Clostridiales	Lachnospiraceae	Clostridium_XlVa	NA	0	0	1	0	0	0	0	0	8	0	0	0	0	0	0	1	0	0	0	0	0	0	0	0	0	0	0	0	0	0	0	0	1	0	0	1	0	0	0	1	0	0
denovo195586	Bacteria	Firmicutes	Clostridia	Clostridiales	Lachnospiraceae	Clostridium_XlVa	NA	1	1	1	0	1	0	1	1	0	1	4	0	0	0	0	1	1	3	0	0	0	2	0	0	0	6	2	2	2	2	0	0	0	0	0	0	0	0	1	0	0	2
denovo195624	Bacteria	Firmicutes	Clostridia	Clostridiales	Lachnospiraceae	Clostridium_XlVa	NA	6	0	0	0	0	1	0	0	0	0	0	0	0	0	0	0	0	0	3	0	0	0	0	0	0	0	0	0	0	0	0	0	0	0	2	0	1	0	0	0	3	0
denovo196094	Bacteria	Firmicutes	Clostridia	Clostridiales	Lachnospiraceae	Clostridium_XlVa	NA	0	4	1	1	1	1	0	0	1	0	0	0	0	0	0	0	2	2	0	0	0	1	0	1	0	1	0	0	0	1	2	0	0	0	0	1	0	0	0	0	0	0
denovo19683	Bacteria	Firmicutes	Clostridia	Clostridiales	Lachnospiraceae	Clostridium_XlVa	NA	1	0	0	0	0	0	0	0	0	0	0	0	0	0	0	0	0	1	0	0	0	0	0	0	0	2	0	0	0	0	0	0	0	0	2	0	0	0	0	0	1	0
denovo198411	Bacteria	Firmicutes	Clostridia	Clostridiales	Lachnospiraceae	Clostridium_XlVa	NA	0	1	0	0	3	4	0	0	0	0	1	2	1	0	0	0	0	0	1	0	0	0	1	0	0	0	0	1	0	0	0	0	0	0	0	1	0	0	0	1	0	1
denovo199144	Bacteria	Firmicutes	Clostridia	Clostridiales	Lachnospiraceae	Clostridium_XlVa	NA	25	3	14	7	12	11	5	4	4	2	7	1	10	3	6	5	3	12	2	4	4	10	11	8	2	16	12	7	3	6	5	12	7	4	3	14	17	1	0	2	7	6
denovo200255	Bacteria	Firmicutes	Clostridia	Clostridiales	Lachnospiraceae	Clostridium_XlVa	NA	0	0	0	0	1	0	0	0	0	0	2	0	0	0	0	0	0	0	0	1	0	1	0	0	0	0	0	1	0	0	0	0	0	0	0	0	1	0	0	0	0	0
denovo200860	Bacteria	Firmicutes	Clostridia	Clostridiales	Lachnospiraceae	Clostridium_XlVa	NA	1	0	0	0	2	0	0	3	0	0	0	0	2	0	0	0	0	0	0	0	0	1	0	0	0	1	0	0	0	0	0	1	0	3	0	0	1	0	0	0	0	0
denovo201188	Bacteria	Firmicutes	Clostridia	Clostridiales	Lachnospiraceae	Clostridium_XlVa	NA	0	0	0	0	0	0	0	0	0	0	1	0	0	0	0	0	0	0	0	0	0	0	0	0	0	0	0	0	1	0	0	0	0	0	0	0	0	0	0	0	0	0
denovo201265	Bacteria	Firmicutes	Clostridia	Clostridiales	Lachnospiraceae	Clostridium_XlVa	NA	0	2	0	0	0	0	0	0	0	1	3	0	0	0	0	0	0	0	0	0	0	0	0	0	0	0	0	1	0	0	0	0	1	0	1	0	0	1	0	0	0	0
denovo201411	Bacteria	Firmicutes	Clostridia	Clostridiales	Lachnospiraceae	Clostridium_XlVa	NA	1	0	0	0	0	0	0	0	2	0	0	0	1	0	0	0	0	0	0	0	0	1	1	1	0	0	0	0	0	0	0	0	0	0	0	2	0	0	0	0	4	0
denovo202048	Bacteria	Firmicutes	Clostridia	Clostridiales	Lachnospiraceae	Clostridium_XlVa	NA	1	5	1	0	4	0	0	0	1	2	1	0	0	0	0	0	0	0	2	0	0	3	3	5	2	0	7	5	0	0	0	0	0	5	0	3	12	1	1	0	2	1
denovo202423	Bacteria	Firmicutes	Clostridia	Clostridiales	Lachnospiraceae	Clostridium_XlVa	NA	0	0	1	0	0	0	0	0	0	0	0	0	0	0	0	0	2	0	0	0	0	0	0	0	0	0	0	0	0	0	0	0	0	0	0	0	1	1	0	0	0	0
denovo202457	Bacteria	Firmicutes	Clostridia	Clostridiales	Lachnospiraceae	Clostridium_XlVa	NA	5	9	6	21	5	10	4	8	0	3	0	0	7	0	1	3	3	4	0	1	10	6	4	2	4	6	3	4	3	4	11	3	3	0	0	4	4	1	6	5	4	0
denovo202730	Bacteria	Firmicutes	Clostridia	Clostridiales	Lachnospiraceae	Clostridium_XlVa	NA	0	0	0	0	3	1	0	1	1	0	2	0	0	0	0	0	1	2	0	0	0	0	0	0	0	0	0	1	0	0	0	0	0	3	0	0	0	0	0	0	0	0
denovo202818	Bacteria	Firmicutes	Clostridia	Clostridiales	Lachnospiraceae	Clostridium_XlVa	NA	0	2	2	2	0	0	0	0	0	1	0	0	0	0	0	0	0	0	2	0	0	1	0	0	0	0	0	0	0	0	0	0	0	0	0	0	1	2	0	0	0	0
denovo204025	Bacteria	Firmicutes	Clostridia	Clostridiales	Lachnospiraceae	Clostridium_XlVa	NA	15	0	0	0	0	4	0	0	1	0	0	0	0	0	0	0	0	0	0	0	0	0	0	1	0	0	6	1	0	0	0	0	0	0	0	0	4	0	0	0	6	1
denovo204259	Bacteria	Firmicutes	Clostridia	Clostridiales	Lachnospiraceae	Clostridium_XlVa	NA	0	0	0	0	0	0	0	0	0	0	1	0	0	0	0	0	0	0	1	0	0	0	0	0	0	0	1	0	0	0	0	0	0	0	0	1	1	0	0	0	0	0
denovo205281	Bacteria	Firmicutes	Clostridia	Clostridiales	Lachnospiraceae	Clostridium_XlVa	NA	0	0	0	0	0	0	0	0	0	0	0	0	0	0	0	0	0	0	0	0	0	0	0	0	0	0	0	0	0	0	0	0	0	0	0	0	0	0	0	0	0	0
denovo205302	Bacteria	Firmicutes	Clostridia	Clostridiales	Lachnospiraceae	Clostridium_XlVa	NA	0	0	0	0	0	0	0	0	1	0	0	0	0	0	0	0	0	2	0	0	0	0	0	0	0	0	0	0	0	0	0	0	0	0	0	0	1	0	1	0	0	0
denovo205574	Bacteria	Firmicutes	Clostridia	Clostridiales	Lachnospiraceae	Clostridium_XlVa	NA	0	1	0	0	0	1	0	1	0	0	3	1	1	0	0	0	0	0	0	2	0	0	1	0	2	0	0	0	0	0	0	0	0	2	0	0	0	0	0	0	0	0
denovo205776	Bacteria	Firmicutes	Clostridia	Clostridiales	Lachnospiraceae	Clostridium_XlVa	NA	0	0	0	0	0	0	0	0	0	0	0	0	0	0	0	0	2	2	0	0	0	0	0	0	0	0	0	0	1	0	0	1	0	0	0	0	2	0	0	0	0	0
denovo205949	Bacteria	Firmicutes	Clostridia	Clostridiales	Lachnospiraceae	Clostridium_XlVa	NA	11	7	15	13	16	8	3	15	9	18	18	6	10	8	2	10	12	9	10	4	4	2	2	6	4	12	6	6	9	5	6	8	9	6	2	8	26	9	6	2	12	15
denovo2060	Bacteria	Firmicutes	Clostridia	Clostridiales	Lachnospiraceae	Clostridium_XlVa	NA	10	2	1	2	1	2	1	2	1	1	0	1	1	0	1	0	1	1	1	0	1	1	0	2	1	1	1	3	1	0	0	3	0	4	0	3	2	2	0	0	4	5
denovo206810	Bacteria	Firmicutes	Clostridia	Clostridiales	Lachnospiraceae	Clostridium_XlVa	NA	0	0	2	0	0	0	0	0	0	1	1	0	0	0	0	0	0	0	0	0	0	1	1	1	2	0	0	0	0	1	0	2	1	2	0	1	0	0	1	0	0	1
denovo208997	Bacteria	Firmicutes	Clostridia	Clostridiales	Lachnospiraceae	Clostridium_XlVa	NA	2	2	0	4	7	2	0	1	1	1	0	1	7	0	0	0	5	0	2	1	1	0	0	0	1	0	0	0	7	0	0	0	0	0	0	0	1	4	2	1	0	0
denovo20926	Bacteria	Firmicutes	Clostridia	Clostridiales	Lachnospiraceae	Clostridium_XlVa	NA	1	1	2	2	1	0	0	1	0	1	0	0	3	0	1	3	0	0	0	0	0	1	0	0	0	3	0	0	0	0	0	2	0	0	0	1	3	1	0	1	0	2
denovo210227	Bacteria	Firmicutes	Clostridia	Clostridiales	Lachnospiraceae	Clostridium_XlVa	NA	0	1	2	0	0	3	0	0	0	0	0	1	0	0	1	0	0	0	0	0	1	0	1	0	0	2	0	0	0	1	0	3	2	0	0	0	0	0	1	0	0	1
denovo210286	Bacteria	Firmicutes	Clostridia	Clostridiales	Lachnospiraceae	Clostridium_XlVa	NA	4	13	0	10	1	3	1	3	0	0	0	0	0	0	3	3	1	2	3	0	1	2	5	5	1	2	0	4	0	0	2	0	0	0	0	1	0	1	2	0	3	1
denovo210538	Bacteria	Firmicutes	Clostridia	Clostridiales	Lachnospiraceae	Clostridium_XlVa	NA	0	1	2	0	0	0	0	0	0	0	1	1	2	0	0	1	0	0	1	0	0	0	0	0	0	0	0	0	0	1	1	1	0	0	0	0	0	1	0	0	0	0
denovo211275	Bacteria	Firmicutes	Clostridia	Clostridiales	Lachnospiraceae	Clostridium_XlVa	NA	0	0	0	0	0	1	0	0	0	0	0	0	0	0	0	0	0	0	0	0	0	0	0	0	0	0	1	1	2	0	0	0	0	0	0	0	0	0	0	0	0	0
denovo211854	Bacteria	Firmicutes	Clostridia	Clostridiales	Lachnospiraceae	Clostridium_XlVa	NA	1	0	0	0	1	0	0	0	0	0	0	0	0	0	0	0	0	0	0	0	0	1	0	0	2	0	0	0	0	0	0	0	0	0	0	0	1	0	0	1	0	0
denovo212024	Bacteria	Firmicutes	Clostridia	Clostridiales	Lachnospiraceae	Clostridium_XlVa	NA	0	2	1	0	0	0	0	0	0	3	0	0	1	0	0	0	0	0	0	0	0	0	0	0	0	1	0	1	0	0	0	1	0	0	0	0	0	0	0	0	0	0
denovo212160	Bacteria	Firmicutes	Clostridia	Clostridiales	Lachnospiraceae	Clostridium_XlVa	NA	0	0	0	0	1	0	0	0	0	2	0	0	0	0	0	0	0	0	0	0	0	0	0	0	0	0	0	0	1	2	1	1	1	0	0	0	0	0	0	0	0	0
denovo21234	Bacteria	Firmicutes	Clostridia	Clostridiales	Lachnospiraceae	Clostridium_XlVa	NA	0	0	0	1	2	0	0	0	0	0	0	0	0	2	0	0	0	0	0	0	0	0	0	0	0	0	0	0	0	0	0	0	0	0	0	0	0	0	0	0	0	3
denovo212465	Bacteria	Firmicutes	Clostridia	Clostridiales	Lachnospiraceae	Clostridium_XlVa	NA	0	0	1	0	0	0	0	1	0	0	1	0	1	0	0	0	1	0	0	0	0	2	1	0	0	0	0	0	0	0	0	2	0	1	1	1	2	1	0	2	0	1
denovo214577	Bacteria	Firmicutes	Clostridia	Clostridiales	Lachnospiraceae	Clostridium_XlVa	NA	0	0	2	0	0	0	0	0	0	0	0	0	3	0	0	0	0	0	0	0	0	0	0	1	0	0	1	0	1	0	0	1	0	0	0	1	1	2	0	0	0	0
denovo214838	Bacteria	Firmicutes	Clostridia	Clostridiales	Lachnospiraceae	Clostridium_XlVa	NA	1	1	2	0	0	2	0	0	0	1	0	0	2	0	1	0	0	2	0	0	0	0	0	0	0	2	1	0	0	0	0	0	0	0	0	0	0	0	0	0	0	0
denovo21518	Bacteria	Firmicutes	Clostridia	Clostridiales	Lachnospiraceae	Clostridium_XlVa	NA	0	0	2	0	3	1	0	0	0	0	0	0	1	4	1	2	0	1	4	0	2	2	0	0	0	0	0	0	1	0	0	1	0	0	0	1	0	1	0	2	0	1
denovo215247	Bacteria	Firmicutes	Clostridia	Clostridiales	Lachnospiraceae	Clostridium_XlVa	NA	12	1	2	0	2	0	1	0	1	0	1	0	3	1	0	1	0	1	0	0	1	0	0	2	1	1	0	0	0	0	0	1	0	0	1	3	6	0	0	0	2	0
denovo217078	Bacteria	Firmicutes	Clostridia	Clostridiales	Lachnospiraceae	Clostridium_XlVa	NA	0	0	0	0	0	3	0	0	0	0	3	0	0	0	0	0	0	2	0	0	0	0	0	1	0	0	0	0	0	0	0	0	0	0	0	0	0	2	1	0	0	0
denovo217310	Bacteria	Firmicutes	Clostridia	Clostridiales	Lachnospiraceae	Clostridium_XlVa	NA	0	2	0	0	2	0	0	0	0	0	0	0	0	0	0	1	0	0	0	0	0	1	0	0	0	0	1	4	0	0	0	0	0	0	0	1	1	0	0	0	0	0
denovo217501	Bacteria	Firmicutes	Clostridia	Clostridiales	Lachnospiraceae	Clostridium_XlVa	NA	0	4	3	4	0	0	3	2	1	1	3	0	4	3	3	2	3	5	2	0	1	5	0	0	3	4	2	0	4	4	0	2	2	0	1	2	3	0	1	1	0	2
denovo217792	Bacteria	Firmicutes	Clostridia	Clostridiales	Lachnospiraceae	Clostridium_XlVa	NA	15	5	0	7	4	3	1	0	2	5	2	3	2	2	4	2	1	8	3	1	3	3	0	0	0	4	6	5	5	6	3	1	0	1	0	0	7	1	4	0	2	2
denovo21795	Bacteria	Firmicutes	Clostridia	Clostridiales	Lachnospiraceae	Clostridium_XlVa	NA	20	2	1	1	5	5	0	0	16	4	9	4	6	0	0	2	2	0	3	0	0	12	5	24	12	9	9	15	4	0	0	3	0	15	4	18	23	4	0	0	5	0
denovo218307	Bacteria	Firmicutes	Clostridia	Clostridiales	Lachnospiraceae	Clostridium_XlVa	NA	0	2	0	0	0	1	0	1	0	0	0	1	0	0	2	0	1	1	0	0	0	0	0	2	0	0	1	3	0	2	0	0	2	0	0	0	2	1	1	0	0	0
denovo218440	Bacteria	Firmicutes	Clostridia	Clostridiales	Lachnospiraceae	Clostridium_XlVa	NA	0	2	2	1	2	2	1	5	0	1	6	0	5	0	3	0	0	5	1	0	0	1	0	2	0	5	1	1	0	0	1	0	2	0	0	1	0	5	2	0	0	1
denovo218488	Bacteria	Firmicutes	Clostridia	Clostridiales	Lachnospiraceae	Clostridium_XlVa	NA	1	0	0	0	0	0	0	0	0	0	1	0	0	0	0	0	1	0	0	0	0	1	1	1	0	4	0	1	0	0	0	2	0	0	0	1	0	1	1	0	0	0
denovo218556	Bacteria	Firmicutes	Clostridia	Clostridiales	Lachnospiraceae	Clostridium_XlVa	NA	1	5	0	1	2	1	2	1	2	0	1	0	13	0	0	4	0	0	1	0	1	0	0	3	0	1	0	0	3	0	1	0	0	0	0	0	0	0	0	1	0	0
denovo219365	Bacteria	Firmicutes	Clostridia	Clostridiales	Lachnospiraceae	Clostridium_XlVa	NA	3	10	7	1	2	1	3	1	3	0	10	4	4	0	2	3	0	0	2	0	1	3	4	4	1	5	8	4	6	4	3	3	2	3	0	9	0	5	6	2	0	7
denovo219955	Bacteria	Firmicutes	Clostridia	Clostridiales	Lachnospiraceae	Clostridium_XlVa	NA	0	0	0	1	0	0	0	0	1	0	0	0	3	1	0	0	0	2	0	0	0	0	0	0	0	0	0	0	1	0	1	0	1	0	0	0	0	0	0	0	0	0
denovo220078	Bacteria	Firmicutes	Clostridia	Clostridiales	Lachnospiraceae	Clostridium_XlVa	NA	1	0	0	0	1	2	0	0	0	1	0	0	0	0	0	0	0	1	0	0	1	0	0	1	1	0	0	0	0	0	0	0	0	0	0	0	0	2	0	3	0	0
denovo220277	Bacteria	Firmicutes	Clostridia	Clostridiales	Lachnospiraceae	Clostridium_XlVa	NA	1	1	3	1	0	2	0	0	0	2	2	0	8	2	2	1	0	1	2	1	0	1	0	6	2	2	1	0	1	0	2	6	1	0	0	0	1	1	0	0	1	1
denovo221353	Bacteria	Firmicutes	Clostridia	Clostridiales	Lachnospiraceae	Clostridium_XlVa	NA	1	3	3	1	9	5	1	2	0	2	1	2	1	2	2	1	0	3	1	2	6	0	0	1	1	1	2	0	1	0	4	6	5	1	1	0	0	1	3	2	0	2
denovo22244	Bacteria	Firmicutes	Clostridia	Clostridiales	Lachnospiraceae	Clostridium_XlVa	NA	0	0	0	0	0	1	0	0	1	0	0	0	0	0	0	2	0	0	2	0	2	0	0	0	2	1	1	0	1	0	0	0	2	0	0	0	0	0	0	0	0	0
denovo224559	Bacteria	Firmicutes	Clostridia	Clostridiales	Lachnospiraceae	Clostridium_XlVa	NA	0	1	0	0	2	2	0	0	0	0	2	0	0	0	1	0	0	2	0	0	0	1	0	0	0	0	0	0	0	1	0	0	0	0	0	0	0	0	0	1	0	0
denovo224812	Bacteria	Firmicutes	Clostridia	Clostridiales	Lachnospiraceae	Clostridium_XlVa	NA	0	4	3	2	1	0	0	0	1	0	3	0	2	1	3	4	0	4	0	0	0	1	0	0	4	3	2	1	0	0	0	0	0	2	0	2	0	0	0	0	0	1
denovo224934	Bacteria	Firmicutes	Clostridia	Clostridiales	Lachnospiraceae	Clostridium_XlVa	NA	0	0	0	0	3	1	0	0	0	0	0	0	1	0	2	0	0	1	0	0	0	0	0	1	0	6	0	1	1	0	0	0	0	0	0	0	0	0	0	0	0	0
denovo224944	Bacteria	Firmicutes	Clostridia	Clostridiales	Lachnospiraceae	Clostridium_XlVa	NA	0	0	0	0	0	0	0	0	0	0	1	0	0	0	1	0	0	0	0	0	0	0	0	2	0	0	0	1	0	0	0	0	0	0	0	0	0	0	0	0	0	1
denovo225575	Bacteria	Firmicutes	Clostridia	Clostridiales	Lachnospiraceae	Clostridium_XlVa	NA	0	0	0	1	1	0	1	0	3	2	0	0	0	0	0	0	0	0	0	0	0	1	0	0	0	0	0	1	0	0	0	0	0	0	0	0	1	0	0	0	0	0
denovo225583	Bacteria	Firmicutes	Clostridia	Clostridiales	Lachnospiraceae	Clostridium_XlVa	NA	0	7	1	2	6	3	0	0	3	2	10	5	3	4	1	2	0	2	2	1	1	3	0	0	1	5	6	12	1	2	0	1	2	6	1	1	2	0	0	0	0	0
denovo226670	Bacteria	Firmicutes	Clostridia	Clostridiales	Lachnospiraceae	Clostridium_XlVa	NA	3	0	0	1	4	0	0	0	6	0	0	0	5	0	0	1	0	0	0	0	0	2	0	16	0	1	2	4	0	0	0	1	0	2	3	4	6	0	0	0	3	2
denovo22731	Bacteria	Firmicutes	Clostridia	Clostridiales	Lachnospiraceae	Clostridium_XlVa	NA	16	13	26	16	15	9	6	12	6	14	35	7	7	5	23	8	9	37	13	11	4	8	6	20	6	22	15	10	6	12	16	35	10	4	1	11	17	16	11	6	10	20
denovo227725	Bacteria	Firmicutes	Clostridia	Clostridiales	Lachnospiraceae	Clostridium_XlVa	NA	0	0	0	0	0	1	0	1	2	0	0	0	1	0	0	0	2	0	0	0	0	2	0	2	0	2	0	0	0	0	1	2	0	1	0	1	0	1	0	0	0	0
denovo227774	Bacteria	Firmicutes	Clostridia	Clostridiales	Lachnospiraceae	Clostridium_XlVa	NA	0	0	0	0	1	1	0	0	0	0	2	0	0	0	3	0	0	0	0	0	0	0	0	0	0	0	0	0	0	0	0	0	1	0	0	0	0	0	0	0	0	1
denovo227842	Bacteria	Firmicutes	Clostridia	Clostridiales	Lachnospiraceae	Clostridium_XlVa	NA	0	14	14	8	12	7	3	12	1	3	8	4	2	3	11	7	4	12	9	1	0	2	1	3	3	11	6	6	3	6	3	9	8	9	3	3	1	14	2	2	0	14
denovo229070	Bacteria	Firmicutes	Clostridia	Clostridiales	Lachnospiraceae	Clostridium_XlVa	NA	0	2	0	0	0	4	0	0	0	0	1	0	0	1	0	0	0	0	0	0	0	0	0	0	0	0	0	0	0	0	0	1	0	0	0	0	0	0	0	0	0	0
denovo229181	Bacteria	Firmicutes	Clostridia	Clostridiales	Lachnospiraceae	Clostridium_XlVa	NA	0	0	0	0	1	0	0	0	1	0	0	1	0	0	0	0	0	0	0	0	0	0	1	0	0	0	0	0	0	0	0	1	1	0	0	0	0	1	0	1	0	0
denovo229685	Bacteria	Firmicutes	Clostridia	Clostridiales	Lachnospiraceae	Clostridium_XlVa	NA	0	1	0	3	3	1	3	0	0	2	7	1	2	2	0	1	0	5	2	0	1	0	0	0	4	3	0	0	2	1	0	2	2	1	0	0	0	1	1	0	2	3
denovo229913	Bacteria	Firmicutes	Clostridia	Clostridiales	Lachnospiraceae	Clostridium_XlVa	NA	1	0	0	0	0	0	0	1	0	0	0	1	0	0	0	1	0	0	0	0	0	0	0	0	0	0	0	0	0	0	0	0	0	0	0	1	0	0	0	0	0	0
denovo230055	Bacteria	Firmicutes	Clostridia	Clostridiales	Lachnospiraceae	Clostridium_XlVa	NA	0	0	0	1	2	0	1	0	0	3	1	0	1	0	1	0	0	0	0	0	0	0	0	0	0	2	0	0	0	1	0	0	1	0	0	0	0	1	1	2	0	1
denovo230161	Bacteria	Firmicutes	Clostridia	Clostridiales	Lachnospiraceae	Clostridium_XlVa	NA	0	0	3	2	1	0	1	0	0	0	2	0	3	0	0	0	0	0	0	0	0	3	0	0	2	0	0	0	3	5	0	6	0	0	0	1	0	1	1	1	0	0
denovo230482	Bacteria	Firmicutes	Clostridia	Clostridiales	Lachnospiraceae	Clostridium_XlVa	NA	0	3	1	1	0	0	0	0	1	0	0	0	0	0	0	0	0	0	0	0	0	0	0	0	0	0	0	2	1	0	0	1	0	0	0	0	0	0	0	0	2	0
denovo230529	Bacteria	Firmicutes	Clostridia	Clostridiales	Lachnospiraceae	Clostridium_XlVa	NA	3	3	0	0	1	2	0	0	0	0	1	0	1	0	0	0	0	0	0	0	0	0	2	1	0	0	0	2	0	0	0	2	0	0	0	0	2	0	0	0	0	0
denovo230932	Bacteria	Firmicutes	Clostridia	Clostridiales	Lachnospiraceae	Clostridium_XlVa	NA	0	3	0	2	0	1	0	0	0	0	0	0	0	0	0	0	0	0	1	0	0	0	0	2	1	0	0	1	0	2	0	0	0	0	0	1	2	0	0	1	2	0
denovo23121	Bacteria	Firmicutes	Clostridia	Clostridiales	Lachnospiraceae	Clostridium_XlVa	NA	0	0	0	0	0	0	0	0	0	0	0	0	0	2	0	0	0	1	0	0	0	0	0	0	0	1	0	1	0	0	0	0	0	0	0	0	0	0	0	1	0	0
denovo231551	Bacteria	Firmicutes	Clostridia	Clostridiales	Lachnospiraceae	Clostridium_XlVa	NA	0	0	2	0	0	0	0	0	0	1	0	0	1	4	0	0	0	1	2	0	0	0	0	0	0	0	0	0	0	0	0	0	3	0	0	0	1	0	0	0	0	0
denovo232350	Bacteria	Firmicutes	Clostridia	Clostridiales	Lachnospiraceae	Clostridium_XlVa	NA	0	0	0	1	0	2	0	0	0	0	2	0	0	0	0	0	1	0	0	0	0	2	0	0	1	0	0	1	0	0	0	2	0	0	2	0	0	0	0	0	0	0
denovo233458	Bacteria	Firmicutes	Clostridia	Clostridiales	Lachnospiraceae	Clostridium_XlVa	NA	0	0	0	0	1	0	0	0	0	0	0	0	0	0	0	1	0	1	0	0	0	0	0	0	0	0	0	0	0	0	0	0	0	0	0	1	0	0	0	0	0	0
denovo233516	Bacteria	Firmicutes	Clostridia	Clostridiales	Lachnospiraceae	Clostridium_XlVa	NA	6	21	22	11	31	14	8	7	0	12	14	7	27	6	11	4	6	19	2	7	0	6	2	1	0	14	0	1	16	2	0	10	8	3	1	4	8	2	10	8	7	7
denovo233520	Bacteria	Firmicutes	Clostridia	Clostridiales	Lachnospiraceae	Clostridium_XlVa	NA	0	1	5	1	0	0	0	4	0	0	0	0	0	2	7	0	0	0	0	0	1	0	0	2	0	0	1	0	0	0	0	1	0	1	2	0	0	0	1	0	0	0
denovo233842	Bacteria	Firmicutes	Clostridia	Clostridiales	Lachnospiraceae	Clostridium_XlVa	NA	3	2	4	1	3	3	0	0	2	3	5	2	4	0	3	3	3	3	6	0	0	0	0	1	0	1	1	5	2	2	0	3	2	1	0	3	1	2	0	0	0	5
denovo23466	Bacteria	Firmicutes	Clostridia	Clostridiales	Lachnospiraceae	Clostridium_XlVa	NA	0	0	1	0	0	2	1	0	0	0	1	1	0	0	1	0	0	0	0	0	0	1	1	0	0	0	0	0	0	0	0	1	0	1	0	0	0	1	1	0	0	0
denovo234782	Bacteria	Firmicutes	Clostridia	Clostridiales	Lachnospiraceae	Clostridium_XlVa	NA	0	0	0	0	0	0	0	2	0	3	0	0	0	0	0	0	0	0	0	0	0	0	0	1	0	0	1	0	0	0	0	0	0	0	0	1	0	0	0	0	1	0
denovo235105	Bacteria	Firmicutes	Clostridia	Clostridiales	Lachnospiraceae	Clostridium_XlVa	NA	1	0	0	0	1	0	0	1	0	0	0	0	0	0	1	0	0	1	0	0	1	0	0	2	0	2	0	1	0	4	0	0	0	1	2	0	1	0	2	0	2	0
denovo23588	Bacteria	Firmicutes	Clostridia	Clostridiales	Lachnospiraceae	Clostridium_XlVa	NA	2	9	4	9	4	5	2	3	5	1	4	4	3	0	2	3	1	4	4	1	0	3	3	4	2	5	2	2	0	4	0	5	6	2	0	1	6	1	5	4	2	1
denovo235962	Bacteria	Firmicutes	Clostridia	Clostridiales	Lachnospiraceae	Clostridium_XlVa	NA	1	0	4	2	0	0	0	1	0	2	4	0	5	0	0	2	1	1	2	0	1	2	0	1	0	2	1	2	2	0	2	2	2	0	1	1	0	3	0	1	0	0
denovo23598	Bacteria	Firmicutes	Clostridia	Clostridiales	Lachnospiraceae	Clostridium_XlVa	NA	0	2	2	0	1	1	0	2	0	0	0	0	0	0	2	0	1	0	0	0	1	0	0	0	0	1	0	0	2	0	0	0	0	1	0	0	0	1	0	0	0	0
denovo235998	Bacteria	Firmicutes	Clostridia	Clostridiales	Lachnospiraceae	Clostridium_XlVa	NA	0	1	0	0	0	1	0	1	0	0	0	1	0	0	1	0	0	2	0	2	0	0	0	0	0	1	0	2	0	0	0	1	0	0	0	0	0	0	1	0	0	0
denovo236165	Bacteria	Firmicutes	Clostridia	Clostridiales	Lachnospiraceae	Clostridium_XlVa	NA	0	1	0	1	3	0	0	1	0	1	0	0	1	0	0	0	1	3	0	0	0	0	0	0	0	0	0	0	0	0	0	1	1	0	0	1	0	0	2	0	0	1
denovo23651	Bacteria	Firmicutes	Clostridia	Clostridiales	Lachnospiraceae	Clostridium_XlVa	NA	16	0	0	1	13	0	0	0	0	1	0	0	0	0	0	0	0	30	0	0	0	28	0	0	0	0	0	155	1	0	0	0	0	54	6	31	0	0	0	0	24	0
denovo23697	Bacteria	Firmicutes	Clostridia	Clostridiales	Lachnospiraceae	Clostridium_XlVa	NA	0	2	0	1	0	0	0	0	0	1	0	0	0	0	0	0	0	0	0	0	0	0	0	0	0	0	0	0	0	0	0	0	0	0	0	0	0	1	0	0	0	0
denovo236978	Bacteria	Firmicutes	Clostridia	Clostridiales	Lachnospiraceae	Clostridium_XlVa	NA	0	0	0	0	0	0	0	0	0	1	1	0	1	0	1	1	1	7	0	2	0	0	0	0	0	1	0	1	2	0	0	3	0	0	0	2	0	0	1	1	0	0
denovo237981	Bacteria	Firmicutes	Clostridia	Clostridiales	Lachnospiraceae	Clostridium_XlVa	NA	2	2	5	3	3	0	0	0	0	1	0	1	2	0	0	0	2	4	0	0	0	0	1	3	1	3	0	3	0	1	0	1	2	4	0	1	2	1	0	0	0	1
denovo23812	Bacteria	Firmicutes	Clostridia	Clostridiales	Lachnospiraceae	Clostridium_XlVa	NA	0	1	0	0	0	1	0	1	0	0	0	0	1	0	0	1	2	0	0	0	0	0	0	0	0	0	0	0	0	0	0	0	0	0	0	0	0	1	0	0	1	0
denovo238455	Bacteria	Firmicutes	Clostridia	Clostridiales	Lachnospiraceae	Clostridium_XlVa	NA	8	0	0	1	2	2	0	2	1	3	3	0	0	0	1	0	0	4	0	0	3	1	1	1	0	3	0	2	0	1	2	1	0	2	0	5	1	0	0	0	9	4
denovo238613	Bacteria	Firmicutes	Clostridia	Clostridiales	Lachnospiraceae	Clostridium_XlVa	NA	2	11	10	15	35	18	1	5	6	7	24	7	16	2	21	7	6	24	9	1	4	1	7	26	5	20	6	15	9	12	1	35	5	10	7	10	3	12	12	5	5	12
denovo238871	Bacteria	Firmicutes	Clostridia	Clostridiales	Lachnospiraceae	Clostridium_XlVa	NA	0	0	0	0	0	0	2	0	0	0	1	0	0	1	0	0	0	0	0	0	0	0	2	0	0	0	2	0	0	1	2	0	0	0	0	0	0	0	0	0	0	0
denovo23893	Bacteria	Firmicutes	Clostridia	Clostridiales	Lachnospiraceae	Clostridium_XlVa	NA	0	1	0	0	0	0	0	0	1	1	1	0	0	0	2	0	0	0	0	0	0	1	0	1	0	0	0	0	0	0	0	0	1	2	0	1	0	1	0	0	0	0
denovo239185	Bacteria	Firmicutes	Clostridia	Clostridiales	Lachnospiraceae	Clostridium_XlVa	NA	3	0	0	2	0	1	0	1	0	0	0	0	1	0	0	0	0	1	0	0	0	0	0	0	0	0	0	0	0	1	0	0	0	0	0	0	1	1	0	0	0	0
denovo239327	Bacteria	Firmicutes	Clostridia	Clostridiales	Lachnospiraceae	Clostridium_XlVa	NA	0	0	0	0	1	0	0	1	0	0	0	0	0	1	0	0	1	2	0	1	1	0	1	1	0	3	0	2	0	2	0	2	1	0	0	0	2	0	1	0	0	0
denovo241074	Bacteria	Firmicutes	Clostridia	Clostridiales	Lachnospiraceae	Clostridium_XlVa	NA	0	0	1	0	1	1	0	0	1	0	0	0	0	0	0	1	1	0	2	0	0	0	0	0	0	2	0	0	0	0	1	1	0	0	0	0	0	0	2	0	0	3
denovo241241	Bacteria	Firmicutes	Clostridia	Clostridiales	Lachnospiraceae	Clostridium_XlVa	NA	0	1	8	4	8	9	6	1	0	2	3	2	5	3	5	6	2	6	0	1	7	2	5	9	4	4	2	0	8	3	0	9	1	0	3	15	0	2	2	1	4	2
denovo243702	Bacteria	Firmicutes	Clostridia	Clostridiales	Lachnospiraceae	Clostridium_XlVa	NA	0	1	1	2	3	1	1	0	0	1	2	0	0	4	2	0	0	1	0	0	0	1	0	5	1	0	0	1	1	0	0	6	4	3	0	1	0	0	1	0	1	0
denovo243826	Bacteria	Firmicutes	Clostridia	Clostridiales	Lachnospiraceae	Clostridium_XlVa	NA	0	2	0	0	0	0	0	0	0	0	0	0	2	0	0	0	0	0	0	2	0	0	0	1	0	0	2	1	2	1	0	0	0	0	0	0	0	0	0	0	0	0
denovo243830	Bacteria	Firmicutes	Clostridia	Clostridiales	Lachnospiraceae	Clostridium_XlVa	NA	3	3	0	0	1	0	0	0	0	0	0	0	0	2	0	0	1	1	0	0	0	2	0	0	0	0	0	1	0	0	0	0	3	0	0	1	2	0	1	0	0	1
denovo243927	Bacteria	Firmicutes	Clostridia	Clostridiales	Lachnospiraceae	Clostridium_XlVa	NA	9	0	3	1	2	1	0	2	1	2	1	1	0	0	2	0	1	1	0	1	1	0	1	3	1	0	0	1	1	1	0	1	0	0	0	3	4	0	0	5	1	0
denovo244912	Bacteria	Firmicutes	Clostridia	Clostridiales	Lachnospiraceae	Clostridium_XlVa	NA	0	0	0	0	0	0	1	0	0	0	0	3	0	0	0	1	0	0	1	0	0	4	0	6	0	1	0	1	0	0	0	0	0	0	0	0	2	0	0	0	2	0
denovo246962	Bacteria	Firmicutes	Clostridia	Clostridiales	Lachnospiraceae	Clostridium_XlVa	NA	0	1	0	0	1	0	0	0	0	0	0	0	0	0	1	0	0	0	0	0	0	1	0	2	0	1	0	0	1	0	0	0	2	1	0	0	0	1	0	0	0	1
denovo247070	Bacteria	Firmicutes	Clostridia	Clostridiales	Lachnospiraceae	Clostridium_XlVa	NA	1	2	0	1	2	0	0	0	0	1	3	0	0	0	1	0	0	0	0	0	0	0	0	1	0	0	0	0	0	0	0	0	0	0	0	0	1	1	1	0	2	0
denovo248306	Bacteria	Firmicutes	Clostridia	Clostridiales	Lachnospiraceae	Clostridium_XlVa	NA	0	1	0	0	1	3	0	1	0	0	0	0	0	0	2	1	1	0	2	0	0	0	0	1	0	0	0	0	0	0	0	0	1	2	1	1	0	0	0	0	0	0
denovo248471	Bacteria	Firmicutes	Clostridia	Clostridiales	Lachnospiraceae	Clostridium_XlVa	NA	1	0	1	0	1	1	1	1	0	0	0	0	1	1	0	2	1	1	1	0	1	3	0	1	0	1	0	0	0	1	0	1	2	0	0	1	1	0	0	1	0	0
denovo24907	Bacteria	Firmicutes	Clostridia	Clostridiales	Lachnospiraceae	Clostridium_XlVa	NA	6	22	32	43	48	32	20	13	22	24	53	29	51	11	21	20	16	45	23	7	17	24	12	35	16	52	27	9	42	11	15	56	20	5	6	26	26	15	18	19	10	22
denovo2493	Bacteria	Firmicutes	Clostridia	Clostridiales	Lachnospiraceae	Clostridium_XlVa	NA	0	0	0	1	0	0	0	0	0	0	0	0	0	0	0	0	0	0	0	0	0	0	0	0	0	0	1	0	0	0	0	0	2	0	0	1	2	0	1	0	0	0
denovo24973	Bacteria	Firmicutes	Clostridia	Clostridiales	Lachnospiraceae	Clostridium_XlVa	NA	0	3	0	0	2	0	0	0	0	3	1	0	0	0	0	0	0	0	0	0	1	0	0	1	0	1	0	0	0	0	0	0	0	0	0	1	5	0	2	0	0	0
denovo25079	Bacteria	Firmicutes	Clostridia	Clostridiales	Lachnospiraceae	Clostridium_XlVa	NA	0	1	0	0	0	0	0	1	0	0	0	1	0	0	0	0	0	0	0	0	0	0	1	3	0	0	0	0	0	4	1	1	0	0	0	0	0	0	1	0	0	2
denovo251151	Bacteria	Firmicutes	Clostridia	Clostridiales	Lachnospiraceae	Clostridium_XlVa	NA	0	1	0	0	2	1	0	0	0	0	0	0	2	0	1	0	0	1	2	1	0	0	0	2	0	1	0	1	0	0	1	2	1	1	0	1	0	1	0	1	0	0
denovo251384	Bacteria	Firmicutes	Clostridia	Clostridiales	Lachnospiraceae	Clostridium_XlVa	NA	1	0	0	0	0	0	0	0	1	0	0	0	0	0	0	0	0	0	0	0	0	0	0	0	0	0	7	17	0	0	0	0	0	0	0	1	2	0	0	0	0	0
denovo251387	Bacteria	Firmicutes	Clostridia	Clostridiales	Lachnospiraceae	Clostridium_XlVa	NA	2	2	1	2	1	0	2	1	0	0	1	0	0	1	0	0	0	2	0	0	0	0	0	2	0	0	0	2	0	0	1	0	0	0	0	1	0	0	0	0	0	0
denovo252040	Bacteria	Firmicutes	Clostridia	Clostridiales	Lachnospiraceae	Clostridium_XlVa	NA	0	0	1	1	0	1	0	0	0	1	0	0	0	0	2	0	2	0	1	0	2	0	0	0	1	1	1	1	0	1	2	0	0	0	0	0	0	1	0	0	0	2
denovo252392	Bacteria	Firmicutes	Clostridia	Clostridiales	Lachnospiraceae	Clostridium_XlVa	NA	0	0	0	0	2	0	1	1	1	0	0	0	0	0	0	0	0	0	0	0	0	0	0	1	1	0	0	0	0	0	0	0	0	0	0	0	0	0	0	0	0	3
denovo253740	Bacteria	Firmicutes	Clostridia	Clostridiales	Lachnospiraceae	Clostridium_XlVa	NA	0	0	1	0	1	0	0	0	0	0	0	0	1	5	0	0	0	0	1	0	0	0	0	0	0	0	0	0	0	0	0	0	1	0	0	0	0	0	0	0	0	0
denovo254069	Bacteria	Firmicutes	Clostridia	Clostridiales	Lachnospiraceae	Clostridium_XlVa	NA	2	0	0	1	0	0	0	1	4	0	0	0	0	0	0	0	1	0	0	0	0	1	3	0	0	0	0	0	0	0	0	0	0	0	0	0	0	0	0	0	0	0
denovo255730	Bacteria	Firmicutes	Clostridia	Clostridiales	Lachnospiraceae	Clostridium_XlVa	NA	0	0	1	0	0	0	0	0	0	0	0	0	0	0	1	0	0	1	0	0	0	1	0	0	0	0	0	0	0	0	0	0	0	0	0	0	0	0	0	0	0	0
denovo256330	Bacteria	Firmicutes	Clostridia	Clostridiales	Lachnospiraceae	Clostridium_XlVa	NA	3	0	0	0	0	0	0	2	0	0	0	0	0	0	1	1	0	0	0	0	0	1	0	0	0	0	0	0	0	0	0	1	0	0	0	0	0	0	0	0	3	0
denovo256859	Bacteria	Firmicutes	Clostridia	Clostridiales	Lachnospiraceae	Clostridium_XlVa	NA	3	1	0	0	1	0	0	0	0	0	0	0	0	0	0	0	0	0	0	0	0	0	0	2	1	0	0	0	1	0	0	0	1	0	0	1	0	0	0	0	3	0
denovo257018	Bacteria	Firmicutes	Clostridia	Clostridiales	Lachnospiraceae	Clostridium_XlVa	NA	4	14	22	12	13	10	8	5	2	5	23	10	25	6	9	7	14	21	7	2	5	8	12	16	7	19	7	11	13	10	6	16	6	7	8	7	6	16	14	10	2	16
denovo257495	Bacteria	Firmicutes	Clostridia	Clostridiales	Lachnospiraceae	Clostridium_XlVa	NA	2	0	0	0	0	1	0	0	0	0	0	0	0	1	0	0	1	3	2	0	0	1	2	0	0	1	0	1	0	0	0	0	0	0	0	0	1	0	0	1	0	0
denovo258168	Bacteria	Firmicutes	Clostridia	Clostridiales	Lachnospiraceae	Clostridium_XlVa	NA	0	0	0	0	0	0	0	0	0	0	0	0	0	0	0	0	0	0	0	0	0	0	0	0	0	0	0	0	0	0	0	0	0	0	0	0	0	2	2	0	0	0
denovo258307	Bacteria	Firmicutes	Clostridia	Clostridiales	Lachnospiraceae	Clostridium_XlVa	NA	2	4	3	2	1	10	0	3	4	3	2	1	3	0	5	0	1	1	0	0	0	0	2	7	1	1	0	4	0	1	6	4	2	0	1	5	1	1	4	2	0	4
denovo258440	Bacteria	Firmicutes	Clostridia	Clostridiales	Lachnospiraceae	Clostridium_XlVa	NA	1	0	4	2	5	3	0	7	0	3	0	1	7	0	1	0	2	2	0	2	1	1	0	1	0	1	0	0	3	1	3	5	1	0	4	0	2	1	1	2	1	1
denovo258957	Bacteria	Firmicutes	Clostridia	Clostridiales	Lachnospiraceae	Clostridium_XlVa	NA	0	1	1	2	2	1	1	0	0	4	0	0	0	0	2	2	1	4	0	0	0	2	0	1	0	0	1	1	0	3	1	0	3	2	0	3	1	0	2	0	2	0
denovo262365	Bacteria	Firmicutes	Clostridia	Clostridiales	Lachnospiraceae	Clostridium_XlVa	NA	0	0	0	0	0	0	0	0	0	0	0	0	0	1	0	0	0	1	0	0	1	0	0	1	0	0	0	1	0	0	0	0	0	0	0	0	1	0	1	0	0	0
denovo262384	Bacteria	Firmicutes	Clostridia	Clostridiales	Lachnospiraceae	Clostridium_XlVa	NA	0	0	0	0	0	0	0	1	0	1	0	0	2	0	3	0	0	1	0	0	0	0	0	0	0	2	0	0	1	0	1	1	0	0	1	0	0	0	1	0	0	0
denovo262631	Bacteria	Firmicutes	Clostridia	Clostridiales	Lachnospiraceae	Clostridium_XlVa	NA	7	1	0	0	0	0	0	0	8	0	0	0	0	0	0	0	0	2	0	0	1	0	0	0	1	1	11	3	0	0	0	0	0	0	0	0	1	0	0	0	0	0
denovo262763	Bacteria	Firmicutes	Clostridia	Clostridiales	Lachnospiraceae	Clostridium_XlVa	NA	0	0	0	0	0	0	0	0	0	0	0	0	0	0	0	0	0	0	0	0	0	1	0	0	0	2	1	0	0	0	0	0	0	1	0	0	0	0	1	0	1	0
denovo262963	Bacteria	Firmicutes	Clostridia	Clostridiales	Lachnospiraceae	Clostridium_XlVa	NA	0	1	0	1	0	0	0	0	0	0	0	1	1	0	0	0	0	1	0	0	0	0	0	0	0	0	0	0	0	0	0	0	0	0	0	0	2	0	0	0	0	0
denovo264226	Bacteria	Firmicutes	Clostridia	Clostridiales	Lachnospiraceae	Clostridium_XlVa	NA	0	1	2	0	2	0	1	1	0	1	1	2	3	2	3	2	2	6	1	0	0	1	2	4	0	4	0	1	2	2	3	1	0	0	0	0	0	0	0	0	0	1
denovo265292	Bacteria	Firmicutes	Clostridia	Clostridiales	Lachnospiraceae	Clostridium_XlVa	NA	0	1	0	0	0	0	0	0	0	0	1	0	0	0	0	0	1	0	1	0	0	1	0	0	0	0	0	1	1	0	0	0	1	0	0	0	0	0	0	0	0	1
denovo267124	Bacteria	Firmicutes	Clostridia	Clostridiales	Lachnospiraceae	Clostridium_XlVa	NA	0	0	0	0	4	0	0	2	0	0	0	0	1	0	1	0	0	1	0	0	1	0	0	0	0	0	0	0	0	0	0	0	0	0	0	0	0	0	0	0	0	0
denovo267309	Bacteria	Firmicutes	Clostridia	Clostridiales	Lachnospiraceae	Clostridium_XlVa	NA	1	4	1	0	1	1	0	3	0	0	1	1	1	0	4	3	1	2	0	0	1	0	1	1	1	1	0	0	2	1	0	0	2	0	0	4	0	1	0	0	0	1
denovo267475	Bacteria	Firmicutes	Clostridia	Clostridiales	Lachnospiraceae	Clostridium_XlVa	NA	0	3	0	2	0	0	2	4	1	0	1	0	0	0	0	0	0	3	0	0	0	0	0	0	0	0	0	0	0	0	1	0	1	0	0	0	0	0	0	0	0	0
denovo267659	Bacteria	Firmicutes	Clostridia	Clostridiales	Lachnospiraceae	Clostridium_XlVa	NA	2	0	0	0	1	1	0	0	0	5	1	0	0	0	0	0	0	2	0	0	0	1	2	0	0	0	0	0	0	0	0	0	0	0	2	0	2	0	0	0	0	2
denovo267671	Bacteria	Firmicutes	Clostridia	Clostridiales	Lachnospiraceae	Clostridium_XlVa	NA	1	1	4	2	3	5	1	4	0	0	2	0	2	3	2	1	1	2	0	0	5	1	1	0	1	2	6	6	0	2	1	8	5	0	0	2	2	2	6	0	3	4
denovo267770	Bacteria	Firmicutes	Clostridia	Clostridiales	Lachnospiraceae	Clostridium_XlVa	NA	0	0	0	0	0	0	0	1	0	0	2	0	0	0	2	0	0	1	0	0	0	0	1	0	0	0	0	0	0	0	0	0	2	0	0	0	0	0	0	0	0	0
denovo268063	Bacteria	Firmicutes	Clostridia	Clostridiales	Lachnospiraceae	Clostridium_XlVa	NA	0	1	0	0	1	0	0	0	0	0	1	0	0	0	1	4	1	1	0	0	0	0	0	0	0	1	0	2	0	0	0	0	0	0	0	0	2	0	1	0	0	0
denovo268422	Bacteria	Firmicutes	Clostridia	Clostridiales	Lachnospiraceae	Clostridium_XlVa	NA	0	0	0	0	1	0	0	0	0	3	1	0	0	0	0	0	0	1	0	0	0	2	0	1	1	0	0	0	1	0	0	0	0	0	0	0	2	0	0	0	0	0
denovo268660	Bacteria	Firmicutes	Clostridia	Clostridiales	Lachnospiraceae	Clostridium_XlVa	NA	2	0	0	0	0	0	1	1	0	0	0	1	1	0	0	3	1	0	1	0	0	1	0	1	0	1	2	1	0	0	0	5	0	2	0	0	1	0	0	0	0	0
denovo269570	Bacteria	Firmicutes	Clostridia	Clostridiales	Lachnospiraceae	Clostridium_XlVa	NA	3	0	0	2	1	0	0	0	1	0	0	0	1	0	0	0	0	1	1	0	0	0	0	1	0	1	0	1	0	1	0	0	0	1	0	2	4	1	0	0	0	0
denovo271172	Bacteria	Firmicutes	Clostridia	Clostridiales	Lachnospiraceae	Clostridium_XlVa	NA	0	0	1	0	1	3	0	0	0	1	2	0	2	0	1	4	0	2	2	0	1	0	0	0	0	2	0	0	0	0	0	0	1	0	0	0	0	0	0	0	0	0
denovo271204	Bacteria	Firmicutes	Clostridia	Clostridiales	Lachnospiraceae	Clostridium_XlVa	NA	0	1	2	2	0	0	1	0	0	0	3	2	1	1	2	0	0	2	0	1	0	0	0	1	1	3	1	0	1	2	0	2	0	0	0	1	1	0	0	0	0	0
denovo27126	Bacteria	Firmicutes	Clostridia	Clostridiales	Lachnospiraceae	Clostridium_XlVa	NA	0	0	1	0	0	3	0	0	0	0	0	1	2	0	0	0	0	0	0	2	0	0	0	2	0	0	0	2	0	0	1	0	0	0	0	0	1	0	0	0	0	0
denovo271531	Bacteria	Firmicutes	Clostridia	Clostridiales	Lachnospiraceae	Clostridium_XlVa	NA	0	2	0	0	0	0	0	0	1	0	0	0	1	0	0	0	0	2	2	0	0	0	0	0	0	0	0	0	0	0	0	2	0	0	0	0	0	0	0	2	0	0
denovo271958	Bacteria	Firmicutes	Clostridia	Clostridiales	Lachnospiraceae	Clostridium_XlVa	NA	0	1	2	0	0	0	0	1	0	0	1	0	0	0	0	0	0	1	0	0	0	0	0	3	0	0	0	0	0	0	0	0	0	0	0	2	2	0	0	1	0	2
denovo273590	Bacteria	Firmicutes	Clostridia	Clostridiales	Lachnospiraceae	Clostridium_XlVa	NA	58	2	0	0	0	0	0	0	25	0	0	0	0	0	0	0	0	0	1	0	0	15	0	0	1	0	15	2	0	0	0	0	0	1	0	0	29	1	0	0	24	0
denovo273918	Bacteria	Firmicutes	Clostridia	Clostridiales	Lachnospiraceae	Clostridium_XlVa	NA	0	0	1	0	0	0	0	0	0	1	0	0	0	0	1	0	2	0	2	0	0	2	0	0	2	0	0	0	2	0	2	0	0	2	0	0	0	0	0	0	0	0
denovo274072	Bacteria	Firmicutes	Clostridia	Clostridiales	Lachnospiraceae	Clostridium_XlVa	NA	0	0	1	0	0	0	0	0	0	0	0	0	0	0	3	0	0	0	2	0	2	0	0	0	0	2	0	0	0	0	0	0	0	0	0	0	0	0	0	0	0	0
denovo274093	Bacteria	Firmicutes	Clostridia	Clostridiales	Lachnospiraceae	Clostridium_XlVa	NA	0	2	1	1	2	0	1	0	0	0	0	1	0	0	0	0	1	0	2	0	0	0	0	1	2	0	1	0	0	1	1	2	0	0	0	0	3	0	0	2	0	0
denovo274572	Bacteria	Firmicutes	Clostridia	Clostridiales	Lachnospiraceae	Clostridium_XlVa	NA	0	2	0	2	1	1	1	0	0	0	0	0	0	2	0	0	0	0	0	0	1	0	0	0	0	0	1	0	0	0	0	0	0	0	0	0	0	0	0	0	0	0
denovo27597	Bacteria	Firmicutes	Clostridia	Clostridiales	Lachnospiraceae	Clostridium_XlVa	NA	1	6	1	2	10	6	2	3	4	2	9	2	6	0	7	6	6	3	5	0	1	1	4	5	0	0	1	2	2	6	1	7	6	3	0	2	3	7	8	4	0	5
denovo275982	Bacteria	Firmicutes	Clostridia	Clostridiales	Lachnospiraceae	Clostridium_XlVa	NA	3	5	11	6	13	4	4	3	2	2	15	7	12	6	9	3	11	13	7	2	8	7	2	9	4	12	2	5	2	12	3	15	4	3	3	4	4	6	17	1	1	13
denovo277667	Bacteria	Firmicutes	Clostridia	Clostridiales	Lachnospiraceae	Clostridium_XlVa	NA	0	0	0	4	0	0	0	0	1	0	0	1	0	0	2	0	0	0	1	0	0	0	0	0	0	0	1	0	0	1	0	0	0	0	0	1	0	0	0	0	1	0
denovo278213	Bacteria	Firmicutes	Clostridia	Clostridiales	Lachnospiraceae	Clostridium_XlVa	NA	0	0	0	0	0	0	0	2	0	0	1	0	0	0	0	1	0	1	2	0	0	0	0	1	0	0	0	0	1	0	0	0	0	0	1	0	0	2	2	0	0	0
denovo278310	Bacteria	Firmicutes	Clostridia	Clostridiales	Lachnospiraceae	Clostridium_XlVa	NA	0	1	0	0	0	0	0	1	0	1	0	0	2	2	0	0	0	2	0	2	1	0	2	0	1	2	0	0	1	0	0	0	0	0	0	0	0	0	0	1	0	0
denovo279244	Bacteria	Firmicutes	Clostridia	Clostridiales	Lachnospiraceae	Clostridium_XlVa	NA	6	3	1	3	6	3	1	0	2	3	6	1	5	1	3	4	1	8	2	0	0	2	0	2	3	5	5	5	0	0	0	7	0	1	0	4	1	1	1	3	2	0
denovo280121	Bacteria	Firmicutes	Clostridia	Clostridiales	Lachnospiraceae	Clostridium_XlVa	NA	0	0	0	0	0	1	0	0	0	0	0	3	0	0	0	0	0	0	0	0	0	1	0	2	0	0	0	0	0	0	0	0	0	0	0	0	0	0	0	0	0	0
denovo280811	Bacteria	Firmicutes	Clostridia	Clostridiales	Lachnospiraceae	Clostridium_XlVa	NA	0	5	2	3	2	3	11	3	0	4	3	1	6	2	1	2	1	12	0	1	1	0	1	1	0	6	0	0	3	2	4	1	2	2	0	0	0	1	2	0	0	4
denovo281171	Bacteria	Firmicutes	Clostridia	Clostridiales	Lachnospiraceae	Clostridium_XlVa	NA	0	1	1	0	2	0	2	0	0	0	0	0	0	0	0	0	1	0	0	0	1	0	0	0	0	0	0	0	0	0	0	0	0	0	0	0	0	0	0	0	0	0
denovo281960	Bacteria	Firmicutes	Clostridia	Clostridiales	Lachnospiraceae	Clostridium_XlVa	NA	0	3	1	0	0	0	0	0	2	0	0	0	0	0	0	0	0	0	0	0	0	1	1	2	0	0	3	0	0	0	0	0	0	0	0	0	1	0	0	0	0	0
denovo281989	Bacteria	Firmicutes	Clostridia	Clostridiales	Lachnospiraceae	Clostridium_XlVa	NA	0	1	0	0	1	1	0	1	0	0	1	0	2	0	2	0	0	3	1	0	0	0	0	0	0	3	0	0	0	1	1	0	0	0	0	0	0	0	0	0	0	2
denovo282479	Bacteria	Firmicutes	Clostridia	Clostridiales	Lachnospiraceae	Clostridium_XlVa	NA	2	2	2	0	0	0	1	0	0	0	0	0	0	0	1	2	0	1	0	0	0	0	0	0	1	4	0	1	0	0	0	0	0	0	0	0	1	0	0	0	0	0
denovo282543	Bacteria	Firmicutes	Clostridia	Clostridiales	Lachnospiraceae	Clostridium_XlVa	NA	2	0	0	0	0	0	0	0	0	0	0	0	1	0	0	0	0	0	0	0	0	9	2	0	0	0	0	0	0	0	0	0	0	1	0	9	3	0	0	0	2	0
denovo283000	Bacteria	Firmicutes	Clostridia	Clostridiales	Lachnospiraceae	Clostridium_XlVa	NA	0	0	0	1	4	1	0	0	0	0	1	1	0	0	0	0	0	0	0	0	0	1	0	2	1	0	1	2	0	0	0	0	0	1	0	1	0	0	0	0	0	0
denovo283037	Bacteria	Firmicutes	Clostridia	Clostridiales	Lachnospiraceae	Clostridium_XlVa	NA	0	0	0	0	0	0	0	0	0	0	0	0	0	0	0	0	1	0	0	0	0	0	0	0	0	0	0	0	0	0	0	0	0	0	0	0	1	0	0	0	0	0
denovo283423	Bacteria	Firmicutes	Clostridia	Clostridiales	Lachnospiraceae	Clostridium_XlVa	NA	0	2	0	1	0	0	0	0	1	0	0	0	3	0	0	2	1	2	0	0	0	0	0	0	0	1	0	0	0	0	0	3	0	0	0	0	0	0	0	0	0	0
denovo283947	Bacteria	Firmicutes	Clostridia	Clostridiales	Lachnospiraceae	Clostridium_XlVa	NA	0	0	1	0	2	1	0	0	0	1	0	0	0	1	1	0	3	0	0	0	0	1	0	2	1	2	0	0	1	1	2	0	0	0	0	1	0	1	1	0	2	1
denovo285142	Bacteria	Firmicutes	Clostridia	Clostridiales	Lachnospiraceae	Clostridium_XlVa	NA	1	3	1	1	2	1	0	1	0	0	7	1	0	0	0	0	2	4	2	0	0	0	1	0	0	5	0	0	1	2	0	4	0	0	2	1	0	3	2	1	0	1
denovo285694	Bacteria	Firmicutes	Clostridia	Clostridiales	Lachnospiraceae	Clostridium_XlVa	NA	1	2	0	0	4	0	1	1	0	1	1	3	5	1	2	1	0	6	3	0	0	0	3	2	6	2	0	1	2	3	0	2	1	0	0	0	1	3	1	0	1	2
denovo285848	Bacteria	Firmicutes	Clostridia	Clostridiales	Lachnospiraceae	Clostridium_XlVa	NA	2	2	0	0	1	3	0	0	0	0	3	0	0	0	1	0	0	1	0	0	0	0	0	0	0	0	0	0	0	0	0	0	0	0	0	1	1	0	0	0	0	1
denovo286309	Bacteria	Firmicutes	Clostridia	Clostridiales	Lachnospiraceae	Clostridium_XlVa	NA	1	0	0	0	1	0	0	0	0	1	0	0	0	0	0	1	1	1	0	0	0	2	0	0	0	0	0	0	0	0	2	0	0	0	0	1	0	1	0	0	0	4
denovo286463	Bacteria	Firmicutes	Clostridia	Clostridiales	Lachnospiraceae	Clostridium_XlVa	NA	7	22	61	26	43	33	16	13	11	26	37	8	17	12	22	15	25	35	16	11	12	16	8	24	6	38	13	20	23	17	10	63	16	11	1	9	11	14	23	11	4	27
denovo286871	Bacteria	Firmicutes	Clostridia	Clostridiales	Lachnospiraceae	Clostridium_XlVa	NA	0	0	2	0	0	1	1	0	0	0	0	1	6	0	1	0	0	0	0	0	0	0	0	2	0	0	0	0	0	1	0	0	1	0	1	0	0	0	0	0	0	1
denovo286900	Bacteria	Firmicutes	Clostridia	Clostridiales	Lachnospiraceae	Clostridium_XlVa	NA	6	25	3	17	13	9	1	2	2	9	5	2	8	8	12	4	3	20	0	0	10	7	2	3	2	23	3	1	0	29	11	8	3	5	3	4	0	19	10	2	4	20
denovo286957	Bacteria	Firmicutes	Clostridia	Clostridiales	Lachnospiraceae	Clostridium_XlVa	NA	4	1	1	0	0	1	0	0	0	1	1	0	0	0	0	0	0	0	0	0	0	1	0	2	2	0	0	1	0	0	0	1	0	0	0	1	0	0	0	0	3	0
denovo287209	Bacteria	Firmicutes	Clostridia	Clostridiales	Lachnospiraceae	Clostridium_XlVa	NA	0	1	3	0	1	0	0	0	1	0	0	1	0	0	0	0	0	2	0	2	1	0	0	0	0	1	1	0	0	0	0	0	0	0	0	0	3	1	0	0	0	0
denovo287281	Bacteria	Firmicutes	Clostridia	Clostridiales	Lachnospiraceae	Clostridium_XlVa	NA	0	0	0	0	0	0	0	2	0	4	0	0	4	0	0	0	0	0	0	0	0	2	0	0	0	0	0	0	0	0	0	0	0	0	0	0	0	0	1	0	2	0
denovo287978	Bacteria	Firmicutes	Clostridia	Clostridiales	Lachnospiraceae	Clostridium_XlVa	NA	0	1	1	1	2	0	1	0	1	0	1	1	2	2	2	2	0	0	0	0	1	0	4	3	1	0	0	2	2	0	0	0	0	0	1	0	2	0	0	0	0	1
denovo28847	Bacteria	Firmicutes	Clostridia	Clostridiales	Lachnospiraceae	Clostridium_XlVa	NA	0	0	1	0	0	1	0	1	0	0	0	0	1	0	0	0	0	3	0	0	0	0	0	0	1	0	0	2	0	0	0	0	0	0	0	0	0	0	0	1	0	0
denovo288574	Bacteria	Firmicutes	Clostridia	Clostridiales	Lachnospiraceae	Clostridium_XlVa	NA	3	6	13	2	13	5	4	12	0	2	4	0	10	2	4	0	5	16	4	0	2	2	0	0	0	11	1	3	2	5	2	11	3	0	0	3	2	3	4	1	3	3
denovo288866	Bacteria	Firmicutes	Clostridia	Clostridiales	Lachnospiraceae	Clostridium_XlVa	NA	0	2	0	1	2	2	3	1	0	0	0	2	1	0	2	0	2	0	1	1	0	0	0	0	2	3	0	0	2	1	0	0	3	0	0	0	0	1	0	1	0	0
denovo29215	Bacteria	Firmicutes	Clostridia	Clostridiales	Lachnospiraceae	Clostridium_XlVa	NA	0	2	1	0	0	0	1	0	0	0	0	0	0	0	2	0	0	2	1	0	0	0	0	0	0	0	0	0	0	0	0	1	1	0	0	1	0	0	0	0	0	1
denovo292340	Bacteria	Firmicutes	Clostridia	Clostridiales	Lachnospiraceae	Clostridium_XlVa	NA	0	1	0	0	0	0	0	0	0	0	0	0	0	0	0	0	0	0	0	0	0	0	0	0	2	0	0	0	0	0	0	0	0	0	0	0	1	0	0	0	1	1
denovo292938	Bacteria	Firmicutes	Clostridia	Clostridiales	Lachnospiraceae	Clostridium_XlVa	NA	0	0	0	1	3	1	0	0	0	0	4	0	0	1	0	0	1	0	1	0	4	0	0	0	0	4	0	0	1	1	2	0	0	0	0	0	0	0	3	0	0	0
denovo292950	Bacteria	Firmicutes	Clostridia	Clostridiales	Lachnospiraceae	Clostridium_XlVa	NA	0	1	1	0	0	0	0	0	0	0	1	0	0	0	0	0	0	0	0	0	0	0	0	0	0	0	1	0	0	0	0	1	0	0	0	0	0	0	0	1	1	0
denovo294231	Bacteria	Firmicutes	Clostridia	Clostridiales	Lachnospiraceae	Clostridium_XlVa	NA	0	0	0	0	0	0	0	0	0	0	0	1	1	0	0	0	0	1	0	0	0	0	0	0	0	0	0	1	0	0	0	0	0	0	0	0	2	0	0	0	0	1
denovo294855	Bacteria	Firmicutes	Clostridia	Clostridiales	Lachnospiraceae	Clostridium_XlVa	NA	0	0	0	0	0	0	0	0	0	0	0	0	1	0	0	0	1	1	0	0	0	0	0	0	0	1	0	1	0	0	0	0	0	0	0	0	0	0	0	2	2	0
denovo295499	Bacteria	Firmicutes	Clostridia	Clostridiales	Lachnospiraceae	Clostridium_XlVa	NA	0	0	0	0	0	0	1	0	0	0	0	0	0	0	0	0	0	1	0	0	0	0	0	0	0	0	0	0	0	0	0	0	0	0	0	0	0	0	1	0	0	1
denovo298523	Bacteria	Firmicutes	Clostridia	Clostridiales	Lachnospiraceae	Clostridium_XlVa	NA	20	0	0	0	0	0	0	0	5	0	0	0	0	0	0	1	0	0	0	0	1	1	0	0	0	0	8	0	1	0	0	0	0	0	0	1	20	0	0	0	6	0
denovo298818	Bacteria	Firmicutes	Clostridia	Clostridiales	Lachnospiraceae	Clostridium_XlVa	NA	0	0	0	0	0	1	0	0	0	2	0	0	0	0	0	0	1	0	0	0	0	0	0	0	0	0	0	0	0	0	0	0	0	0	0	0	0	0	0	1	0	0
denovo300185	Bacteria	Firmicutes	Clostridia	Clostridiales	Lachnospiraceae	Clostridium_XlVa	NA	0	0	0	0	0	0	0	0	3	0	0	0	0	0	0	0	0	0	0	0	0	0	0	0	0	0	0	1	0	0	0	2	0	0	0	0	2	0	0	0	0	0
denovo300617	Bacteria	Firmicutes	Clostridia	Clostridiales	Lachnospiraceae	Clostridium_XlVa	NA	3	0	0	1	3	8	1	0	2	2	0	0	0	0	1	1	1	5	0	0	1	0	2	0	0	8	2	2	0	0	0	1	0	0	0	1	2	1	0	0	0	1
denovo301911	Bacteria	Firmicutes	Clostridia	Clostridiales	Lachnospiraceae	Clostridium_XlVa	NA	0	0	0	0	2	0	0	1	0	0	1	0	0	0	0	0	0	0	0	0	0	0	0	0	0	0	0	0	0	0	0	0	2	0	0	0	0	0	0	0	1	2
denovo302534	Bacteria	Firmicutes	Clostridia	Clostridiales	Lachnospiraceae	Clostridium_XlVa	NA	3	2	0	6	0	2	0	1	0	0	0	0	1	0	2	3	0	0	0	2	0	2	3	2	2	1	8	5	1	0	0	0	2	0	0	0	5	0	0	0	3	0
denovo303001	Bacteria	Firmicutes	Clostridia	Clostridiales	Lachnospiraceae	Clostridium_XlVa	NA	0	0	0	0	1	0	0	0	0	1	0	0	6	0	0	0	0	0	0	0	0	0	1	0	0	0	0	0	0	3	0	0	0	0	0	3	0	0	0	0	0	0
denovo303111	Bacteria	Firmicutes	Clostridia	Clostridiales	Lachnospiraceae	Clostridium_XlVa	NA	0	0	0	0	0	0	0	0	0	0	0	1	0	0	0	0	0	0	1	0	0	0	0	0	0	0	2	2	0	0	0	0	0	0	0	0	0	0	0	0	0	0
denovo303393	Bacteria	Firmicutes	Clostridia	Clostridiales	Lachnospiraceae	Clostridium_XlVa	NA	1	4	3	3	2	1	0	1	1	0	1	2	1	0	3	2	2	3	1	0	0	0	1	1	0	1	0	0	2	2	0	6	4	1	0	1	4	2	3	1	1	2
denovo3036	Bacteria	Firmicutes	Clostridia	Clostridiales	Lachnospiraceae	Clostridium_XlVa	NA	0	2	0	0	1	0	0	1	0	0	0	0	0	0	0	0	0	0	0	0	0	0	2	0	1	2	0	0	1	2	0	0	0	1	0	2	0	0	0	0	0	0
denovo303764	Bacteria	Firmicutes	Clostridia	Clostridiales	Lachnospiraceae	Clostridium_XlVa	NA	2	1	1	7	1	1	0	2	0	2	1	0	0	0	0	2	0	1	2	1	2	0	0	0	1	2	0	2	0	0	0	0	0	1	0	0	1	1	0	4	0	1
denovo30413	Bacteria	Firmicutes	Clostridia	Clostridiales	Lachnospiraceae	Clostridium_XlVa	NA	0	1	0	0	0	0	0	1	2	0	1	0	0	0	0	0	1	1	0	0	0	0	0	2	1	1	0	3	0	0	0	1	1	0	0	2	0	1	0	0	0	3
denovo304932	Bacteria	Firmicutes	Clostridia	Clostridiales	Lachnospiraceae	Clostridium_XlVa	NA	0	0	0	0	0	0	0	0	0	0	0	0	0	1	0	0	0	0	0	0	0	0	0	0	3	0	0	0	0	0	0	0	0	0	0	2	0	0	0	0	0	0
denovo305289	Bacteria	Firmicutes	Clostridia	Clostridiales	Lachnospiraceae	Clostridium_XlVa	NA	0	2	0	1	0	0	0	1	0	0	1	0	0	0	0	1	0	0	1	0	0	1	1	0	1	3	1	2	1	0	0	0	3	1	0	2	1	0	0	0	1	0
denovo305385	Bacteria	Firmicutes	Clostridia	Clostridiales	Lachnospiraceae	Clostridium_XlVa	NA	3	11	12	4	12	10	1	5	2	4	17	11	3	0	11	3	7	4	4	0	3	2	2	10	2	4	9	4	4	4	2	7	8	6	0	9	16	12	2	0	0	20
denovo305594	Bacteria	Firmicutes	Clostridia	Clostridiales	Lachnospiraceae	Clostridium_XlVa	NA	1	1	4	0	2	1	0	2	1	3	10	1	1	0	4	4	1	4	0	0	0	1	0	4	1	3	0	2	7	0	3	2	0	0	0	0	0	3	3	0	0	4
denovo306209	Bacteria	Firmicutes	Clostridia	Clostridiales	Lachnospiraceae	Clostridium_XlVa	NA	2	0	0	0	0	1	0	0	0	0	0	0	0	1	3	0	0	0	0	0	0	0	1	1	0	0	0	0	1	0	0	0	0	0	0	0	0	0	0	0	0	0
denovo306664	Bacteria	Firmicutes	Clostridia	Clostridiales	Lachnospiraceae	Clostridium_XlVa	NA	2	9	10	12	20	3	2	3	3	8	22	8	9	4	17	6	2	7	15	3	5	3	2	14	5	9	7	3	6	12	2	18	9	3	1	10	0	9	5	4	2	11
denovo306690	Bacteria	Firmicutes	Clostridia	Clostridiales	Lachnospiraceae	Clostridium_XlVa	NA	16	16	26	12	26	11	3	6	2	11	8	2	19	9	16	5	12	23	15	3	4	11	12	9	4	18	5	12	7	12	7	10	11	8	5	18	14	2	12	10	4	15
denovo308366	Bacteria	Firmicutes	Clostridia	Clostridiales	Lachnospiraceae	Clostridium_XlVa	NA	0	2	7	3	1	8	4	2	4	6	10	1	6	0	7	0	2	4	2	0	1	0	3	5	2	6	0	1	0	3	3	5	4	0	0	5	3	3	1	2	1	4
denovo3084	Bacteria	Firmicutes	Clostridia	Clostridiales	Lachnospiraceae	Clostridium_XlVa	NA	0	0	1	0	0	0	0	0	0	0	0	0	2	0	1	0	0	0	0	0	0	0	0	3	0	0	0	0	0	3	0	0	0	0	0	0	0	0	0	0	0	0
denovo308488	Bacteria	Firmicutes	Clostridia	Clostridiales	Lachnospiraceae	Clostridium_XlVa	NA	0	0	0	0	1	4	0	0	0	0	0	0	0	0	1	1	0	1	0	0	0	0	0	0	0	0	0	0	0	2	0	0	0	0	0	0	0	0	0	0	0	0
denovo308648	Bacteria	Firmicutes	Clostridia	Clostridiales	Lachnospiraceae	Clostridium_XlVa	NA	0	0	0	0	0	0	0	0	0	0	0	0	0	1	0	0	0	0	0	0	0	0	0	0	0	0	0	1	0	0	0	0	1	0	0	0	0	0	2	0	0	2
denovo308682	Bacteria	Firmicutes	Clostridia	Clostridiales	Lachnospiraceae	Clostridium_XlVa	NA	0	0	0	0	0	0	0	1	0	0	0	0	0	0	0	0	0	1	0	0	0	0	1	0	0	0	0	0	0	0	0	0	0	0	0	0	0	1	0	0	0	0
denovo308717	Bacteria	Firmicutes	Clostridia	Clostridiales	Lachnospiraceae	Clostridium_XlVa	NA	1	0	0	0	0	0	0	0	0	0	0	0	0	0	0	0	2	0	0	2	0	0	1	1	0	0	0	0	0	0	0	0	0	0	0	0	0	0	0	0	2	0
denovo310449	Bacteria	Firmicutes	Clostridia	Clostridiales	Lachnospiraceae	Clostridium_XlVa	NA	1	1	0	0	0	0	0	0	0	0	0	0	0	0	0	0	0	1	0	0	0	0	0	2	0	0	0	0	0	0	0	0	0	2	0	0	1	0	0	0	0	0
denovo311261	Bacteria	Firmicutes	Clostridia	Clostridiales	Lachnospiraceae	Clostridium_XlVa	NA	0	0	0	0	1	0	0	0	0	0	0	0	0	0	0	0	0	0	0	0	0	0	0	1	0	0	0	0	0	2	0	0	0	0	0	0	0	0	0	0	0	0
denovo311555	Bacteria	Firmicutes	Clostridia	Clostridiales	Lachnospiraceae	Clostridium_XlVa	NA	0	2	6	3	4	3	0	5	0	7	4	1	3	1	0	5	4	5	1	1	1	1	6	1	1	6	5	3	2	1	1	5	1	2	0	2	5	0	9	1	6	4
denovo311900	Bacteria	Firmicutes	Clostridia	Clostridiales	Lachnospiraceae	Clostridium_XlVa	NA	0	0	3	2	0	0	0	0	0	2	0	0	0	0	0	1	0	1	0	0	0	1	0	0	0	0	0	0	0	0	0	2	1	0	0	0	1	1	1	0	0	0
denovo313508	Bacteria	Firmicutes	Clostridia	Clostridiales	Lachnospiraceae	Clostridium_XlVa	NA	0	1	6	0	3	5	0	1	0	0	0	0	0	1	1	1	1	4	0	0	0	0	0	0	0	0	0	0	1	0	0	0	2	0	0	0	0	0	0	1	0	0
denovo313665	Bacteria	Firmicutes	Clostridia	Clostridiales	Lachnospiraceae	Clostridium_XlVa	NA	1	0	0	0	1	0	0	0	0	0	0	0	0	0	0	0	0	0	0	0	0	0	1	0	0	0	0	1	0	0	0	0	0	0	0	0	1	0	0	0	0	0
denovo314599	Bacteria	Firmicutes	Clostridia	Clostridiales	Lachnospiraceae	Clostridium_XlVa	NA	0	0	0	1	1	0	0	0	0	1	1	0	0	0	0	1	1	3	1	0	0	1	1	0	0	0	0	0	1	0	0	1	1	0	0	0	2	0	0	0	0	0
denovo315051	Bacteria	Firmicutes	Clostridia	Clostridiales	Lachnospiraceae	Clostridium_XlVa	NA	1	0	1	0	2	3	1	0	0	1	0	1	0	3	0	0	0	1	0	0	0	0	0	0	0	0	0	1	1	0	0	3	0	0	0	0	0	0	0	0	0	0
denovo315356	Bacteria	Firmicutes	Clostridia	Clostridiales	Lachnospiraceae	Clostridium_XlVa	NA	2	1	0	0	0	0	0	0	0	0	0	0	1	0	0	0	1	0	1	0	0	0	0	0	0	0	2	0	0	0	0	0	0	0	0	2	0	0	1	0	0	1
denovo316102	Bacteria	Firmicutes	Clostridia	Clostridiales	Lachnospiraceae	Clostridium_XlVa	NA	0	5	0	0	1	0	0	0	1	1	1	0	1	0	2	0	0	1	1	0	0	2	0	2	1	3	0	0	0	3	0	0	1	1	2	0	2	2	2	0	1	1
denovo317059	Bacteria	Firmicutes	Clostridia	Clostridiales	Lachnospiraceae	Clostridium_XlVa	NA	0	0	0	1	0	0	0	0	0	0	0	0	0	0	0	1	0	0	0	0	0	0	0	0	0	0	0	1	0	0	0	1	0	0	2	0	2	1	0	0	0	0
denovo31755	Bacteria	Firmicutes	Clostridia	Clostridiales	Lachnospiraceae	Clostridium_XlVa	NA	0	0	0	0	0	1	0	0	0	0	0	0	0	0	0	0	0	0	0	0	0	0	0	0	0	0	0	1	1	0	0	1	0	1	0	0	0	0	0	0	0	0
denovo31832	Bacteria	Firmicutes	Clostridia	Clostridiales	Lachnospiraceae	Clostridium_XlVa	NA	1	6	19	6	10	8	3	5	0	5	17	5	4	4	6	5	7	17	5	9	4	3	0	6	1	12	8	2	7	11	7	22	5	7	1	1	3	3	12	1	0	10
denovo319006	Bacteria	Firmicutes	Clostridia	Clostridiales	Lachnospiraceae	Clostridium_XlVa	NA	3	0	1	0	0	0	1	0	0	0	0	1	0	0	0	0	0	0	1	0	0	0	0	0	0	0	0	0	0	0	0	1	0	2	0	0	0	0	0	0	1	0
denovo319538	Bacteria	Firmicutes	Clostridia	Clostridiales	Lachnospiraceae	Clostridium_XlVa	NA	0	0	0	0	1	3	0	0	0	0	0	0	1	0	1	0	0	2	0	0	0	0	0	0	0	0	0	1	0	0	0	0	2	0	0	3	2	1	0	1	2	0
denovo319711	Bacteria	Firmicutes	Clostridia	Clostridiales	Lachnospiraceae	Clostridium_XlVa	NA	1	8	7	1	5	5	3	5	2	7	7	2	3	6	1	6	2	9	6	0	2	7	1	7	5	7	2	9	5	8	0	13	5	8	4	11	5	9	6	3	5	5
denovo322495	Bacteria	Firmicutes	Clostridia	Clostridiales	Lachnospiraceae	Clostridium_XlVa	NA	1	0	0	0	0	0	0	0	0	0	0	0	0	0	0	0	0	0	0	0	0	2	2	2	0	0	0	0	0	0	0	0	0	0	0	0	0	1	0	0	1	0
denovo323359	Bacteria	Firmicutes	Clostridia	Clostridiales	Lachnospiraceae	Clostridium_XlVa	NA	0	0	0	1	0	0	0	0	0	0	0	0	0	0	0	0	0	1	0	0	0	0	0	0	0	0	0	0	1	0	0	0	0	0	0	0	0	0	0	0	0	0
denovo323434	Bacteria	Firmicutes	Clostridia	Clostridiales	Lachnospiraceae	Clostridium_XlVa	NA	0	0	1	1	0	0	0	0	0	1	0	0	0	0	0	0	0	0	0	0	0	0	0	0	2	0	0	1	1	0	0	0	0	2	0	1	1	0	0	0	0	0
denovo323535	Bacteria	Firmicutes	Clostridia	Clostridiales	Lachnospiraceae	Clostridium_XlVa	NA	2	5	4	5	3	30	0	2	1	3	5	1	2	3	1	3	0	1	0	4	3	3	3	7	1	1	4	0	3	0	2	4	1	0	3	4	6	5	1	0	0	2
denovo323641	Bacteria	Firmicutes	Clostridia	Clostridiales	Lachnospiraceae	Clostridium_XlVa	NA	3	2	0	0	3	0	0	0	1	0	7	2	1	0	1	1	0	0	0	0	0	0	1	6	0	0	4	2	0	0	0	0	0	0	2	2	6	1	0	0	1	0
denovo323718	Bacteria	Firmicutes	Clostridia	Clostridiales	Lachnospiraceae	Clostridium_XlVa	NA	17	9	0	15	15	4	4	0	2	8	12	6	5	0	0	2	1	0	1	2	0	21	11	41	7	9	4	11	10	0	1	0	0	21	6	13	14	1	2	0	3	6
denovo323785	Bacteria	Firmicutes	Clostridia	Clostridiales	Lachnospiraceae	Clostridium_XlVa	NA	0	0	0	0	0	0	0	0	14	0	0	0	0	0	0	1	0	0	0	0	0	0	0	0	0	0	8	3	0	0	0	0	0	0	0	20	4	0	0	0	1	0
denovo323828	Bacteria	Firmicutes	Clostridia	Clostridiales	Lachnospiraceae	Clostridium_XlVa	NA	1	2	0	0	0	0	0	0	0	0	1	1	0	0	0	0	0	0	0	0	0	0	0	1	0	0	0	0	0	0	0	0	0	0	0	0	0	0	0	0	0	0
denovo324218	Bacteria	Firmicutes	Clostridia	Clostridiales	Lachnospiraceae	Clostridium_XlVa	NA	0	0	0	0	3	0	0	0	0	2	0	0	0	0	0	0	0	0	0	0	0	1	0	1	1	0	0	1	0	0	1	0	0	4	2	3	2	1	0	0	0	1
denovo3267	Bacteria	Firmicutes	Clostridia	Clostridiales	Lachnospiraceae	Clostridium_XlVa	NA	14	7	1	0	3	5	1	2	1	1	5	1	3	2	7	1	3	2	0	1	1	2	0	3	1	5	1	5	3	3	3	7	0	2	1	2	11	3	2	1	5	2
denovo326904	Bacteria	Firmicutes	Clostridia	Clostridiales	Lachnospiraceae	Clostridium_XlVa	NA	0	0	0	0	0	0	0	0	0	0	0	0	0	0	0	0	0	0	0	0	0	0	0	1	0	0	0	0	0	0	0	0	0	0	0	2	0	0	0	0	0	0
denovo327251	Bacteria	Firmicutes	Clostridia	Clostridiales	Lachnospiraceae	Clostridium_XlVa	NA	1	3	0	0	1	0	0	5	3	1	0	0	2	0	2	1	0	3	0	0	0	3	0	0	0	0	0	0	1	1	0	1	0	0	0	1	5	2	2	1	2	1
denovo327433	Bacteria	Firmicutes	Clostridia	Clostridiales	Lachnospiraceae	Clostridium_XlVa	NA	0	0	0	0	0	0	1	0	0	0	0	0	0	0	1	1	0	2	0	0	0	0	0	0	0	1	0	0	0	0	1	2	0	0	0	0	0	0	0	0	0	0
denovo327473	Bacteria	Firmicutes	Clostridia	Clostridiales	Lachnospiraceae	Clostridium_XlVa	NA	0	0	0	0	2	5	0	0	0	0	6	0	1	0	1	0	0	2	0	0	0	1	0	1	0	1	0	5	1	0	0	0	0	3	0	4	1	0	0	0	0	1
denovo327614	Bacteria	Firmicutes	Clostridia	Clostridiales	Lachnospiraceae	Clostridium_XlVa	NA	49	0	0	0	0	0	0	0	0	0	0	0	0	0	0	0	0	0	0	0	0	0	0	0	0	0	54	0	0	0	0	0	0	0	0	2	251	1	0	0	17	0
denovo32773	Bacteria	Firmicutes	Clostridia	Clostridiales	Lachnospiraceae	Clostridium_XlVa	NA	0	3	0	0	0	0	0	2	0	0	0	0	0	0	0	0	0	0	0	0	2	1	0	0	0	0	0	0	0	0	0	0	0	0	0	0	0	1	0	0	0	0
denovo329055	Bacteria	Firmicutes	Clostridia	Clostridiales	Lachnospiraceae	Clostridium_XlVa	NA	0	6	1	2	7	1	0	0	2	0	1	0	8	2	0	1	0	3	1	0	0	0	1	5	2	4	1	0	5	5	0	0	2	1	3	3	2	1	1	3	0	0
denovo329275	Bacteria	Firmicutes	Clostridia	Clostridiales	Lachnospiraceae	Clostridium_XlVa	NA	1	0	0	1	0	2	0	0	0	0	0	0	0	0	1	0	0	0	0	0	0	0	0	0	0	0	0	0	1	0	0	0	1	0	0	0	0	0	0	0	2	0
denovo32998	Bacteria	Firmicutes	Clostridia	Clostridiales	Lachnospiraceae	Clostridium_XlVa	NA	0	0	0	0	0	0	1	0	0	0	0	0	0	0	1	0	0	0	0	0	0	0	0	0	0	0	0	0	0	0	0	0	0	2	0	0	0	1	0	0	0	0
denovo33091	Bacteria	Firmicutes	Clostridia	Clostridiales	Lachnospiraceae	Clostridium_XlVa	NA	0	2	0	0	0	0	0	0	0	0	0	0	1	0	0	1	0	0	0	0	0	0	0	0	0	0	0	0	0	0	0	0	0	0	0	0	1	0	1	1	0	0
denovo331279	Bacteria	Firmicutes	Clostridia	Clostridiales	Lachnospiraceae	Clostridium_XlVa	NA	5	2	0	6	0	4	1	0	0	7	0	2	1	1	1	1	0	4	0	0	1	2	0	2	1	0	1	0	0	0	1	0	0	6	0	8	1	0	4	1	0	0
denovo331772	Bacteria	Firmicutes	Clostridia	Clostridiales	Lachnospiraceae	Clostridium_XlVa	NA	0	0	0	1	0	0	0	0	0	0	1	0	1	0	1	0	0	0	0	0	0	0	0	0	0	0	1	0	0	0	0	0	0	0	0	0	0	0	1	0	0	0
denovo332589	Bacteria	Firmicutes	Clostridia	Clostridiales	Lachnospiraceae	Clostridium_XlVa	NA	0	1	0	0	0	0	0	1	0	0	0	0	0	0	0	0	0	0	0	2	0	0	0	0	0	0	0	0	0	0	0	0	0	0	2	0	0	2	0	0	0	3
denovo333957	Bacteria	Firmicutes	Clostridia	Clostridiales	Lachnospiraceae	Clostridium_XlVa	NA	0	0	0	0	1	2	0	0	0	0	1	0	1	3	0	0	1	3	0	0	0	0	0	1	0	3	0	0	0	1	0	0	1	0	0	0	0	1	0	0	0	2
denovo335108	Bacteria	Firmicutes	Clostridia	Clostridiales	Lachnospiraceae	Clostridium_XlVa	NA	1	0	1	0	0	1	0	0	0	3	0	1	4	1	0	0	1	0	0	0	0	0	0	0	0	0	0	0	0	2	0	0	0	0	0	0	0	1	0	0	0	1
denovo338293	Bacteria	Firmicutes	Clostridia	Clostridiales	Lachnospiraceae	Clostridium_XlVa	NA	0	1	0	0	0	3	0	0	1	2	0	0	2	4	2	1	0	3	0	0	0	0	0	3	0	2	0	1	1	2	0	2	0	3	0	0	0	1	0	2	0	1
denovo342356	Bacteria	Firmicutes	Clostridia	Clostridiales	Lachnospiraceae	Clostridium_XlVa	NA	1	2	0	0	0	0	0	0	0	0	2	0	4	0	1	0	1	0	3	0	0	0	0	0	0	0	0	1	0	0	0	2	0	1	1	1	0	0	2	0	0	0
denovo345923	Bacteria	Firmicutes	Clostridia	Clostridiales	Lachnospiraceae	Clostridium_XlVa	NA	0	0	3	0	0	0	0	0	0	0	1	0	0	2	0	0	0	4	0	0	1	0	0	1	0	2	0	0	0	1	0	1	1	0	1	1	0	0	0	0	0	1
denovo346342	Bacteria	Firmicutes	Clostridia	Clostridiales	Lachnospiraceae	Clostridium_XlVa	NA	0	0	1	0	3	0	0	1	0	0	1	0	1	0	0	0	0	0	0	0	0	0	0	0	0	0	0	0	1	0	0	0	0	0	0	1	0	1	0	0	0	0
denovo350458	Bacteria	Firmicutes	Clostridia	Clostridiales	Lachnospiraceae	Clostridium_XlVa	NA	0	0	2	1	1	3	1	0	0	2	0	0	1	0	0	0	0	1	0	1	0	0	0	1	0	3	0	0	0	0	0	0	5	0	0	0	2	0	2	0	0	1
denovo357739	Bacteria	Firmicutes	Clostridia	Clostridiales	Lachnospiraceae	Clostridium_XlVa	NA	0	5	5	2	2	3	0	1	0	1	3	0	0	1	1	2	1	3	0	0	0	0	0	3	0	3	0	2	0	0	0	1	0	0	1	0	0	0	0	5	0	1
denovo359426	Bacteria	Firmicutes	Clostridia	Clostridiales	Lachnospiraceae	Clostridium_XlVa	NA	0	0	0	0	0	0	0	0	0	0	1	0	0	0	0	0	0	0	0	0	0	2	0	2	0	0	2	0	0	0	0	0	0	0	0	1	0	0	0	0	0	0
denovo360562	Bacteria	Firmicutes	Clostridia	Clostridiales	Lachnospiraceae	Clostridium_XlVa	NA	0	0	0	0	0	0	0	0	1	1	0	0	0	0	0	0	0	0	0	0	0	0	0	0	2	0	0	1	0	0	2	1	0	1	0	0	1	1	0	0	0	0
denovo360619	Bacteria	Firmicutes	Clostridia	Clostridiales	Lachnospiraceae	Clostridium_XlVa	NA	2	1	0	0	0	0	0	0	1	0	0	0	1	1	0	0	0	0	0	0	0	0	0	0	0	0	0	1	0	0	0	0	0	1	3	2	0	0	0	0	0	0
denovo361023	Bacteria	Firmicutes	Clostridia	Clostridiales	Lachnospiraceae	Clostridium_XlVa	NA	1	1	1	1	2	0	1	0	0	1	3	0	0	0	2	1	1	0	1	0	1	2	3	0	0	0	4	5	3	0	0	2	0	0	0	5	1	2	0	1	2	0
denovo365881	Bacteria	Firmicutes	Clostridia	Clostridiales	Lachnospiraceae	Clostridium_XlVa	NA	0	0	1	0	0	0	1	0	0	0	0	0	0	0	0	0	0	6	1	0	0	2	0	0	0	1	0	0	0	0	0	0	0	1	0	1	1	0	0	0	1	1
denovo367698	Bacteria	Firmicutes	Clostridia	Clostridiales	Lachnospiraceae	Clostridium_XlVa	NA	0	5	0	2	0	0	6	0	0	1	5	1	0	3	1	2	0	4	6	1	1	0	2	1	0	5	0	0	0	0	0	4	1	2	0	0	1	0	2	0	0	0
denovo368744	Bacteria	Firmicutes	Clostridia	Clostridiales	Lachnospiraceae	Clostridium_XlVa	NA	0	0	1	1	1	2	0	2	1	0	1	0	0	0	0	0	0	1	0	0	0	0	0	3	0	0	0	2	0	0	1	1	0	0	0	1	0	0	1	1	0	1
denovo373511	Bacteria	Firmicutes	Clostridia	Clostridiales	Lachnospiraceae	Clostridium_XlVa	NA	0	1	0	0	2	0	0	0	0	0	0	0	0	0	0	0	0	0	0	0	0	0	1	0	0	0	0	0	0	0	1	0	0	0	0	1	1	0	0	0	0	0
denovo378944	Bacteria	Firmicutes	Clostridia	Clostridiales	Lachnospiraceae	Clostridium_XlVa	NA	3	16	3	9	24	22	5	7	5	9	9	0	19	5	5	8	7	19	5	3	8	5	0	7	1	16	9	6	8	3	1	11	12	1	4	11	3	16	7	7	0	14
denovo381090	Bacteria	Firmicutes	Clostridia	Clostridiales	Lachnospiraceae	Clostridium_XlVa	NA	0	0	1	1	1	1	0	2	0	1	3	0	2	0	0	0	0	1	0	1	0	0	0	0	0	0	0	0	0	0	0	4	4	0	0	0	0	0	0	0	0	0
denovo382679	Bacteria	Firmicutes	Clostridia	Clostridiales	Lachnospiraceae	Clostridium_XlVa	NA	0	0	0	0	0	1	0	0	1	0	1	0	0	0	0	0	0	0	0	0	0	1	0	0	0	1	0	1	0	1	0	1	0	0	0	0	1	0	0	0	3	1
denovo386705	Bacteria	Firmicutes	Clostridia	Clostridiales	Lachnospiraceae	Clostridium_XlVa	NA	0	0	0	1	0	3	0	2	0	0	0	0	3	1	0	4	0	1	0	0	0	0	0	0	0	0	0	0	0	2	1	3	0	0	0	0	0	2	0	0	0	0
denovo386871	Bacteria	Firmicutes	Clostridia	Clostridiales	Lachnospiraceae	Clostridium_XlVa	NA	51	57	119	59	110	103	40	42	103	48	81	31	76	40	68	40	36	99	46	44	33	58	61	145	32	131	113	125	49	43	29	106	42	39	16	104	124	43	51	41	53	52
denovo389875	Bacteria	Firmicutes	Clostridia	Clostridiales	Lachnospiraceae	Clostridium_XlVa	NA	1	0	0	0	1	1	0	0	0	0	0	0	0	0	1	0	0	1	0	0	0	0	0	0	0	0	0	0	1	0	0	1	0	0	0	0	0	0	0	0	0	1
denovo391302	Bacteria	Firmicutes	Clostridia	Clostridiales	Lachnospiraceae	Clostridium_XlVa	NA	0	0	0	0	1	0	0	0	0	0	0	1	0	0	1	0	0	0	0	1	0	0	0	0	0	0	0	1	0	0	0	0	1	0	0	0	0	0	0	0	0	0
denovo391792	Bacteria	Firmicutes	Clostridia	Clostridiales	Lachnospiraceae	Clostridium_XlVa	NA	0	0	0	0	0	0	0	0	0	0	0	0	0	0	0	0	0	0	0	0	0	0	0	1	0	0	0	0	0	0	0	0	0	0	0	0	1	1	0	0	1	0
denovo394290	Bacteria	Firmicutes	Clostridia	Clostridiales	Lachnospiraceae	Clostridium_XlVa	NA	0	0	0	0	0	2	0	0	0	0	2	0	0	1	2	1	0	1	0	0	0	0	0	4	1	0	1	0	0	0	0	0	0	0	0	0	2	1	0	1	0	1
denovo395209	Bacteria	Firmicutes	Clostridia	Clostridiales	Lachnospiraceae	Clostridium_XlVa	NA	0	2	2	5	1	3	1	2	0	2	3	4	2	1	0	0	1	13	1	2	2	0	0	3	0	4	1	1	0	0	0	3	4	0	0	2	0	2	2	3	2	3
denovo39626	Bacteria	Firmicutes	Clostridia	Clostridiales	Lachnospiraceae	Clostridium_XlVa	NA	0	2	1	0	6	5	1	0	0	0	4	2	0	0	2	0	0	2	1	0	0	2	0	3	0	0	1	0	1	3	1	2	0	1	0	1	0	2	0	2	5	2
denovo397807	Bacteria	Firmicutes	Clostridia	Clostridiales	Lachnospiraceae	Clostridium_XlVa	NA	0	2	0	0	1	0	0	1	0	0	1	0	3	1	0	3	0	1	0	0	0	0	0	0	0	0	0	2	0	2	0	0	1	0	0	0	0	2	1	0	0	1
denovo406187	Bacteria	Firmicutes	Clostridia	Clostridiales	Lachnospiraceae	Clostridium_XlVa	NA	0	3	0	0	1	1	0	0	0	0	0	0	0	0	0	0	0	0	0	2	0	0	0	0	0	1	0	0	0	1	0	0	0	0	0	0	0	0	0	0	0	0
denovo407788	Bacteria	Firmicutes	Clostridia	Clostridiales	Lachnospiraceae	Clostridium_XlVa	NA	0	6	0	0	3	21	0	0	1	0	0	0	0	5	0	0	0	0	0	0	1	1	0	4	0	0	0	5	1	0	0	0	1	0	0	3	2	0	0	0	0	0
denovo409090	Bacteria	Firmicutes	Clostridia	Clostridiales	Lachnospiraceae	Clostridium_XlVa	NA	0	0	0	0	0	1	0	3	1	1	1	0	1	0	0	2	2	0	0	1	1	0	1	0	0	2	0	0	0	0	3	0	2	0	0	1	1	1	1	0	0	0
denovo494706	Bacteria	Firmicutes	Clostridia	Clostridiales	Lachnospiraceae	Clostridium_XlVa	NA	0	0	2	1	0	3	0	0	0	0	1	0	2	1	3	0	0	3	3	2	0	3	0	0	0	3	0	1	6	0	1	1	2	0	0	0	0	0	0	0	0	1
denovo495338	Bacteria	Firmicutes	Clostridia	Clostridiales	Lachnospiraceae	Clostridium_XlVa	NA	0	9	22	6	1	13	0	7	5	11	6	4	17	4	12	7	4	19	4	3	6	3	2	3	1	5	0	4	5	3	2	19	7	6	1	2	3	3	11	9	4	9
denovo495560	Bacteria	Firmicutes	Clostridia	Clostridiales	Lachnospiraceae	Clostridium_XlVa	NA	2	0	1	1	2	0	0	0	0	0	1	1	1	0	1	0	0	2	0	0	0	0	1	0	0	2	0	1	0	0	0	2	0	2	0	0	0	1	1	0	0	0
denovo495991	Bacteria	Firmicutes	Clostridia	Clostridiales	Lachnospiraceae	Clostridium_XlVa	NA	1	0	0	0	1	1	1	0	0	1	0	0	0	0	0	0	0	0	0	0	0	1	0	1	0	0	0	0	0	0	0	0	0	0	0	1	1	0	0	0	0	0
denovo496203	Bacteria	Firmicutes	Clostridia	Clostridiales	Lachnospiraceae	Clostridium_XlVa	NA	0	1	5	0	0	0	0	1	0	3	0	0	0	0	0	2	0	0	0	0	2	0	0	0	0	1	0	0	0	0	1	0	1	0	1	0	0	0	0	0	0	1
denovo496350	Bacteria	Firmicutes	Clostridia	Clostridiales	Lachnospiraceae	Clostridium_XlVa	NA	7	27	49	30	78	52	23	45	10	39	43	22	37	14	54	30	33	64	24	23	17	14	10	23	12	33	9	17	40	22	18	41	20	11	3	20	13	17	18	21	2	39
denovo496851	Bacteria	Firmicutes	Clostridia	Clostridiales	Lachnospiraceae	Clostridium_XlVa	NA	0	0	0	1	0	0	0	0	0	0	0	0	0	0	0	0	1	0	1	0	0	0	2	0	0	1	0	0	0	0	0	1	0	0	0	0	0	0	0	1	1	0
denovo497009	Bacteria	Firmicutes	Clostridia	Clostridiales	Lachnospiraceae	Clostridium_XlVa	NA	0	5	10	4	4	0	3	2	1	1	7	3	0	2	12	3	1	9	0	3	0	1	1	2	0	8	2	4	0	1	6	11	3	2	2	0	0	4	3	0	0	5
denovo497383	Bacteria	Firmicutes	Clostridia	Clostridiales	Lachnospiraceae	Clostridium_XlVa	NA	0	1	1	0	0	0	2	1	1	0	1	0	1	1	0	0	0	4	1	0	0	0	0	0	0	0	0	2	1	1	0	0	1	1	0	1	0	3	0	0	1	1
denovo497590	Bacteria	Firmicutes	Clostridia	Clostridiales	Lachnospiraceae	Clostridium_XlVa	NA	3	2	1	0	0	0	0	0	0	0	1	0	0	0	2	2	1	3	1	0	0	1	0	0	0	1	5	0	0	0	0	1	0	2	0	0	1	0	1	0	0	0
denovo497659	Bacteria	Firmicutes	Clostridia	Clostridiales	Lachnospiraceae	Clostridium_XlVa	NA	0	0	2	0	0	0	0	0	1	0	0	0	1	0	0	0	0	0	0	1	0	0	0	0	0	1	0	0	0	1	0	2	0	0	0	0	0	0	0	1	0	1
denovo497792	Bacteria	Firmicutes	Clostridia	Clostridiales	Lachnospiraceae	Clostridium_XlVa	NA	2	3	0	0	2	3	1	0	0	0	0	0	0	0	1	1	0	2	1	0	1	0	0	0	1	0	1	0	0	3	3	1	0	0	0	0	0	0	0	0	0	0
denovo497995	Bacteria	Firmicutes	Clostridia	Clostridiales	Lachnospiraceae	Clostridium_XlVa	NA	0	1	0	1	2	0	0	0	0	0	1	0	1	0	1	0	0	0	0	0	0	8	4	6	2	0	3	3	0	0	3	4	0	5	0	3	3	0	0	0	2	8
denovo498145	Bacteria	Firmicutes	Clostridia	Clostridiales	Lachnospiraceae	Clostridium_XlVa	NA	4	0	0	0	4	0	0	0	1	0	1	0	0	0	0	0	0	2	0	0	0	1	2	2	3	0	2	0	1	0	0	1	0	3	1	3	6	0	0	0	0	0
denovo498432	Bacteria	Firmicutes	Clostridia	Clostridiales	Lachnospiraceae	Clostridium_XlVa	NA	1	2	0	1	2	0	0	0	0	0	0	0	0	0	1	0	0	1	0	0	0	2	0	1	0	1	0	0	0	0	0	3	0	0	2	4	0	0	0	0	0	0
denovo499274	Bacteria	Firmicutes	Clostridia	Clostridiales	Lachnospiraceae	Clostridium_XlVa	NA	3	3	1	1	4	4	0	2	2	0	3	0	1	0	1	9	2	1	0	0	0	0	1	6	1	0	0	6	0	0	0	4	3	2	0	1	2	2	2	2	0	4
denovo500085	Bacteria	Firmicutes	Clostridia	Clostridiales	Lachnospiraceae	Clostridium_XlVa	NA	0	0	0	0	0	3	0	0	0	0	0	0	2	0	0	0	0	1	2	0	0	2	1	0	0	1	0	0	1	0	3	0	0	0	0	0	0	0	0	0	0	1
denovo500366	Bacteria	Firmicutes	Clostridia	Clostridiales	Lachnospiraceae	Clostridium_XlVa	NA	1	2	0	1	1	1	0	0	1	2	3	0	2	0	0	0	0	0	1	1	2	0	1	1	0	5	0	0	0	0	0	5	1	0	0	0	0	0	0	0	0	0
denovo502279	Bacteria	Firmicutes	Clostridia	Clostridiales	Lachnospiraceae	Clostridium_XlVa	NA	0	0	1	0	0	4	0	0	0	0	0	0	0	0	1	0	0	1	0	0	0	0	0	0	0	0	0	0	0	0	0	1	0	1	0	0	0	0	0	0	0	0
denovo502567	Bacteria	Firmicutes	Clostridia	Clostridiales	Lachnospiraceae	Clostridium_XlVa	NA	0	1	0	0	0	0	0	0	0	0	0	0	1	0	0	0	0	0	0	0	0	0	0	0	0	0	0	0	0	0	0	0	2	0	0	0	0	0	0	0	0	0
denovo502607	Bacteria	Firmicutes	Clostridia	Clostridiales	Lachnospiraceae	Clostridium_XlVa	NA	11	1	0	1	4	2	0	0	4	0	2	0	5	0	0	1	0	0	0	0	0	7	4	22	4	5	6	5	2	0	1	0	0	7	3	10	15	1	0	0	0	1
denovo502767	Bacteria	Firmicutes	Clostridia	Clostridiales	Lachnospiraceae	Clostridium_XlVa	NA	0	3	0	2	2	0	0	0	1	0	2	0	0	0	0	0	0	2	0	0	0	0	0	0	2	0	0	0	1	0	0	1	0	0	0	0	0	0	0	0	0	0
denovo50304	Bacteria	Firmicutes	Clostridia	Clostridiales	Lachnospiraceae	Clostridium_XlVa	NA	0	0	1	2	1	1	1	0	0	2	0	3	3	0	0	0	3	2	0	1	0	0	0	0	1	3	0	0	0	0	1	1	2	0	0	0	0	0	0	2	0	0
denovo503130	Bacteria	Firmicutes	Clostridia	Clostridiales	Lachnospiraceae	Clostridium_XlVa	NA	0	0	2	0	0	1	1	0	0	1	1	0	0	1	0	1	0	0	1	0	0	0	0	0	1	1	0	0	0	0	0	0	0	1	3	0	0	1	0	1	0	1
denovo503585	Bacteria	Firmicutes	Clostridia	Clostridiales	Lachnospiraceae	Clostridium_XlVa	NA	0	0	0	0	0	0	0	0	0	1	0	0	0	0	0	1	2	1	0	0	0	1	0	0	0	0	0	0	0	0	0	0	0	0	0	0	0	1	0	0	0	0
denovo503638	Bacteria	Firmicutes	Clostridia	Clostridiales	Lachnospiraceae	Clostridium_XlVa	NA	0	0	0	0	0	0	0	0	0	0	0	0	0	0	0	0	0	0	1	0	0	0	0	1	0	0	0	2	0	0	0	0	0	0	1	1	0	0	0	0	0	0
denovo504032	Bacteria	Firmicutes	Clostridia	Clostridiales	Lachnospiraceae	Clostridium_XlVa	NA	0	0	0	0	0	0	0	0	0	0	0	0	0	0	0	0	0	0	0	0	0	2	0	0	0	0	0	0	0	0	0	1	0	0	0	1	0	0	0	0	0	0
denovo504420	Bacteria	Firmicutes	Clostridia	Clostridiales	Lachnospiraceae	Clostridium_XlVa	NA	0	1	0	0	0	1	0	2	0	1	0	0	0	0	0	0	0	0	0	0	1	0	0	0	0	0	1	1	0	1	0	0	0	0	0	1	0	1	0	0	2	1
denovo504816	Bacteria	Firmicutes	Clostridia	Clostridiales	Lachnospiraceae	Clostridium_XlVa	NA	0	0	0	0	0	0	0	0	0	0	0	0	2	0	2	0	2	0	1	0	0	0	0	0	0	0	0	0	0	0	0	0	0	0	0	0	0	0	0	0	0	0
denovo5058	Bacteria	Firmicutes	Clostridia	Clostridiales	Lachnospiraceae	Clostridium_XlVa	NA	9	0	1	3	4	8	0	0	6	0	9	3	6	3	4	2	4	7	4	1	1	1	3	12	1	3	1	4	1	1	1	9	3	2	0	3	2	1	0	1	0	4
denovo506456	Bacteria	Firmicutes	Clostridia	Clostridiales	Lachnospiraceae	Clostridium_XlVa	NA	0	0	3	0	0	0	0	0	0	0	0	0	0	0	0	0	0	0	0	3	0	0	0	0	1	0	0	0	0	2	0	0	0	0	0	0	0	0	0	0	1	0
denovo506713	Bacteria	Firmicutes	Clostridia	Clostridiales	Lachnospiraceae	Clostridium_XlVa	NA	1	0	0	0	0	0	0	0	0	0	1	0	1	0	0	1	0	0	0	1	0	0	1	0	0	0	0	1	0	0	0	1	0	0	3	0	0	0	1	0	0	0
denovo507603	Bacteria	Firmicutes	Clostridia	Clostridiales	Lachnospiraceae	Clostridium_XlVa	NA	21	187	179	102	167	117	54	82	40	101	154	61	135	70	129	98	91	188	96	38	78	31	23	53	12	197	39	93	128	76	67	161	96	23	40	55	42	87	89	81	14	172
denovo507818	Bacteria	Firmicutes	Clostridia	Clostridiales	Lachnospiraceae	Clostridium_XlVa	NA	0	0	0	0	1	0	0	0	0	0	2	0	0	0	0	0	0	0	0	0	0	0	0	0	0	0	0	2	0	0	0	0	0	0	0	0	1	0	0	1	1	0
denovo508031	Bacteria	Firmicutes	Clostridia	Clostridiales	Lachnospiraceae	Clostridium_XlVa	NA	4	0	3	1	0	0	0	0	0	0	1	1	0	0	0	0	0	0	0	0	0	0	0	2	1	0	4	0	0	0	0	3	0	0	0	0	4	0	0	0	0	3
denovo508515	Bacteria	Firmicutes	Clostridia	Clostridiales	Lachnospiraceae	Clostridium_XlVa	NA	0	0	0	0	0	0	0	0	0	0	1	0	1	0	0	0	0	1	0	0	0	0	0	0	0	1	0	0	0	0	0	0	0	0	0	0	0	0	0	0	0	0
denovo508593	Bacteria	Firmicutes	Clostridia	Clostridiales	Lachnospiraceae	Clostridium_XlVa	NA	0	0	0	0	0	0	0	0	0	0	1	0	0	0	0	0	0	1	0	0	0	0	0	0	0	0	0	0	0	0	0	0	0	0	0	0	0	1	0	0	1	1
denovo508608	Bacteria	Firmicutes	Clostridia	Clostridiales	Lachnospiraceae	Clostridium_XlVa	NA	1	0	3	0	2	2	0	0	0	0	1	0	0	0	0	0	0	4	0	0	0	0	0	2	0	0	0	1	0	4	0	1	0	1	0	0	3	0	0	0	3	1
denovo509186	Bacteria	Firmicutes	Clostridia	Clostridiales	Lachnospiraceae	Clostridium_XlVa	NA	1	0	0	2	0	0	1	0	1	0	0	0	1	0	0	1	0	2	1	0	0	0	0	0	0	0	0	1	0	0	0	1	0	0	0	0	0	0	0	0	1	0
denovo509317	Bacteria	Firmicutes	Clostridia	Clostridiales	Lachnospiraceae	Clostridium_XlVa	NA	0	1	2	1	5	1	0	1	0	0	2	0	0	0	0	0	0	1	0	1	1	0	0	0	0	0	0	0	0	1	0	3	0	0	1	0	0	0	0	0	0	1
denovo509849	Bacteria	Firmicutes	Clostridia	Clostridiales	Lachnospiraceae	Clostridium_XlVa	NA	81	0	0	0	0	6	0	0	2	0	0	0	0	0	0	2	0	0	0	0	0	5	0	2	1	0	7	0	0	0	0	0	0	0	2	4	27	0	0	0	35	0
denovo51093	Bacteria	Firmicutes	Clostridia	Clostridiales	Lachnospiraceae	Clostridium_XlVa	NA	25	4	12	12	12	9	5	8	11	6	27	5	12	4	20	12	11	14	9	2	3	8	7	16	3	12	8	24	12	10	0	12	6	4	4	19	15	8	19	1	10	12
denovo511043	Bacteria	Firmicutes	Clostridia	Clostridiales	Lachnospiraceae	Clostridium_XlVa	NA	0	6	9	1	3	4	0	4	2	2	3	2	8	1	2	3	1	2	3	0	5	0	1	0	0	6	0	0	6	4	0	5	1	0	1	0	1	3	5	1	0	3
denovo513215	Bacteria	Firmicutes	Clostridia	Clostridiales	Lachnospiraceae	Clostridium_XlVa	NA	0	1	0	0	0	0	0	0	1	0	0	0	0	0	0	0	0	0	1	0	0	0	0	0	0	0	0	0	0	0	0	1	0	0	0	0	0	0	0	0	0	1
denovo513436	Bacteria	Firmicutes	Clostridia	Clostridiales	Lachnospiraceae	Clostridium_XlVa	NA	2	2	0	2	0	0	0	0	1	0	0	0	4	0	0	2	0	2	0	0	0	0	0	0	0	0	0	0	0	0	0	0	0	1	0	0	5	1	0	0	0	1
denovo515219	Bacteria	Firmicutes	Clostridia	Clostridiales	Lachnospiraceae	Clostridium_XlVa	NA	3	2	1	0	3	0	0	0	3	3	1	1	5	0	0	0	0	2	1	1	3	9	2	7	0	1	5	5	4	0	5	1	2	1	0	2	5	0	4	1	2	1
denovo515310	Bacteria	Firmicutes	Clostridia	Clostridiales	Lachnospiraceae	Clostridium_XlVa	NA	0	1	0	0	0	0	3	0	0	0	0	0	0	0	0	0	0	0	0	1	0	0	0	0	0	1	0	0	0	0	1	0	0	1	0	0	0	0	0	0	0	0
denovo515414	Bacteria	Firmicutes	Clostridia	Clostridiales	Lachnospiraceae	Clostridium_XlVa	NA	0	2	1	0	0	1	0	1	0	1	0	0	1	0	0	1	0	1	0	0	0	0	0	0	1	3	0	1	1	0	1	0	0	0	0	0	0	1	0	1	0	0
denovo515657	Bacteria	Firmicutes	Clostridia	Clostridiales	Lachnospiraceae	Clostridium_XlVa	NA	0	1	1	0	0	0	0	0	0	0	1	2	2	0	1	3	0	4	1	2	0	0	1	1	0	1	0	1	2	1	1	1	0	1	0	4	1	1	2	0	1	0
denovo5160	Bacteria	Firmicutes	Clostridia	Clostridiales	Lachnospiraceae	Clostridium_XlVa	NA	0	4	0	0	0	0	0	0	0	3	1	0	0	1	0	0	0	0	0	0	0	0	0	0	0	1	0	2	1	0	0	0	0	0	0	0	0	2	1	0	0	0
denovo516639	Bacteria	Firmicutes	Clostridia	Clostridiales	Lachnospiraceae	Clostridium_XlVa	NA	0	0	0	0	0	0	0	0	0	0	0	0	0	0	0	0	1	0	0	1	0	0	0	1	0	0	0	1	0	0	0	0	3	0	0	0	1	0	0	0	0	0
denovo517785	Bacteria	Firmicutes	Clostridia	Clostridiales	Lachnospiraceae	Clostridium_XlVa	NA	0	4	0	1	0	0	1	0	1	0	2	1	0	0	1	0	0	1	0	0	1	0	0	0	2	4	0	1	1	3	0	2	0	1	0	0	1	1	2	0	0	1
denovo518130	Bacteria	Firmicutes	Clostridia	Clostridiales	Lachnospiraceae	Clostridium_XlVa	NA	0	0	0	0	0	0	0	0	0	0	2	1	0	0	0	0	1	0	1	0	0	0	0	0	0	0	0	0	0	0	0	0	0	0	0	0	0	1	0	1	0	0
denovo51879	Bacteria	Firmicutes	Clostridia	Clostridiales	Lachnospiraceae	Clostridium_XlVa	NA	0	1	0	0	0	0	0	0	0	0	0	0	0	0	0	0	0	6	2	0	0	1	0	3	0	0	0	0	0	0	0	0	0	0	0	1	0	0	0	0	2	0
denovo520365	Bacteria	Firmicutes	Clostridia	Clostridiales	Lachnospiraceae	Clostridium_XlVa	NA	4	0	0	1	0	0	0	0	1	2	6	1	0	0	0	1	1	0	1	0	0	1	0	0	0	1	1	0	0	0	0	2	0	0	0	1	6	0	0	0	3	2
denovo52037	Bacteria	Firmicutes	Clostridia	Clostridiales	Lachnospiraceae	Clostridium_XlVa	NA	0	1	4	0	4	7	1	0	1	0	2	1	3	0	3	2	1	4	1	0	1	0	0	0	0	1	1	1	0	0	2	5	0	0	0	0	2	5	1	1	0	2
denovo521275	Bacteria	Firmicutes	Clostridia	Clostridiales	Lachnospiraceae	Clostridium_XlVa	NA	1	1	0	0	2	0	0	1	0	1	1	2	0	0	0	0	5	1	1	0	0	2	0	0	0	0	2	1	2	3	0	0	1	0	0	0	1	0	1	0	0	0
denovo521749	Bacteria	Firmicutes	Clostridia	Clostridiales	Lachnospiraceae	Clostridium_XlVa	NA	0	0	0	0	2	0	0	0	0	2	0	0	0	0	0	0	0	0	0	0	0	0	0	0	0	0	0	0	0	0	0	0	0	0	0	0	0	0	0	0	0	0
denovo522225	Bacteria	Firmicutes	Clostridia	Clostridiales	Lachnospiraceae	Clostridium_XlVa	NA	2	2	0	1	3	0	0	2	0	0	3	2	0	1	2	0	1	0	0	1	0	2	0	4	0	3	2	3	0	0	0	0	0	2	2	4	0	0	0	2	0	0
denovo522538	Bacteria	Firmicutes	Clostridia	Clostridiales	Lachnospiraceae	Clostridium_XlVa	NA	0	0	0	0	0	0	0	0	0	0	0	0	0	0	0	0	0	0	0	0	0	1	0	1	2	0	1	0	0	0	0	2	0	0	0	0	0	0	0	0	0	0
denovo524335	Bacteria	Firmicutes	Clostridia	Clostridiales	Lachnospiraceae	Clostridium_XlVa	NA	0	0	4	0	0	0	0	0	0	1	0	0	0	0	0	0	1	0	0	0	0	0	0	0	0	0	0	0	0	0	0	0	0	0	0	0	0	1	0	0	1	1
denovo524761	Bacteria	Firmicutes	Clostridia	Clostridiales	Lachnospiraceae	Clostridium_XlVa	NA	0	0	0	0	2	0	0	0	0	1	0	0	0	0	1	0	1	0	0	0	0	2	0	0	0	0	0	1	2	0	0	0	0	1	0	0	0	0	0	2	0	2
denovo525270	Bacteria	Firmicutes	Clostridia	Clostridiales	Lachnospiraceae	Clostridium_XlVa	NA	0	4	1	2	1	0	0	1	0	0	0	0	0	1	0	0	0	0	0	0	0	3	5	1	0	0	0	1	3	1	0	2	0	0	0	0	0	0	0	0	0	1
denovo525911	Bacteria	Firmicutes	Clostridia	Clostridiales	Lachnospiraceae	Clostridium_XlVa	NA	0	0	0	1	0	0	0	0	1	0	0	0	0	0	0	1	0	0	0	0	0	0	0	3	0	0	0	0	2	0	0	0	0	0	0	2	0	0	0	0	0	0
denovo52713	Bacteria	Firmicutes	Clostridia	Clostridiales	Lachnospiraceae	Clostridium_XlVa	NA	0	1	3	2	1	1	1	1	0	0	3	0	3	0	2	0	1	6	2	2	0	0	0	0	0	0	1	1	0	0	0	0	2	0	0	0	1	3	1	1	2	3
denovo527376	Bacteria	Firmicutes	Clostridia	Clostridiales	Lachnospiraceae	Clostridium_XlVa	NA	4	3	0	2	1	1	0	3	0	0	0	0	0	0	1	1	0	0	1	0	0	0	0	1	0	2	1	5	0	1	0	1	0	0	0	0	2	0	0	0	2	0
denovo527417	Bacteria	Firmicutes	Clostridia	Clostridiales	Lachnospiraceae	Clostridium_XlVa	NA	0	0	0	0	0	0	0	0	0	0	0	0	0	0	0	0	0	2	0	0	0	0	0	0	0	0	0	1	0	0	0	0	0	0	0	0	0	0	0	0	0	0
denovo527577	Bacteria	Firmicutes	Clostridia	Clostridiales	Lachnospiraceae	Clostridium_XlVa	NA	0	4	0	0	1	0	3	0	0	0	1	2	0	0	0	0	0	2	0	1	0	0	0	0	0	4	0	1	0	0	0	2	0	0	0	0	2	0	0	0	0	0
denovo528309	Bacteria	Firmicutes	Clostridia	Clostridiales	Lachnospiraceae	Clostridium_XlVa	NA	0	0	1	0	0	1	0	1	0	0	0	0	0	0	0	0	0	1	0	0	0	0	0	0	0	0	0	0	0	0	0	1	0	0	0	0	0	0	0	0	0	0
denovo529543	Bacteria	Firmicutes	Clostridia	Clostridiales	Lachnospiraceae	Clostridium_XlVa	NA	2	1	0	0	1	0	0	0	0	0	1	1	0	0	0	1	0	0	0	0	0	0	0	0	0	1	0	6	1	0	0	0	0	0	0	3	0	0	0	0	0	1
denovo529599	Bacteria	Firmicutes	Clostridia	Clostridiales	Lachnospiraceae	Clostridium_XlVa	NA	0	1	0	0	2	0	0	1	0	0	0	0	0	0	0	0	0	0	0	0	0	0	0	0	0	2	0	0	0	0	0	0	0	0	0	1	5	1	0	0	1	2
denovo529692	Bacteria	Firmicutes	Clostridia	Clostridiales	Lachnospiraceae	Clostridium_XlVa	NA	0	2	3	0	1	1	0	3	0	0	0	0	1	0	0	1	0	1	0	0	0	0	0	0	0	0	0	0	1	0	0	0	0	0	0	0	0	0	1	0	0	0
denovo530589	Bacteria	Firmicutes	Clostridia	Clostridiales	Lachnospiraceae	Clostridium_XlVa	NA	1	1	1	1	1	0	1	0	0	0	0	1	0	0	2	2	4	2	0	0	1	1	1	0	0	0	0	0	1	1	0	4	0	0	0	1	6	0	0	1	1	1
denovo530714	Bacteria	Firmicutes	Clostridia	Clostridiales	Lachnospiraceae	Clostridium_XlVa	NA	0	1	0	4	1	1	0	0	1	2	7	0	6	1	3	0	0	0	1	0	0	1	0	1	0	0	2	5	0	0	0	6	1	1	0	1	4	3	4	1	0	0
denovo53090	Bacteria	Firmicutes	Clostridia	Clostridiales	Lachnospiraceae	Clostridium_XlVa	NA	2	0	0	9	9	0	0	0	15	2	1	1	12	0	1	2	0	2	2	1	1	4	7	16	4	7	10	2	8	0	1	2	0	6	1	20	13	2	0	0	4	4
denovo530902	Bacteria	Firmicutes	Clostridia	Clostridiales	Lachnospiraceae	Clostridium_XlVa	NA	1	0	3	0	0	1	0	0	0	1	1	0	1	0	0	0	0	0	0	0	0	0	0	0	0	0	0	0	1	0	0	0	2	0	0	0	0	0	0	0	0	0
denovo531426	Bacteria	Firmicutes	Clostridia	Clostridiales	Lachnospiraceae	Clostridium_XlVa	NA	1	0	0	2	0	0	1	0	2	0	0	0	0	0	0	1	1	0	2	1	0	2	0	1	1	2	0	1	0	0	0	1	0	1	0	1	0	1	0	0	0	0
denovo533156	Bacteria	Firmicutes	Clostridia	Clostridiales	Lachnospiraceae	Clostridium_XlVa	NA	0	0	0	0	2	1	0	0	0	2	1	0	0	0	0	0	0	0	0	0	0	0	1	0	0	0	0	1	0	1	0	0	0	0	0	0	0	0	0	0	0	0
denovo533767	Bacteria	Firmicutes	Clostridia	Clostridiales	Lachnospiraceae	Clostridium_XlVa	NA	1	0	0	0	0	0	0	0	0	0	0	0	0	0	0	0	0	0	0	0	0	0	0	0	0	0	0	0	0	0	4	0	0	0	0	0	0	0	0	0	2	0
denovo534075	Bacteria	Firmicutes	Clostridia	Clostridiales	Lachnospiraceae	Clostridium_XlVa	NA	1	0	0	2	0	0	0	0	1	0	0	0	1	0	0	3	1	0	0	0	0	0	4	0	0	1	0	0	1	0	0	0	0	0	0	0	1	0	1	0	1	0
denovo534161	Bacteria	Firmicutes	Clostridia	Clostridiales	Lachnospiraceae	Clostridium_XlVa	NA	0	0	0	0	0	0	0	2	0	3	1	0	0	0	0	0	0	0	0	0	1	0	1	3	0	1	0	1	1	0	0	0	0	0	0	0	0	0	0	0	0	0
denovo534323	Bacteria	Firmicutes	Clostridia	Clostridiales	Lachnospiraceae	Clostridium_XlVa	NA	0	0	0	0	0	0	0	0	0	0	0	0	0	0	0	0	2	1	0	0	0	0	0	0	0	3	0	2	0	0	2	0	0	0	0	0	0	0	0	0	0	1
denovo534576	Bacteria	Firmicutes	Clostridia	Clostridiales	Lachnospiraceae	Clostridium_XlVa	NA	0	1	2	0	1	0	1	1	0	2	2	0	1	2	3	1	2	2	0	0	0	0	0	0	0	0	0	0	1	0	0	0	1	0	2	0	0	1	0	0	0	1
denovo536543	Bacteria	Firmicutes	Clostridia	Clostridiales	Lachnospiraceae	Clostridium_XlVa	NA	0	0	3	2	0	3	0	4	2	0	0	1	0	0	0	0	0	2	4	6	0	0	0	1	1	0	0	0	0	0	1	1	0	0	1	1	0	1	2	2	0	0
denovo536615	Bacteria	Firmicutes	Clostridia	Clostridiales	Lachnospiraceae	Clostridium_XlVa	NA	2	0	2	0	0	0	0	0	0	0	0	0	0	0	0	0	0	1	0	0	1	0	0	0	0	1	0	0	0	0	0	0	0	1	0	0	1	1	0	0	0	2
denovo537186	Bacteria	Firmicutes	Clostridia	Clostridiales	Lachnospiraceae	Clostridium_XlVa	NA	0	1	0	0	0	0	0	0	0	0	1	0	0	0	0	0	0	0	0	0	0	1	0	0	0	0	0	0	0	0	0	0	0	0	0	1	0	1	0	0	0	0
denovo537639	Bacteria	Firmicutes	Clostridia	Clostridiales	Lachnospiraceae	Clostridium_XlVa	NA	2	2	2	0	1	0	0	0	0	1	0	3	1	0	1	0	0	1	0	1	1	0	0	0	0	0	0	0	0	1	1	0	0	0	0	0	1	0	0	0	0	0
denovo537996	Bacteria	Firmicutes	Clostridia	Clostridiales	Lachnospiraceae	Clostridium_XlVa	NA	0	0	2	0	0	0	0	0	0	0	0	0	0	0	0	0	0	0	2	0	0	0	0	1	0	0	0	0	0	0	0	1	0	1	0	1	0	0	0	2	0	0
denovo538240	Bacteria	Firmicutes	Clostridia	Clostridiales	Lachnospiraceae	Clostridium_XlVa	NA	0	0	0	0	0	0	0	0	0	0	1	0	0	1	0	0	0	1	0	0	0	0	0	0	1	0	0	0	1	0	0	0	0	0	0	0	1	0	0	0	0	0
denovo538736	Bacteria	Firmicutes	Clostridia	Clostridiales	Lachnospiraceae	Clostridium_XlVa	NA	1	0	0	1	4	0	1	0	1	0	1	0	0	0	0	0	0	0	2	0	0	1	0	1	0	0	0	1	1	0	0	0	1	1	0	1	1	0	0	0	1	0
denovo538779	Bacteria	Firmicutes	Clostridia	Clostridiales	Lachnospiraceae	Clostridium_XlVa	NA	0	0	0	0	1	1	0	0	0	0	0	0	2	0	1	1	1	0	0	0	0	0	0	0	0	0	0	0	0	1	0	0	0	0	0	0	0	0	0	0	1	0
denovo538926	Bacteria	Firmicutes	Clostridia	Clostridiales	Lachnospiraceae	Clostridium_XlVa	NA	0	2	0	0	1	3	0	4	0	2	0	0	0	0	1	0	0	1	0	0	1	0	0	0	1	1	1	0	0	2	3	0	2	0	1	0	0	0	0	2	0	1
denovo539253	Bacteria	Firmicutes	Clostridia	Clostridiales	Lachnospiraceae	Clostridium_XlVa	NA	0	0	2	0	3	1	0	1	0	1	3	0	0	0	0	0	0	0	3	0	0	1	0	2	0	3	1	3	0	4	4	1	3	0	0	0	1	2	0	0	0	1
denovo541008	Bacteria	Firmicutes	Clostridia	Clostridiales	Lachnospiraceae	Clostridium_XlVa	NA	0	0	0	0	0	1	0	0	0	0	0	0	0	0	0	0	0	0	0	0	0	0	0	0	0	0	0	0	0	0	0	1	0	0	0	0	0	0	0	0	0	0
denovo541028	Bacteria	Firmicutes	Clostridia	Clostridiales	Lachnospiraceae	Clostridium_XlVa	NA	0	1	1	0	0	0	0	0	0	0	0	0	0	1	0	1	0	0	0	0	0	1	0	0	0	0	0	0	1	2	0	0	0	0	0	0	0	0	0	0	1	0
denovo541636	Bacteria	Firmicutes	Clostridia	Clostridiales	Lachnospiraceae	Clostridium_XlVa	NA	17	0	0	0	0	11	0	0	4	1	0	0	0	2	1	0	0	1	0	0	0	0	0	0	2	1	13	8	1	0	1	1	0	0	2	0	22	0	0	0	10	0
denovo541783	Bacteria	Firmicutes	Clostridia	Clostridiales	Lachnospiraceae	Clostridium_XlVa	NA	8	0	4	0	1	2	2	2	0	0	0	0	4	0	1	0	2	1	1	0	0	0	2	1	2	2	1	1	0	1	0	2	0	3	0	0	0	0	1	0	1	1
denovo541839	Bacteria	Firmicutes	Clostridia	Clostridiales	Lachnospiraceae	Clostridium_XlVa	NA	0	2	0	5	3	1	1	3	0	0	2	1	0	1	2	0	4	3	0	0	3	0	1	1	0	4	3	1	0	9	3	3	0	0	0	0	2	3	2	0	0	2
denovo542166	Bacteria	Firmicutes	Clostridia	Clostridiales	Lachnospiraceae	Clostridium_XlVa	NA	0	5	9	6	1	5	1	0	0	5	8	2	4	3	8	1	4	8	1	0	1	0	8	1	1	3	0	0	5	1	0	6	1	3	0	3	0	0	3	0	0	4
denovo543074	Bacteria	Firmicutes	Clostridia	Clostridiales	Lachnospiraceae	Clostridium_XlVa	NA	0	0	0	0	0	0	0	0	0	1	0	0	1	0	0	0	0	2	0	0	0	0	0	0	0	0	0	0	1	0	0	0	0	1	0	1	2	0	0	0	0	1
denovo543099	Bacteria	Firmicutes	Clostridia	Clostridiales	Lachnospiraceae	Clostridium_XlVa	NA	0	0	0	0	1	0	0	0	0	0	0	0	0	0	1	0	0	0	0	0	0	0	1	0	1	0	0	0	0	0	0	0	0	0	0	1	0	1	0	0	0	0
denovo543318	Bacteria	Firmicutes	Clostridia	Clostridiales	Lachnospiraceae	Clostridium_XlVa	NA	0	0	1	0	1	0	0	0	2	0	2	0	0	0	0	0	0	0	0	0	0	0	1	0	0	1	1	1	0	0	0	0	1	0	0	0	0	0	0	0	0	0
denovo545032	Bacteria	Firmicutes	Clostridia	Clostridiales	Lachnospiraceae	Clostridium_XlVa	NA	0	0	0	0	0	0	2	0	0	0	0	1	0	0	0	0	0	0	0	0	0	0	0	0	2	0	0	0	0	1	1	0	0	0	0	0	0	0	0	0	0	0
denovo545200	Bacteria	Firmicutes	Clostridia	Clostridiales	Lachnospiraceae	Clostridium_XlVa	NA	0	0	2	0	0	0	1	0	0	3	0	0	1	0	0	0	0	0	0	0	1	0	0	0	0	2	0	0	0	0	1	1	0	0	0	0	0	0	2	0	0	0
denovo546056	Bacteria	Firmicutes	Clostridia	Clostridiales	Lachnospiraceae	Clostridium_XlVa	NA	0	1	2	0	2	1	2	0	0	0	0	0	1	0	0	0	0	0	0	0	0	0	0	1	0	0	0	1	0	0	0	0	0	0	0	0	0	0	0	0	0	0
denovo54659	Bacteria	Firmicutes	Clostridia	Clostridiales	Lachnospiraceae	Clostridium_XlVa	NA	0	0	1	0	0	2	0	0	0	1	1	0	0	3	3	0	0	0	0	0	0	0	0	1	0	0	0	1	0	0	0	0	0	0	0	0	0	0	0	0	0	0
denovo546865	Bacteria	Firmicutes	Clostridia	Clostridiales	Lachnospiraceae	Clostridium_XlVa	NA	0	0	0	0	0	0	0	2	0	2	0	0	0	0	0	0	0	0	0	1	0	0	0	0	1	0	0	2	0	0	0	0	0	0	0	0	2	0	0	0	0	0
denovo547789	Bacteria	Firmicutes	Clostridia	Clostridiales	Lachnospiraceae	Clostridium_XlVa	NA	2	0	0	0	0	0	0	0	0	0	0	0	1	0	0	0	0	0	1	0	0	0	0	3	1	0	1	0	1	1	0	2	0	1	0	0	0	0	0	0	0	0
denovo549018	Bacteria	Firmicutes	Clostridia	Clostridiales	Lachnospiraceae	Clostridium_XlVa	NA	0	0	0	0	0	0	0	0	0	1	1	0	0	0	0	0	0	0	0	0	0	0	1	0	0	0	0	0	0	0	0	0	0	0	0	0	0	0	0	0	0	1
denovo549517	Bacteria	Firmicutes	Clostridia	Clostridiales	Lachnospiraceae	Clostridium_XlVa	NA	0	2	2	2	1	2	0	2	0	6	0	0	1	0	1	0	0	2	0	0	1	0	1	0	0	1	1	1	3	0	0	0	1	1	0	0	0	2	2	0	0	0
denovo549627	Bacteria	Firmicutes	Clostridia	Clostridiales	Lachnospiraceae	Clostridium_XlVa	NA	0	2	0	0	0	0	0	0	0	2	0	0	1	0	0	0	0	0	0	0	0	0	0	0	0	0	0	0	0	0	0	0	1	1	0	0	1	0	0	0	0	0
denovo549677	Bacteria	Firmicutes	Clostridia	Clostridiales	Lachnospiraceae	Clostridium_XlVa	NA	2	0	0	0	4	0	0	0	0	1	0	0	2	0	0	1	0	0	0	2	0	0	0	0	0	0	1	0	0	0	1	0	0	0	1	0	0	0	0	1	0	0
denovo549837	Bacteria	Firmicutes	Clostridia	Clostridiales	Lachnospiraceae	Clostridium_XlVa	NA	1	0	1	2	0	0	0	0	2	0	0	0	1	0	1	2	0	0	0	0	0	1	1	2	0	2	1	0	0	0	0	0	0	0	0	3	3	0	0	0	0	1
denovo549966	Bacteria	Firmicutes	Clostridia	Clostridiales	Lachnospiraceae	Clostridium_XlVa	NA	0	0	1	0	0	2	0	0	0	0	1	2	0	0	2	0	0	0	0	0	0	0	1	1	0	2	0	0	1	0	0	2	0	0	0	1	1	0	0	0	2	0
denovo550003	Bacteria	Firmicutes	Clostridia	Clostridiales	Lachnospiraceae	Clostridium_XlVa	NA	10	0	0	0	2	2	1	1	0	0	1	0	1	0	0	1	0	0	0	0	0	0	0	0	0	1	3	2	0	2	0	2	0	1	0	3	9	0	0	0	6	1
denovo550066	Bacteria	Firmicutes	Clostridia	Clostridiales	Lachnospiraceae	Clostridium_XlVa	NA	0	0	1	0	1	1	0	0	0	1	3	0	2	0	0	0	1	0	1	0	0	1	0	0	2	0	0	0	0	0	0	4	0	0	0	1	2	0	0	0	0	0
denovo550088	Bacteria	Firmicutes	Clostridia	Clostridiales	Lachnospiraceae	Clostridium_XlVa	NA	0	1	0	1	1	1	2	0	0	1	2	0	1	0	0	0	0	0	0	1	0	0	0	0	1	0	0	0	0	2	0	1	0	0	0	0	0	0	1	3	0	0
denovo551334	Bacteria	Firmicutes	Clostridia	Clostridiales	Lachnospiraceae	Clostridium_XlVa	NA	0	0	0	0	0	0	1	0	0	0	0	0	0	0	0	0	0	1	0	0	0	0	0	0	0	0	0	2	0	0	2	0	0	1	0	0	0	0	1	0	0	0
denovo552270	Bacteria	Firmicutes	Clostridia	Clostridiales	Lachnospiraceae	Clostridium_XlVa	NA	0	2	0	0	1	2	0	0	1	0	2	1	1	0	0	1	0	4	0	0	0	0	1	1	0	0	0	0	1	1	0	0	2	0	0	0	0	1	0	1	0	1
denovo552310	Bacteria	Firmicutes	Clostridia	Clostridiales	Lachnospiraceae	Clostridium_XlVa	NA	0	0	1	1	0	4	1	0	0	1	0	0	0	0	0	0	0	0	0	0	0	0	0	1	0	2	0	0	0	0	0	0	0	0	0	0	0	1	0	0	0	0
denovo552518	Bacteria	Firmicutes	Clostridia	Clostridiales	Lachnospiraceae	Clostridium_XlVa	NA	0	0	0	1	0	1	0	0	0	1	0	0	0	0	0	0	0	0	0	0	0	0	0	0	0	0	0	0	0	0	0	2	0	1	0	1	0	0	0	0	0	0
denovo553076	Bacteria	Firmicutes	Clostridia	Clostridiales	Lachnospiraceae	Clostridium_XlVa	NA	0	0	0	0	0	0	0	1	0	0	0	0	0	0	0	0	0	3	0	0	0	1	0	0	0	0	1	0	0	0	0	1	0	0	0	1	0	0	0	0	0	0
denovo553806	Bacteria	Firmicutes	Clostridia	Clostridiales	Lachnospiraceae	Clostridium_XlVa	NA	0	0	0	1	1	0	0	0	3	0	0	0	1	0	0	0	0	0	0	0	0	1	0	1	0	0	0	3	1	0	1	0	0	1	0	3	0	0	2	0	0	0
denovo554201	Bacteria	Firmicutes	Clostridia	Clostridiales	Lachnospiraceae	Clostridium_XlVa	NA	0	0	0	0	0	0	1	0	0	1	0	1	0	0	0	0	0	1	0	0	0	1	0	0	0	0	0	0	0	0	0	1	0	0	0	0	0	1	0	0	0	0
denovo554858	Bacteria	Firmicutes	Clostridia	Clostridiales	Lachnospiraceae	Clostridium_XlVa	NA	0	0	0	0	0	0	0	0	0	1	0	0	0	1	1	0	1	0	0	1	0	0	0	1	0	0	1	0	0	0	0	0	0	0	0	0	0	0	0	0	1	0
denovo554954	Bacteria	Firmicutes	Clostridia	Clostridiales	Lachnospiraceae	Clostridium_XlVa	NA	0	0	0	0	0	0	0	4	0	3	0	0	1	1	0	1	0	0	1	1	1	1	0	1	0	0	1	0	0	0	0	3	1	0	0	0	0	2	0	1	0	0
denovo555390	Bacteria	Firmicutes	Clostridia	Clostridiales	Lachnospiraceae	Clostridium_XlVa	NA	2	21	13	3	9	6	1	5	6	7	11	9	15	7	7	6	9	11	6	1	4	3	0	12	3	9	2	4	3	13	2	12	13	5	0	11	1	8	11	6	0	10
denovo555474	Bacteria	Firmicutes	Clostridia	Clostridiales	Lachnospiraceae	Clostridium_XlVa	NA	0	0	0	3	0	0	0	0	0	0	1	3	1	0	0	0	0	0	0	0	0	0	0	1	0	1	2	0	1	0	0	0	0	3	0	0	2	0	0	0	0	0
denovo556375	Bacteria	Firmicutes	Clostridia	Clostridiales	Lachnospiraceae	Clostridium_XlVa	NA	0	0	2	0	0	0	1	0	1	2	0	1	0	0	1	2	0	1	0	0	3	0	0	2	0	3	2	0	0	0	2	5	0	0	1	0	0	0	0	0	0	3
denovo558102	Bacteria	Firmicutes	Clostridia	Clostridiales	Lachnospiraceae	Clostridium_XlVa	NA	0	0	0	0	0	0	0	0	0	0	0	0	0	0	0	0	0	0	0	0	1	0	0	2	0	0	0	0	1	0	0	0	0	0	0	0	0	0	0	0	0	0
denovo558262	Bacteria	Firmicutes	Clostridia	Clostridiales	Lachnospiraceae	Clostridium_XlVa	NA	0	1	1	0	0	0	1	0	0	0	1	0	2	1	1	0	0	0	0	0	1	0	0	0	1	0	0	0	0	0	0	0	0	0	0	0	0	0	0	0	0	0
denovo558981	Bacteria	Firmicutes	Clostridia	Clostridiales	Lachnospiraceae	Clostridium_XlVa	NA	6	1	3	5	2	2	1	0	1	3	0	0	4	5	6	1	0	3	2	3	1	1	0	3	0	8	3	4	3	4	2	0	0	4	0	1	11	1	1	3	3	1
denovo559317	Bacteria	Firmicutes	Clostridia	Clostridiales	Lachnospiraceae	Clostridium_XlVa	NA	0	1	0	0	2	0	0	0	0	0	0	1	1	1	0	0	0	1	0	0	0	0	0	3	0	0	0	0	0	1	2	0	1	2	0	0	0	0	0	0	2	0
denovo559550	Bacteria	Firmicutes	Clostridia	Clostridiales	Lachnospiraceae	Clostridium_XlVa	NA	0	11	6	0	7	0	0	2	1	3	6	3	1	1	13	4	3	7	2	4	0	3	1	9	1	1	2	2	4	9	2	4	4	0	1	3	0	6	2	0	0	10
denovo559854	Bacteria	Firmicutes	Clostridia	Clostridiales	Lachnospiraceae	Clostridium_XlVa	NA	1	2	2	0	0	3	3	0	1	0	2	1	1	0	1	0	0	1	1	0	1	0	2	2	0	1	2	2	1	0	1	1	4	0	0	0	4	1	1	3	0	0
denovo560349	Bacteria	Firmicutes	Clostridia	Clostridiales	Lachnospiraceae	Clostridium_XlVa	NA	1	1	0	1	0	0	0	0	0	0	0	0	0	0	1	0	0	0	0	1	0	0	0	0	0	0	0	0	0	0	0	0	0	0	0	0	0	0	0	0	2	0
denovo560381	Bacteria	Firmicutes	Clostridia	Clostridiales	Lachnospiraceae	Clostridium_XlVa	NA	0	0	0	0	0	0	0	0	0	0	0	0	1	0	0	2	0	1	1	0	0	0	0	0	0	0	0	0	2	0	0	0	1	0	1	0	0	1	0	0	0	1
denovo561234	Bacteria	Firmicutes	Clostridia	Clostridiales	Lachnospiraceae	Clostridium_XlVa	NA	1	0	0	0	0	0	0	0	0	0	0	0	0	0	0	0	0	0	0	0	0	0	0	0	0	0	0	1	0	0	0	0	0	0	0	0	3	0	0	1	1	0
denovo561577	Bacteria	Firmicutes	Clostridia	Clostridiales	Lachnospiraceae	Clostridium_XlVa	NA	0	2	0	0	0	0	0	0	1	0	0	0	0	0	0	0	0	0	0	0	0	0	0	0	1	0	0	0	0	0	0	0	0	0	0	0	2	0	0	0	0	0
denovo563465	Bacteria	Firmicutes	Clostridia	Clostridiales	Lachnospiraceae	Clostridium_XlVa	NA	5	2	1	0	3	0	1	0	0	2	0	0	1	0	3	0	0	1	1	0	0	2	0	0	0	0	1	1	0	3	0	1	4	1	0	3	3	0	0	0	5	1
denovo56373	Bacteria	Firmicutes	Clostridia	Clostridiales	Lachnospiraceae	Clostridium_XlVa	NA	0	4	8	9	5	3	2	1	4	5	8	1	10	0	4	7	1	6	0	1	2	1	2	8	6	4	3	12	9	1	1	14	8	1	1	1	0	3	5	2	0	1
denovo563838	Bacteria	Firmicutes	Clostridia	Clostridiales	Lachnospiraceae	Clostridium_XlVa	NA	0	0	0	2	0	1	0	0	1	0	0	0	0	0	0	0	0	1	0	0	0	0	3	0	0	2	0	0	0	0	0	1	0	1	0	1	0	0	0	0	0	0
denovo563902	Bacteria	Firmicutes	Clostridia	Clostridiales	Lachnospiraceae	Clostridium_XlVa	NA	2	6	7	0	15	0	3	7	0	9	10	0	11	1	1	3	2	7	6	1	0	0	0	2	1	2	0	3	1	1	1	5	2	1	0	1	4	1	4	2	1	2
denovo563949	Bacteria	Firmicutes	Clostridia	Clostridiales	Lachnospiraceae	Clostridium_XlVa	NA	0	0	0	1	0	0	0	0	0	0	0	0	1	0	0	0	0	1	0	0	0	0	0	0	0	0	0	0	0	0	0	1	0	0	0	1	1	1	1	1	0	0
denovo564274	Bacteria	Firmicutes	Clostridia	Clostridiales	Lachnospiraceae	Clostridium_XlVa	NA	0	1	0	1	0	0	0	0	3	0	0	0	0	0	1	0	0	0	0	0	0	1	0	0	0	2	0	1	0	0	0	2	0	0	0	2	0	0	1	0	0	2
denovo564668	Bacteria	Firmicutes	Clostridia	Clostridiales	Lachnospiraceae	Clostridium_XlVa	NA	0	0	1	1	1	1	0	0	0	0	0	0	0	1	0	0	0	0	0	0	0	0	1	0	1	1	0	1	1	2	0	1	0	0	0	1	0	0	0	0	0	0
denovo565487	Bacteria	Firmicutes	Clostridia	Clostridiales	Lachnospiraceae	Clostridium_XlVa	NA	0	0	2	0	0	2	1	1	0	3	0	2	2	2	0	0	0	0	0	0	0	0	0	2	0	0	0	0	3	0	0	2	0	1	0	2	3	0	0	0	0	0
denovo566063	Bacteria	Firmicutes	Clostridia	Clostridiales	Lachnospiraceae	Clostridium_XlVa	NA	0	0	5	1	0	0	0	0	0	0	2	0	0	0	0	0	0	3	0	0	0	0	0	0	0	0	0	0	1	0	0	1	0	0	0	0	0	2	0	0	0	0
denovo566249	Bacteria	Firmicutes	Clostridia	Clostridiales	Lachnospiraceae	Clostridium_XlVa	NA	0	0	1	0	3	0	2	2	0	0	0	0	0	0	0	0	0	1	0	0	2	0	1	0	0	2	0	0	0	0	0	2	0	0	0	0	0	0	1	1	0	0
denovo566537	Bacteria	Firmicutes	Clostridia	Clostridiales	Lachnospiraceae	Clostridium_XlVa	NA	0	9	10	4	1	5	2	0	1	3	9	12	4	1	5	0	2	11	5	0	0	1	0	3	4	7	0	1	0	3	0	3	6	3	0	6	2	7	0	0	1	8
denovo567024	Bacteria	Firmicutes	Clostridia	Clostridiales	Lachnospiraceae	Clostridium_XlVa	NA	1	2	4	2	4	5	3	5	1	4	10	2	3	0	9	0	1	7	3	6	4	1	1	5	1	12	0	4	2	3	2	0	1	0	0	1	0	1	2	0	1	6
denovo567138	Bacteria	Firmicutes	Clostridia	Clostridiales	Lachnospiraceae	Clostridium_XlVa	NA	0	3	0	4	4	6	1	6	2	7	3	1	7	3	4	4	5	5	0	4	3	1	4	9	1	8	5	3	9	1	1	0	1	2	1	5	0	5	0	2	2	8
denovo569325	Bacteria	Firmicutes	Clostridia	Clostridiales	Lachnospiraceae	Clostridium_XlVa	NA	4	0	1	1	3	1	0	1	0	0	2	0	0	0	0	0	1	0	0	1	0	0	0	0	0	2	0	0	0	0	0	2	1	2	0	0	4	0	0	0	0	0
denovo569653	Bacteria	Firmicutes	Clostridia	Clostridiales	Lachnospiraceae	Clostridium_XlVa	NA	1	0	5	0	0	1	0	0	0	0	0	0	1	1	1	0	0	0	1	0	0	0	0	3	0	0	0	0	0	0	0	3	1	1	0	2	0	0	0	0	0	1
denovo570190	Bacteria	Firmicutes	Clostridia	Clostridiales	Lachnospiraceae	Clostridium_XlVa	NA	3	2	1	0	2	1	1	0	5	3	2	0	0	1	1	2	0	0	2	0	0	4	0	3	0	4	2	5	1	2	0	4	2	1	2	5	3	0	0	0	3	0
denovo570712	Bacteria	Firmicutes	Clostridia	Clostridiales	Lachnospiraceae	Clostridium_XlVa	NA	2	0	0	0	1	0	1	0	0	0	2	0	0	2	0	0	0	2	0	0	0	0	0	0	0	0	0	0	1	0	0	0	0	0	0	0	0	0	0	1	0	0
denovo570768	Bacteria	Firmicutes	Clostridia	Clostridiales	Lachnospiraceae	Clostridium_XlVa	NA	0	0	0	0	0	0	0	0	0	0	0	0	3	0	0	0	0	1	2	0	0	0	0	1	0	0	0	0	0	1	0	0	1	0	0	0	0	0	1	0	0	0
denovo570889	Bacteria	Firmicutes	Clostridia	Clostridiales	Lachnospiraceae	Clostridium_XlVa	NA	0	1	0	1	1	0	1	0	2	1	2	0	2	0	0	1	0	1	0	0	0	3	0	4	0	0	0	0	0	2	0	0	1	4	0	1	1	2	0	0	0	3
denovo571379	Bacteria	Firmicutes	Clostridia	Clostridiales	Lachnospiraceae	Clostridium_XlVa	NA	0	0	0	0	0	0	0	1	0	0	0	1	0	0	1	0	0	0	0	2	0	0	0	0	0	0	0	0	1	0	0	0	0	0	0	0	0	0	0	0	0	0
denovo572064	Bacteria	Firmicutes	Clostridia	Clostridiales	Lachnospiraceae	Clostridium_XlVa	NA	0	1	0	0	0	1	0	0	0	0	1	0	0	1	0	0	0	2	0	0	0	0	0	1	0	0	0	0	0	0	0	0	0	0	0	1	0	0	0	0	0	1
denovo572096	Bacteria	Firmicutes	Clostridia	Clostridiales	Lachnospiraceae	Clostridium_XlVa	NA	0	1	0	0	1	0	0	0	0	0	2	0	0	0	0	0	0	0	0	0	0	0	0	0	0	0	0	0	0	0	0	1	0	0	0	0	1	0	0	0	0	0
denovo572596	Bacteria	Firmicutes	Clostridia	Clostridiales	Lachnospiraceae	Clostridium_XlVa	NA	98	9	19	16	13	15	11	10	13	8	14	9	8	8	16	10	17	26	4	4	9	14	13	18	11	41	8	12	6	6	7	21	12	14	4	35	24	3	6	11	19	23
denovo572612	Bacteria	Firmicutes	Clostridia	Clostridiales	Lachnospiraceae	Clostridium_XlVa	NA	2	0	0	0	3	0	0	0	0	1	1	0	2	0	0	1	0	0	0	0	0	3	4	2	0	3	4	7	3	0	0	0	0	2	0	5	6	0	0	1	3	0
denovo573231	Bacteria	Firmicutes	Clostridia	Clostridiales	Lachnospiraceae	Clostridium_XlVa	NA	0	0	19	1	16	8	4	13	0	2	7	3	15	5	4	2	2	20	2	3	12	0	0	1	0	7	1	0	1	8	2	12	5	1	1	1	2	2	2	0	0	0
denovo57374	Bacteria	Firmicutes	Clostridia	Clostridiales	Lachnospiraceae	Clostridium_XlVa	NA	0	5	14	2	4	8	3	5	0	4	9	3	5	2	11	3	12	10	2	0	2	4	1	9	0	11	2	3	6	12	4	16	2	3	1	6	2	9	0	1	0	7
denovo574216	Bacteria	Firmicutes	Clostridia	Clostridiales	Lachnospiraceae	Clostridium_XlVa	NA	3	1	1	0	0	0	0	0	0	1	0	0	0	0	0	0	0	0	0	0	0	0	0	0	0	1	0	0	0	0	0	1	0	0	0	0	3	0	0	0	0	0
denovo57450	Bacteria	Firmicutes	Clostridia	Clostridiales	Lachnospiraceae	Clostridium_XlVa	NA	0	0	0	2	0	1	0	0	1	2	0	0	0	0	0	0	0	0	0	1	0	0	0	0	1	0	0	0	0	0	0	0	1	0	0	0	0	0	0	1	0	0
denovo575121	Bacteria	Firmicutes	Clostridia	Clostridiales	Lachnospiraceae	Clostridium_XlVa	NA	0	0	0	0	0	2	0	0	0	0	0	0	0	0	0	0	0	0	0	0	0	0	0	3	0	2	0	0	0	0	0	3	0	0	0	0	0	0	0	0	0	0
denovo575336	Bacteria	Firmicutes	Clostridia	Clostridiales	Lachnospiraceae	Clostridium_XlVa	NA	0	0	0	0	0	2	0	0	0	0	0	0	0	0	3	0	0	0	0	0	0	0	0	0	0	0	0	0	2	0	0	0	1	0	0	0	0	0	0	0	0	0
denovo575453	Bacteria	Firmicutes	Clostridia	Clostridiales	Lachnospiraceae	Clostridium_XlVa	NA	0	0	0	0	0	0	0	0	0	0	0	0	0	0	0	0	0	0	0	0	0	0	0	2	3	0	1	2	1	0	0	0	0	4	0	1	11	0	0	0	2	0
denovo575787	Bacteria	Firmicutes	Clostridia	Clostridiales	Lachnospiraceae	Clostridium_XlVa	NA	0	0	0	0	0	0	0	0	0	0	0	0	1	0	0	0	0	0	0	1	0	0	0	1	0	0	0	0	1	0	0	0	0	0	0	0	0	0	3	0	0	0
denovo5759	Bacteria	Firmicutes	Clostridia	Clostridiales	Lachnospiraceae	Clostridium_XlVa	NA	3	0	1	0	1	1	0	1	3	0	1	0	0	0	0	1	0	0	0	0	1	0	0	0	1	2	1	1	0	0	0	0	0	1	0	0	6	1	0	0	3	0
denovo576207	Bacteria	Firmicutes	Clostridia	Clostridiales	Lachnospiraceae	Clostridium_XlVa	NA	0	0	0	0	0	2	0	0	0	0	0	1	0	2	0	0	0	2	0	0	1	0	0	0	0	0	0	0	0	0	0	0	0	0	0	1	0	0	0	0	0	0
denovo576454	Bacteria	Firmicutes	Clostridia	Clostridiales	Lachnospiraceae	Clostridium_XlVa	NA	6	1	5	0	2	3	0	2	2	0	6	4	0	2	1	0	1	5	2	0	1	0	2	1	2	1	2	0	4	3	2	5	7	3	0	0	5	1	0	2	8	2
denovo576765	Bacteria	Firmicutes	Clostridia	Clostridiales	Lachnospiraceae	Clostridium_XlVa	NA	0	0	0	1	0	1	1	0	0	1	1	0	0	0	0	0	0	1	1	0	0	1	0	0	0	0	0	0	0	0	0	3	0	0	0	1	0	0	0	0	0	0
denovo577	Bacteria	Firmicutes	Clostridia	Clostridiales	Lachnospiraceae	Clostridium_XlVa	NA	9	41	32	22	43	16	17	16	6	19	47	14	32	7	28	23	25	44	21	1	14	8	8	7	2	27	15	12	28	25	11	43	37	5	5	14	16	13	27	10	8	38
denovo577317	Bacteria	Firmicutes	Clostridia	Clostridiales	Lachnospiraceae	Clostridium_XlVa	NA	0	0	1	1	0	0	0	0	0	1	0	0	0	1	0	0	0	2	0	2	0	0	0	0	0	0	1	0	0	0	0	0	0	0	0	2	0	0	0	0	0	0
denovo577662	Bacteria	Firmicutes	Clostridia	Clostridiales	Lachnospiraceae	Clostridium_XlVa	NA	0	2	0	0	0	0	1	1	0	0	2	0	1	0	0	0	0	1	0	0	1	1	0	0	0	1	0	0	0	1	0	1	0	0	0	0	0	0	0	0	0	1
denovo577918	Bacteria	Firmicutes	Clostridia	Clostridiales	Lachnospiraceae	Clostridium_XlVa	NA	0	0	0	0	0	1	1	0	0	0	0	0	0	2	0	0	1	0	0	0	0	0	0	0	0	0	1	0	0	0	0	2	0	0	0	0	0	0	0	0	0	1
denovo578007	Bacteria	Firmicutes	Clostridia	Clostridiales	Lachnospiraceae	Clostridium_XlVa	NA	0	0	0	0	0	2	0	1	0	1	0	0	2	0	0	0	1	1	1	0	0	0	0	0	2	0	0	0	2	0	2	1	0	1	0	0	0	0	0	0	0	1
denovo578146	Bacteria	Firmicutes	Clostridia	Clostridiales	Lachnospiraceae	Clostridium_XlVa	NA	0	0	0	0	0	0	0	0	0	0	0	0	0	0	0	0	0	0	0	0	0	0	0	3	0	0	0	0	0	0	0	0	0	0	0	0	1	0	0	0	0	0
denovo57949	Bacteria	Firmicutes	Clostridia	Clostridiales	Lachnospiraceae	Clostridium_XlVa	NA	1	0	0	0	0	0	0	0	0	0	0	0	0	0	1	0	0	0	0	0	0	0	0	0	0	0	0	0	0	1	0	0	0	0	0	0	0	0	0	0	0	0
denovo579968	Bacteria	Firmicutes	Clostridia	Clostridiales	Lachnospiraceae	Clostridium_XlVa	NA	1	0	0	0	0	0	0	0	0	0	1	0	0	0	0	0	0	0	0	0	0	3	1	0	0	0	0	2	2	0	0	0	0	0	0	3	5	0	0	0	5	0
denovo58001	Bacteria	Firmicutes	Clostridia	Clostridiales	Lachnospiraceae	Clostridium_XlVa	NA	0	0	0	0	0	2	0	1	0	0	2	0	1	0	1	3	0	0	0	1	0	0	0	0	0	2	0	0	0	1	0	0	0	0	0	1	0	0	0	0	0	0
denovo580297	Bacteria	Firmicutes	Clostridia	Clostridiales	Lachnospiraceae	Clostridium_XlVa	NA	0	1	6	7	7	6	6	6	4	1	5	1	7	2	5	3	6	5	6	3	0	0	1	1	1	5	0	2	5	1	1	1	1	0	0	1	6	7	0	0	0	7
denovo580317	Bacteria	Firmicutes	Clostridia	Clostridiales	Lachnospiraceae	Clostridium_XlVa	NA	0	0	6	1	1	2	3	0	0	2	6	0	0	0	2	0	0	0	0	0	1	0	0	3	0	0	0	0	0	0	1	2	1	0	0	0	0	2	1	1	0	2
denovo580330	Bacteria	Firmicutes	Clostridia	Clostridiales	Lachnospiraceae	Clostridium_XlVa	NA	0	1	1	0	5	3	0	1	1	3	6	0	1	1	2	0	0	2	0	0	1	0	1	2	3	6	0	0	0	1	2	3	0	0	0	0	1	1	0	0	2	1
denovo580332	Bacteria	Firmicutes	Clostridia	Clostridiales	Lachnospiraceae	Clostridium_XlVa	NA	0	0	0	0	2	0	0	1	0	0	2	1	0	0	2	0	0	1	0	0	0	0	0	1	0	0	0	0	0	5	0	3	0	0	0	1	0	1	0	0	0	0
denovo58213	Bacteria	Firmicutes	Clostridia	Clostridiales	Lachnospiraceae	Clostridium_XlVa	NA	0	0	0	0	0	0	0	0	0	0	0	0	1	1	0	0	0	0	0	0	0	0	0	0	0	0	0	0	0	0	0	0	0	0	0	0	1	3	0	0	0	0
denovo58251	Bacteria	Firmicutes	Clostridia	Clostridiales	Lachnospiraceae	Clostridium_XlVa	NA	5	0	0	0	0	1	0	0	3	0	0	0	0	0	1	0	0	0	0	0	0	0	0	0	0	0	0	1	0	0	0	0	0	0	0	0	0	0	0	0	1	0
denovo583962	Bacteria	Firmicutes	Clostridia	Clostridiales	Lachnospiraceae	Clostridium_XlVa	NA	0	1	0	0	0	0	0	0	0	1	2	0	0	0	1	1	1	0	0	0	0	0	0	0	0	0	0	0	0	0	0	0	0	0	0	0	0	0	0	0	0	0
denovo584165	Bacteria	Firmicutes	Clostridia	Clostridiales	Lachnospiraceae	Clostridium_XlVa	NA	0	2	3	1	2	7	0	2	2	1	7	2	3	0	3	0	3	3	2	3	0	2	1	3	1	5	0	1	3	2	2	4	6	0	5	0	0	2	2	0	0	2
denovo585607	Bacteria	Firmicutes	Clostridia	Clostridiales	Lachnospiraceae	Clostridium_XlVa	NA	0	0	0	0	0	1	0	0	0	0	3	0	0	0	0	1	1	1	0	0	0	0	1	0	0	0	1	0	0	0	0	0	0	0	0	1	0	0	0	0	0	1
denovo587862	Bacteria	Firmicutes	Clostridia	Clostridiales	Lachnospiraceae	Clostridium_XlVa	NA	4	2	4	1	3	0	0	1	0	6	3	1	6	1	0	4	0	5	2	1	0	1	0	6	0	3	0	1	1	0	1	3	4	0	0	1	0	2	1	0	0	3
denovo587938	Bacteria	Firmicutes	Clostridia	Clostridiales	Lachnospiraceae	Clostridium_XlVa	NA	0	11	17	4	10	9	2	8	1	8	10	2	15	11	14	10	6	24	3	4	8	1	1	2	2	9	0	1	10	4	4	12	8	3	0	0	2	8	6	4	3	9
denovo589349	Bacteria	Firmicutes	Clostridia	Clostridiales	Lachnospiraceae	Clostridium_XlVa	NA	0	2	2	0	1	1	0	3	0	0	0	0	0	0	0	0	0	0	1	0	0	1	1	0	0	0	0	0	0	0	1	0	0	0	0	0	0	0	0	0	0	0
denovo590075	Bacteria	Firmicutes	Clostridia	Clostridiales	Lachnospiraceae	Clostridium_XlVa	NA	0	0	0	0	0	1	0	0	0	0	1	0	3	0	0	0	2	0	1	1	0	0	0	0	0	0	0	0	0	0	1	2	1	0	0	0	0	0	0	0	0	0
denovo590123	Bacteria	Firmicutes	Clostridia	Clostridiales	Lachnospiraceae	Clostridium_XlVa	NA	0	0	0	1	0	0	0	0	0	0	0	0	0	0	0	0	0	0	0	0	0	0	0	3	0	0	0	0	0	0	0	0	0	0	0	0	0	0	0	0	0	0
denovo590640	Bacteria	Firmicutes	Clostridia	Clostridiales	Lachnospiraceae	Clostridium_XlVa	NA	1	0	1	0	0	0	0	0	0	0	0	0	3	0	0	0	0	3	0	1	0	1	0	0	0	0	0	1	1	0	0	0	0	0	0	0	0	0	0	1	1	0
denovo591515	Bacteria	Firmicutes	Clostridia	Clostridiales	Lachnospiraceae	Clostridium_XlVa	NA	1	1	4	0	7	0	1	5	0	1	3	0	0	0	0	0	1	3	4	0	4	0	0	0	0	1	0	3	1	0	1	0	6	0	0	0	0	2	0	0	0	1
denovo591880	Bacteria	Firmicutes	Clostridia	Clostridiales	Lachnospiraceae	Clostridium_XlVa	NA	0	1	0	0	0	0	0	1	0	1	1	0	0	0	1	0	1	0	0	0	1	0	0	0	0	0	0	0	0	0	0	0	3	0	0	0	0	0	0	0	0	0
denovo592217	Bacteria	Firmicutes	Clostridia	Clostridiales	Lachnospiraceae	Clostridium_XlVa	NA	0	0	0	4	0	0	1	2	0	0	0	0	5	0	0	0	0	1	0	1	1	0	0	0	0	0	0	3	2	0	0	0	1	0	0	1	0	1	0	2	0	0
denovo592921	Bacteria	Firmicutes	Clostridia	Clostridiales	Lachnospiraceae	Clostridium_XlVa	NA	1	0	0	0	0	0	0	0	0	0	0	0	0	1	0	0	1	0	0	0	0	1	0	0	0	0	0	0	0	0	0	0	0	0	0	1	0	0	0	0	0	0
denovo594206	Bacteria	Firmicutes	Clostridia	Clostridiales	Lachnospiraceae	Clostridium_XlVa	NA	1	1	0	5	0	0	1	1	0	1	0	0	0	0	0	0	0	0	0	3	1	0	0	2	0	0	0	0	0	0	0	0	0	0	3	1	0	2	0	0	1	0
denovo594782	Bacteria	Firmicutes	Clostridia	Clostridiales	Lachnospiraceae	Clostridium_XlVa	NA	1	0	0	0	0	0	0	1	0	0	0	0	0	0	0	0	0	1	1	1	0	0	0	0	2	0	0	0	0	0	0	0	0	0	0	0	0	0	1	0	0	0
denovo595590	Bacteria	Firmicutes	Clostridia	Clostridiales	Lachnospiraceae	Clostridium_XlVa	NA	1	0	1	0	1	1	0	0	0	0	2	1	1	4	1	0	1	0	1	0	1	0	4	3	0	4	0	0	0	3	0	1	0	1	0	1	0	2	0	1	0	1
denovo596270	Bacteria	Firmicutes	Clostridia	Clostridiales	Lachnospiraceae	Clostridium_XlVa	NA	6	16	28	24	15	27	11	14	21	16	48	16	16	16	19	20	24	44	20	14	12	14	21	24	11	55	28	21	15	13	10	34	12	22	5	32	41	25	25	15	3	37
denovo596469	Bacteria	Firmicutes	Clostridia	Clostridiales	Lachnospiraceae	Clostridium_XlVa	NA	0	0	0	0	0	1	0	1	0	3	0	0	2	0	1	0	0	0	0	0	2	0	0	0	0	0	0	2	0	0	0	0	0	0	0	0	0	0	0	0	0	0
denovo596801	Bacteria	Firmicutes	Clostridia	Clostridiales	Lachnospiraceae	Clostridium_XlVa	NA	0	0	1	0	1	0	0	3	0	1	0	0	0	0	0	0	2	0	0	0	0	0	1	0	0	1	0	0	0	0	0	1	0	0	0	1	0	1	1	0	0	0
denovo596903	Bacteria	Firmicutes	Clostridia	Clostridiales	Lachnospiraceae	Clostridium_XlVa	NA	0	0	0	0	0	0	0	0	0	1	0	1	0	0	1	0	0	2	3	0	0	0	1	1	0	1	0	4	2	0	0	0	0	0	0	1	1	0	0	0	0	0
denovo598203	Bacteria	Firmicutes	Clostridia	Clostridiales	Lachnospiraceae	Clostridium_XlVa	NA	0	0	1	0	2	1	0	1	0	2	3	1	0	0	0	0	3	2	0	0	0	0	0	1	0	0	1	0	0	0	1	0	0	0	0	0	0	0	2	0	0	1
denovo598680	Bacteria	Firmicutes	Clostridia	Clostridiales	Lachnospiraceae	Clostridium_XlVa	NA	1	2	1	0	0	0	1	0	0	1	2	0	1	0	1	0	2	1	1	0	1	0	0	1	1	2	2	0	0	2	0	0	1	0	0	0	3	0	0	0	2	0
denovo599055	Bacteria	Firmicutes	Clostridia	Clostridiales	Lachnospiraceae	Clostridium_XlVa	NA	0	0	0	0	1	0	0	1	0	0	1	0	0	0	0	1	0	0	0	0	0	0	0	0	0	0	1	1	1	1	0	0	0	0	0	3	0	0	0	0	0	0
denovo599127	Bacteria	Firmicutes	Clostridia	Clostridiales	Lachnospiraceae	Clostridium_XlVa	NA	3	0	0	0	0	0	0	0	0	0	0	0	0	0	0	0	0	0	0	0	0	2	0	1	0	0	2	0	0	0	0	0	0	3	0	2	0	0	0	0	0	0
denovo599733	Bacteria	Firmicutes	Clostridia	Clostridiales	Lachnospiraceae	Clostridium_XlVa	NA	2	9	0	9	6	1	1	3	1	0	0	0	6	10	0	2	2	0	0	3	9	2	7	3	1	6	2	0	0	0	0	0	0	3	0	2	3	0	4	0	0	0
denovo59975	Bacteria	Firmicutes	Clostridia	Clostridiales	Lachnospiraceae	Clostridium_XlVa	NA	117	296	456	246	313	266	182	193	153	232	384	201	326	144	248	238	254	517	223	146	152	186	161	287	101	485	180	211	260	217	126	523	256	145	60	266	171	171	241	165	106	236
denovo5999	Bacteria	Firmicutes	Clostridia	Clostridiales	Lachnospiraceae	Clostridium_XlVa	NA	0	0	0	0	0	0	0	2	0	0	0	0	0	0	0	0	0	2	1	0	0	0	0	1	0	1	0	0	1	2	0	0	0	0	0	0	0	0	0	0	0	0
denovo600059	Bacteria	Firmicutes	Clostridia	Clostridiales	Lachnospiraceae	Clostridium_XlVa	NA	0	3	0	4	9	0	5	1	0	1	0	4	0	3	7	2	1	8	4	0	0	1	0	1	3	3	0	2	2	0	0	4	0	0	0	1	1	2	1	0	0	4
denovo600828	Bacteria	Firmicutes	Clostridia	Clostridiales	Lachnospiraceae	Clostridium_XlVa	NA	5	7	4	0	4	3	4	3	1	2	13	5	1	1	3	1	4	1	3	4	3	0	2	5	0	2	1	3	0	2	0	4	1	7	2	4	7	1	1	1	3	6
denovo600850	Bacteria	Firmicutes	Clostridia	Clostridiales	Lachnospiraceae	Clostridium_XlVa	NA	0	0	0	0	0	0	0	0	0	0	2	0	0	0	0	0	0	1	0	0	0	0	0	1	0	0	0	0	0	0	0	0	0	0	0	0	0	0	0	0	0	0
denovo601850	Bacteria	Firmicutes	Clostridia	Clostridiales	Lachnospiraceae	Clostridium_XlVa	NA	0	0	1	0	0	0	0	0	0	0	0	2	0	0	0	0	0	1	0	0	0	0	0	0	1	0	0	0	0	0	0	0	0	0	0	0	0	0	0	0	0	0
denovo602575	Bacteria	Firmicutes	Clostridia	Clostridiales	Lachnospiraceae	Clostridium_XlVa	NA	0	1	0	0	0	0	0	0	1	0	0	0	0	0	0	0	0	0	0	0	0	0	2	2	5	2	3	0	0	2	0	0	0	9	0	0	12	0	0	0	3	0
denovo602791	Bacteria	Firmicutes	Clostridia	Clostridiales	Lachnospiraceae	Clostridium_XlVa	NA	0	0	1	0	1	1	2	0	0	1	0	0	1	1	3	0	0	2	3	0	1	1	0	2	0	0	0	0	0	0	0	0	0	0	0	0	1	0	0	0	0	2
denovo60355	Bacteria	Firmicutes	Clostridia	Clostridiales	Lachnospiraceae	Clostridium_XlVa	NA	0	0	2	0	2	1	0	0	0	0	0	0	1	0	0	0	0	0	0	0	0	0	0	0	0	1	1	1	1	0	0	1	0	0	0	0	0	0	0	0	0	0
denovo603796	Bacteria	Firmicutes	Clostridia	Clostridiales	Lachnospiraceae	Clostridium_XlVa	NA	14	1	3	7	7	0	0	1	3	1	2	2	5	0	6	1	2	4	2	4	3	2	0	6	3	7	2	11	1	3	0	5	1	1	5	8	6	1	5	1	3	1
denovo603981	Bacteria	Firmicutes	Clostridia	Clostridiales	Lachnospiraceae	Clostridium_XlVa	NA	11	1	1	2	0	1	0	0	1	2	2	0	1	0	0	1	0	0	0	0	1	0	2	1	0	2	1	0	0	1	0	1	3	0	0	1	2	0	1	0	1	0
denovo604084	Bacteria	Firmicutes	Clostridia	Clostridiales	Lachnospiraceae	Clostridium_XlVa	NA	0	2	0	1	1	0	0	0	0	0	0	1	0	0	0	1	0	0	0	0	0	1	0	3	2	1	1	1	0	0	0	2	0	1	0	5	1	0	0	0	0	0
denovo60477	Bacteria	Firmicutes	Clostridia	Clostridiales	Lachnospiraceae	Clostridium_XlVa	NA	4	2	0	3	0	0	0	0	0	0	0	0	0	0	0	0	0	0	0	0	3	0	0	1	0	0	0	1	1	0	2	0	0	0	0	0	0	0	0	0	0	0
denovo605272	Bacteria	Firmicutes	Clostridia	Clostridiales	Lachnospiraceae	Clostridium_XlVa	NA	0	4	0	0	4	2	0	5	0	2	0	0	1	0	2	1	1	1	3	1	0	1	0	1	3	0	0	2	1	4	1	3	1	1	0	1	1	2	0	1	1	2
denovo6053	Bacteria	Firmicutes	Clostridia	Clostridiales	Lachnospiraceae	Clostridium_XlVa	NA	0	0	0	0	0	0	0	0	5	1	0	0	0	0	0	0	0	0	0	0	0	0	3	2	0	0	1	4	0	0	0	0	0	1	0	5	1	0	0	0	0	0
denovo605317	Bacteria	Firmicutes	Clostridia	Clostridiales	Lachnospiraceae	Clostridium_XlVa	NA	1	6	0	1	5	1	0	1	3	3	2	3	12	0	1	3	1	6	0	0	2	1	3	8	2	1	0	3	2	2	1	3	0	5	0	5	1	1	0	1	2	1
denovo606077	Bacteria	Firmicutes	Clostridia	Clostridiales	Lachnospiraceae	Clostridium_XlVa	NA	0	0	2	2	0	2	0	2	0	0	2	0	0	1	1	0	2	0	0	2	1	0	0	0	0	0	0	0	0	1	0	0	0	0	0	0	0	0	0	0	0	0
denovo608397	Bacteria	Firmicutes	Clostridia	Clostridiales	Lachnospiraceae	Clostridium_XlVa	NA	0	0	0	0	0	0	0	0	0	0	0	0	2	0	1	0	0	0	0	0	0	0	0	0	0	1	0	0	1	0	0	0	0	0	1	0	0	0	0	0	0	0
denovo608422	Bacteria	Firmicutes	Clostridia	Clostridiales	Lachnospiraceae	Clostridium_XlVa	NA	0	8	8	5	2	2	0	0	0	8	2	5	1	1	5	4	2	5	1	1	1	0	0	5	0	7	0	0	0	0	0	9	6	3	0	0	2	5	1	0	0	7
denovo609066	Bacteria	Firmicutes	Clostridia	Clostridiales	Lachnospiraceae	Clostridium_XlVa	NA	7	6	2	2	5	2	1	5	2	6	4	0	5	0	1	2	4	0	0	0	0	1	3	1	1	1	9	6	1	3	0	3	3	7	0	4	6	0	4	3	5	2
denovo609715	Bacteria	Firmicutes	Clostridia	Clostridiales	Lachnospiraceae	Clostridium_XlVa	NA	1	1	2	4	2	2	0	0	0	0	3	0	3	0	0	0	0	0	0	0	0	0	0	1	0	0	1	1	0	1	2	2	2	1	0	0	0	0	0	2	2	0
denovo609875	Bacteria	Firmicutes	Clostridia	Clostridiales	Lachnospiraceae	Clostridium_XlVa	NA	2	2	3	0	2	0	0	1	0	4	3	0	4	0	1	0	1	7	1	0	0	2	1	4	2	4	2	6	0	0	1	0	0	3	0	6	4	1	0	1	3	2
denovo610016	Bacteria	Firmicutes	Clostridia	Clostridiales	Lachnospiraceae	Clostridium_XlVa	NA	7	0	0	7	1	0	0	0	0	2	0	2	2	0	0	1	0	1	0	0	0	3	2	9	1	1	1	0	2	0	0	0	0	4	1	4	6	0	0	0	1	2
denovo610707	Bacteria	Firmicutes	Clostridia	Clostridiales	Lachnospiraceae	Clostridium_XlVa	NA	0	0	0	0	3	0	0	1	0	0	2	1	0	0	0	0	0	6	1	2	0	0	0	0	0	3	0	1	0	1	0	0	0	1	0	0	0	0	2	0	0	0
denovo611184	Bacteria	Firmicutes	Clostridia	Clostridiales	Lachnospiraceae	Clostridium_XlVa	NA	0	0	0	0	0	6	0	0	9	0	0	0	0	0	0	0	0	0	0	0	0	0	3	0	5	0	39	12	0	0	0	0	0	4	0	188	34	0	0	0	0	0
denovo611895	Bacteria	Firmicutes	Clostridia	Clostridiales	Lachnospiraceae	Clostridium_XlVa	NA	1	0	0	0	0	0	1	0	0	0	0	1	0	0	0	0	0	0	0	0	0	0	1	0	2	0	0	8	0	0	0	0	0	0	0	2	18	0	0	1	0	0
denovo611945	Bacteria	Firmicutes	Clostridia	Clostridiales	Lachnospiraceae	Clostridium_XlVa	NA	1	0	0	0	0	0	0	0	1	0	0	0	0	0	1	0	0	0	0	0	0	0	0	0	0	2	0	0	0	0	0	1	1	0	0	2	1	0	0	0	2	0
denovo611993	Bacteria	Firmicutes	Clostridia	Clostridiales	Lachnospiraceae	Clostridium_XlVa	NA	0	2	1	0	0	1	0	0	0	2	0	1	0	0	0	0	0	0	0	0	0	0	0	0	2	0	0	2	0	0	0	0	0	1	1	0	0	0	0	0	1	0
denovo612563	Bacteria	Firmicutes	Clostridia	Clostridiales	Lachnospiraceae	Clostridium_XlVa	NA	2	18	14	9	11	5	5	6	1	2	8	3	7	0	12	2	3	6	3	0	5	2	0	3	0	12	1	2	1	2	1	2	7	0	0	0	2	6	3	5	0	4
denovo613050	Bacteria	Firmicutes	Clostridia	Clostridiales	Lachnospiraceae	Clostridium_XlVa	NA	1	0	2	0	0	1	0	0	0	2	2	0	0	0	0	2	0	3	0	0	0	0	1	0	0	0	0	0	0	0	1	2	0	1	0	0	0	0	2	0	1	1
denovo613274	Bacteria	Firmicutes	Clostridia	Clostridiales	Lachnospiraceae	Clostridium_XlVa	NA	0	0	0	0	0	0	0	3	0	1	0	0	0	0	0	1	0	0	0	0	0	0	0	0	0	0	0	0	0	0	0	0	0	0	0	0	0	0	0	0	0	0
denovo613788	Bacteria	Firmicutes	Clostridia	Clostridiales	Lachnospiraceae	Clostridium_XlVa	NA	0	0	0	0	0	0	0	1	0	0	1	0	0	0	0	0	0	1	0	0	0	0	2	0	0	1	0	0	0	0	0	1	0	1	0	0	0	0	0	0	1	0
denovo614164	Bacteria	Firmicutes	Clostridia	Clostridiales	Lachnospiraceae	Clostridium_XlVa	NA	0	0	0	0	0	0	0	1	0	0	0	0	0	0	0	0	0	0	0	0	0	0	0	0	0	1	0	0	0	0	0	0	0	1	0	1	0	1	0	1	0	1
denovo614425	Bacteria	Firmicutes	Clostridia	Clostridiales	Lachnospiraceae	Clostridium_XlVa	NA	0	1	1	0	0	0	0	0	0	0	0	0	0	0	0	0	0	0	0	0	0	1	0	0	0	0	0	0	0	0	0	0	1	0	0	0	0	0	2	0	0	1
denovo616151	Bacteria	Firmicutes	Clostridia	Clostridiales	Lachnospiraceae	Clostridium_XlVa	NA	7	0	1	0	1	3	0	0	0	0	2	2	1	0	0	0	0	1	2	0	2	0	1	1	0	0	0	6	0	4	0	1	0	1	0	5	5	0	0	1	2	0
denovo616237	Bacteria	Firmicutes	Clostridia	Clostridiales	Lachnospiraceae	Clostridium_XlVa	NA	0	0	1	0	1	3	0	0	0	0	0	0	1	0	0	0	0	0	0	0	0	0	0	2	1	0	1	1	2	3	0	0	0	0	0	0	0	0	0	1	1	0
denovo616617	Bacteria	Firmicutes	Clostridia	Clostridiales	Lachnospiraceae	Clostridium_XlVa	NA	37	3	34	36	26	20	16	16	13	21	32	10	3	4	19	18	17	75	15	2	5	39	21	51	11	23	10	23	31	17	11	35	12	13	3	33	32	16	16	15	26	43
denovo616745	Bacteria	Firmicutes	Clostridia	Clostridiales	Lachnospiraceae	Clostridium_XlVa	NA	0	0	0	0	0	1	2	0	0	0	0	0	0	0	1	0	0	0	0	0	0	1	0	0	0	0	0	1	0	0	0	0	0	0	0	0	0	2	1	0	0	0
denovo617190	Bacteria	Firmicutes	Clostridia	Clostridiales	Lachnospiraceae	Clostridium_XlVa	NA	0	0	0	0	0	0	0	0	0	2	0	0	1	0	0	0	0	0	3	0	0	0	0	1	0	0	0	2	0	0	0	0	0	0	0	0	0	0	0	0	0	0
denovo617368	Bacteria	Firmicutes	Clostridia	Clostridiales	Lachnospiraceae	Clostridium_XlVa	NA	1	1	0	1	0	1	0	0	0	0	0	0	0	0	0	1	1	1	0	1	1	0	0	1	0	0	1	0	0	2	1	0	0	0	0	1	3	0	0	0	0	0
denovo617708	Bacteria	Firmicutes	Clostridia	Clostridiales	Lachnospiraceae	Clostridium_XlVa	NA	0	0	2	0	2	1	5	0	0	0	1	1	0	3	2	1	1	3	0	0	0	0	0	2	0	2	0	0	0	0	0	2	0	0	0	0	0	0	0	1	0	1
denovo617838	Bacteria	Firmicutes	Clostridia	Clostridiales	Lachnospiraceae	Clostridium_XlVa	NA	5	2	1	0	1	2	0	1	1	0	2	1	2	0	2	5	1	4	1	0	0	0	0	1	0	3	0	3	1	1	0	2	2	2	0	2	9	2	6	0	27	0
denovo617930	Bacteria	Firmicutes	Clostridia	Clostridiales	Lachnospiraceae	Clostridium_XlVa	NA	2	5	3	3	0	1	2	3	0	4	2	0	1	1	3	3	0	2	2	0	2	1	1	1	1	2	0	0	1	4	0	0	2	3	1	3	3	3	4	1	0	2
denovo618090	Bacteria	Firmicutes	Clostridia	Clostridiales	Lachnospiraceae	Clostridium_XlVa	NA	1	0	6	3	4	2	0	2	0	6	0	0	4	1	4	0	2	8	0	0	0	0	1	0	0	1	0	0	3	1	0	1	1	0	0	0	0	2	2	0	0	0
denovo618140	Bacteria	Firmicutes	Clostridia	Clostridiales	Lachnospiraceae	Clostridium_XlVa	NA	0	0	10	5	12	6	4	3	1	4	2	4	9	2	9	3	0	1	1	2	1	1	0	2	0	8	1	1	1	1	1	5	1	1	0	2	0	6	0	1	0	6
denovo618731	Bacteria	Firmicutes	Clostridia	Clostridiales	Lachnospiraceae	Clostridium_XlVa	NA	7	0	0	0	0	6	0	0	4	0	0	0	0	0	0	0	0	0	0	0	0	0	0	0	0	0	7	6	0	0	0	0	0	0	0	6	17	0	0	0	1	0
denovo61895	Bacteria	Firmicutes	Clostridia	Clostridiales	Lachnospiraceae	Clostridium_XlVa	NA	6	1	1	5	0	2	1	1	2	0	2	1	3	0	3	3	4	4	3	0	0	5	2	4	2	4	0	1	1	0	0	5	2	0	0	3	2	1	1	0	1	3
denovo619147	Bacteria	Firmicutes	Clostridia	Clostridiales	Lachnospiraceae	Clostridium_XlVa	NA	8	0	1	0	0	2	0	0	0	0	0	0	0	0	0	0	0	0	0	0	0	0	0	0	1	0	2	0	0	0	0	0	0	0	0	0	2	0	0	0	0	0
denovo619831	Bacteria	Firmicutes	Clostridia	Clostridiales	Lachnospiraceae	Clostridium_XlVa	NA	0	0	3	4	1	0	0	0	0	0	0	0	0	0	2	1	0	0	3	0	0	0	0	0	0	3	0	0	1	0	2	1	0	0	0	0	0	1	3	1	0	0
denovo620094	Bacteria	Firmicutes	Clostridia	Clostridiales	Lachnospiraceae	Clostridium_XlVa	NA	34	15	47	16	20	30	3	16	13	20	5	7	13	13	14	10	8	20	9	2	6	20	9	21	5	29	8	13	23	11	17	31	9	5	11	23	24	6	4	10	20	14
denovo620261	Bacteria	Firmicutes	Clostridia	Clostridiales	Lachnospiraceae	Clostridium_XlVa	NA	0	0	1	1	0	0	0	0	0	0	0	0	1	1	0	0	2	0	0	0	0	0	0	0	0	1	0	1	0	2	0	0	1	0	0	0	0	1	4	0	0	0
denovo620417	Bacteria	Firmicutes	Clostridia	Clostridiales	Lachnospiraceae	Clostridium_XlVa	NA	0	1	3	0	4	1	0	1	0	0	3	0	0	1	0	1	0	1	0	0	0	0	2	1	0	0	0	1	0	1	0	2	2	0	2	0	0	2	3	1	0	0
denovo621315	Bacteria	Firmicutes	Clostridia	Clostridiales	Lachnospiraceae	Clostridium_XlVa	NA	0	0	0	0	0	0	0	0	0	0	0	0	1	0	0	0	0	1	0	0	0	2	0	0	0	1	0	0	0	0	0	0	0	0	0	1	0	0	2	1	0	0
denovo621644	Bacteria	Firmicutes	Clostridia	Clostridiales	Lachnospiraceae	Clostridium_XlVa	NA	0	0	0	1	0	0	0	0	0	0	1	0	0	0	0	1	0	0	0	0	0	0	0	0	1	0	0	0	0	1	0	0	0	0	0	0	2	0	0	0	0	0
denovo621970	Bacteria	Firmicutes	Clostridia	Clostridiales	Lachnospiraceae	Clostridium_XlVa	NA	0	0	11	6	4	6	1	3	0	3	10	8	5	2	7	1	3	9	5	2	0	0	0	2	0	3	4	1	2	4	2	3	4	2	1	1	3	1	0	2	2	9
denovo622247	Bacteria	Firmicutes	Clostridia	Clostridiales	Lachnospiraceae	Clostridium_XlVa	NA	0	0	0	0	0	1	0	0	0	1	0	0	3	0	2	0	0	0	3	0	0	0	0	0	0	0	0	0	0	0	0	2	0	1	0	2	4	0	0	3	1	2
denovo622674	Bacteria	Firmicutes	Clostridia	Clostridiales	Lachnospiraceae	Clostridium_XlVa	NA	0	4	5	3	2	0	3	2	0	1	4	2	0	3	2	1	6	1	2	0	0	5	2	4	1	6	1	0	1	0	3	8	3	1	3	2	0	1	4	0	0	3
denovo623050	Bacteria	Firmicutes	Clostridia	Clostridiales	Lachnospiraceae	Clostridium_XlVa	NA	0	0	3	0	0	0	0	1	0	0	2	1	0	1	0	0	0	1	0	0	0	0	0	0	0	0	0	0	0	0	0	1	1	1	0	0	0	1	0	0	0	0
denovo62333	Bacteria	Firmicutes	Clostridia	Clostridiales	Lachnospiraceae	Clostridium_XlVa	NA	1	2	0	0	0	0	0	0	0	2	0	0	2	0	2	0	0	0	0	1	0	0	0	1	0	0	0	0	0	0	0	3	0	0	0	2	4	3	1	1	1	0
denovo623667	Bacteria	Firmicutes	Clostridia	Clostridiales	Lachnospiraceae	Clostridium_XlVa	NA	5	4	10	7	6	6	2	1	3	7	6	2	9	0	8	4	7	7	1	2	0	7	3	13	1	13	7	9	1	1	4	13	2	6	0	5	10	3	5	1	0	3
denovo624133	Bacteria	Firmicutes	Clostridia	Clostridiales	Lachnospiraceae	Clostridium_XlVa	NA	0	0	1	0	0	0	0	0	0	0	0	0	0	0	0	0	0	0	0	0	0	0	0	0	0	0	0	0	0	0	0	0	1	0	0	0	0	3	1	0	0	0
denovo624152	Bacteria	Firmicutes	Clostridia	Clostridiales	Lachnospiraceae	Clostridium_XlVa	NA	1	2	1	0	1	2	0	0	0	0	0	0	3	0	0	0	1	1	0	0	0	0	0	2	0	0	1	2	0	1	0	2	0	0	0	0	0	0	3	0	0	1
denovo624421	Bacteria	Firmicutes	Clostridia	Clostridiales	Lachnospiraceae	Clostridium_XlVa	NA	0	0	2	0	1	0	0	0	0	0	0	0	0	0	0	0	0	0	0	0	0	1	0	1	0	1	1	0	0	0	0	0	0	0	0	0	1	0	0	0	0	0
denovo624448	Bacteria	Firmicutes	Clostridia	Clostridiales	Lachnospiraceae	Clostridium_XlVa	NA	0	0	1	2	2	0	0	0	1	0	0	0	0	0	1	0	1	1	0	0	0	0	0	0	0	0	0	0	0	1	0	5	0	0	0	0	0	0	0	0	2	0
denovo624622	Bacteria	Firmicutes	Clostridia	Clostridiales	Lachnospiraceae	Clostridium_XlVa	NA	0	0	0	0	0	0	0	0	0	0	0	0	0	0	1	0	0	1	0	0	1	0	0	0	0	0	0	0	0	0	0	0	0	0	1	0	0	0	1	0	0	0
denovo625295	Bacteria	Firmicutes	Clostridia	Clostridiales	Lachnospiraceae	Clostridium_XlVa	NA	0	0	0	0	0	0	0	0	0	0	0	0	0	1	1	1	0	2	0	0	0	0	0	0	0	2	0	1	0	2	1	0	0	1	0	0	0	0	0	0	0	1
denovo626342	Bacteria	Firmicutes	Clostridia	Clostridiales	Lachnospiraceae	Clostridium_XlVa	NA	0	2	2	4	0	1	1	0	1	0	4	1	1	0	1	0	0	0	1	2	0	0	0	1	0	0	0	1	0	1	0	3	2	2	0	0	0	1	1	0	0	0
denovo626346	Bacteria	Firmicutes	Clostridia	Clostridiales	Lachnospiraceae	Clostridium_XlVa	NA	1	0	5	0	3	6	2	4	2	2	4	2	13	0	5	0	7	3	3	0	1	3	7	3	0	4	4	5	1	8	2	3	1	4	1	4	0	0	0	4	0	1
denovo626468	Bacteria	Firmicutes	Clostridia	Clostridiales	Lachnospiraceae	Clostridium_XlVa	NA	1	0	3	0	0	0	0	0	1	0	0	3	0	0	0	0	1	0	0	1	0	0	1	0	1	4	0	0	0	3	0	0	0	2	3	0	0	0	0	0	1	0
denovo626673	Bacteria	Firmicutes	Clostridia	Clostridiales	Lachnospiraceae	Clostridium_XlVa	NA	0	0	0	0	1	0	0	0	0	1	1	0	0	0	0	0	1	0	0	1	0	0	0	1	0	0	0	0	0	0	0	0	0	0	0	0	0	0	3	1	0	0
denovo628762	Bacteria	Firmicutes	Clostridia	Clostridiales	Lachnospiraceae	Clostridium_XlVa	NA	0	0	0	2	0	0	0	0	0	0	1	0	0	0	1	1	1	0	0	0	0	0	0	0	0	0	0	0	1	0	0	1	1	0	0	0	0	1	0	0	0	0
denovo62946	Bacteria	Firmicutes	Clostridia	Clostridiales	Lachnospiraceae	Clostridium_XlVa	NA	0	0	0	1	2	0	0	0	0	0	1	0	0	0	0	0	0	0	0	0	0	0	0	0	0	1	0	0	0	0	0	2	0	2	0	0	1	0	0	0	0	0
denovo630112	Bacteria	Firmicutes	Clostridia	Clostridiales	Lachnospiraceae	Clostridium_XlVa	NA	0	0	0	0	0	0	0	0	0	0	1	0	0	0	0	0	0	2	0	0	0	0	0	0	0	0	0	0	0	0	0	2	0	0	0	2	0	0	0	0	0	0
denovo630843	Bacteria	Firmicutes	Clostridia	Clostridiales	Lachnospiraceae	Clostridium_XlVa	NA	14	8	0	13	6	5	10	9	2	4	12	0	4	3	1	7	2	5	2	5	5	0	4	13	0	17	10	4	1	7	5	1	0	0	5	7	15	1	2	0	2	0
denovo631114	Bacteria	Firmicutes	Clostridia	Clostridiales	Lachnospiraceae	Clostridium_XlVa	NA	49	1	2	0	0	0	3	0	0	3	0	0	2	0	4	0	2	3	1	0	0	3	0	1	0	2	1	5	2	0	9	1	0	2	0	3	5	0	0	1	14	0
denovo631512	Bacteria	Firmicutes	Clostridia	Clostridiales	Lachnospiraceae	Clostridium_XlVa	NA	3	2	15	2	15	17	4	5	0	1	13	0	13	1	9	1	3	11	5	3	3	5	10	3	6	18	5	9	7	2	6	9	1	8	3	7	4	3	5	7	2	5
denovo632146	Bacteria	Firmicutes	Clostridia	Clostridiales	Lachnospiraceae	Clostridium_XlVa	NA	3	0	0	0	0	0	0	0	0	0	1	0	0	0	0	0	0	0	1	0	0	0	0	0	0	0	0	1	0	0	0	0	1	1	0	0	1	1	0	0	1	0
denovo632423	Bacteria	Firmicutes	Clostridia	Clostridiales	Lachnospiraceae	Clostridium_XlVa	NA	22	2	5	2	1	3	0	2	4	0	0	0	2	1	4	3	3	1	0	0	1	0	0	1	0	4	9	6	1	2	1	3	2	0	0	5	6	1	0	2	7	1
denovo632573	Bacteria	Firmicutes	Clostridia	Clostridiales	Lachnospiraceae	Clostridium_XlVa	NA	0	0	3	3	4	2	0	3	1	2	5	0	3	0	1	2	0	5	0	0	3	3	1	1	2	3	1	0	0	6	1	1	1	1	0	2	0	1	0	2	0	4
denovo634757	Bacteria	Firmicutes	Clostridia	Clostridiales	Lachnospiraceae	Clostridium_XlVa	NA	2	3	2	0	11	3	1	0	9	0	8	2	3	3	0	0	3	7	0	3	0	3	6	4	1	2	6	5	3	3	2	4	1	0	0	6	12	1	0	6	3	0
denovo635361	Bacteria	Firmicutes	Clostridia	Clostridiales	Lachnospiraceae	Clostridium_XlVa	NA	0	0	0	1	0	0	0	0	0	0	1	1	0	0	1	0	1	3	0	0	2	0	0	0	1	0	0	0	0	1	0	3	0	1	0	0	0	1	0	0	0	0
denovo636511	Bacteria	Firmicutes	Clostridia	Clostridiales	Lachnospiraceae	Clostridium_XlVa	NA	3	1	4	5	3	6	3	2	1	2	8	3	0	1	3	2	4	14	2	2	2	1	3	4	0	2	3	8	8	3	4	9	0	2	0	7	8	1	2	3	6	7
denovo636523	Bacteria	Firmicutes	Clostridia	Clostridiales	Lachnospiraceae	Clostridium_XlVa	NA	0	0	0	0	2	1	0	2	0	0	0	0	0	0	0	0	0	0	0	0	0	0	0	0	0	0	0	0	0	0	0	0	0	0	0	0	2	0	1	0	0	0
denovo63662	Bacteria	Firmicutes	Clostridia	Clostridiales	Lachnospiraceae	Clostridium_XlVa	NA	1	0	1	1	0	0	1	0	2	0	2	0	0	1	0	0	0	0	0	0	0	1	0	3	0	3	1	1	0	1	0	0	0	1	0	1	0	0	2	0	0	0
denovo637814	Bacteria	Firmicutes	Clostridia	Clostridiales	Lachnospiraceae	Clostridium_XlVa	NA	0	0	0	0	0	0	0	0	1	2	1	0	0	0	0	0	0	2	0	0	0	0	0	0	0	1	0	2	0	0	0	0	0	0	0	0	0	0	0	1	0	0
denovo638019	Bacteria	Firmicutes	Clostridia	Clostridiales	Lachnospiraceae	Clostridium_XlVa	NA	0	0	4	1	0	0	4	6	1	0	1	4	2	0	3	3	2	1	1	2	1	0	0	0	0	3	5	1	3	0	3	2	0	1	1	0	0	0	0	1	0	0
denovo638265	Bacteria	Firmicutes	Clostridia	Clostridiales	Lachnospiraceae	Clostridium_XlVa	NA	13	21	5	8	13	4	2	2	15	8	12	8	13	1	4	2	4	5	10	2	1	11	7	27	7	17	5	7	4	7	2	1	0	4	4	9	3	1	2	8	7	5
denovo638299	Bacteria	Firmicutes	Clostridia	Clostridiales	Lachnospiraceae	Clostridium_XlVa	NA	0	0	0	0	2	0	0	1	0	0	2	0	0	0	1	1	0	1	1	0	0	1	0	1	0	0	0	0	1	1	0	3	0	0	0	0	0	0	0	0	0	0
denovo639603	Bacteria	Firmicutes	Clostridia	Clostridiales	Lachnospiraceae	Clostridium_XlVa	NA	7	10	6	0	19	4	7	3	3	2	1	0	3	7	2	8	8	10	1	1	2	6	3	8	3	6	1	8	3	4	5	9	6	8	1	11	4	3	6	2	2	5
denovo639640	Bacteria	Firmicutes	Clostridia	Clostridiales	Lachnospiraceae	Clostridium_XlVa	NA	0	0	0	3	0	0	0	0	0	1	0	0	0	0	0	0	0	3	0	0	0	0	0	2	0	0	0	0	0	0	0	1	0	0	0	1	0	0	0	0	0	0
denovo64026	Bacteria	Firmicutes	Clostridia	Clostridiales	Lachnospiraceae	Clostridium_XlVa	NA	40	6	0	8	1	0	1	2	3	0	2	0	4	2	0	2	0	2	1	4	1	5	4	11	6	1	14	10	3	1	1	0	0	2	0	10	13	7	1	1	24	0
denovo640673	Bacteria	Firmicutes	Clostridia	Clostridiales	Lachnospiraceae	Clostridium_XlVa	NA	0	0	0	0	1	3	0	1	0	1	0	1	0	0	1	0	0	1	0	0	0	0	0	0	3	1	0	0	0	0	0	0	0	0	0	1	0	0	0	0	1	1
denovo640725	Bacteria	Firmicutes	Clostridia	Clostridiales	Lachnospiraceae	Clostridium_XlVa	NA	46	32	89	78	56	59	16	22	100	34	61	24	56	34	43	26	20	58	31	14	25	60	61	98	34	82	97	93	56	20	26	48	34	56	12	84	109	25	25	20	53	30
denovo640895	Bacteria	Firmicutes	Clostridia	Clostridiales	Lachnospiraceae	Clostridium_XlVa	NA	0	0	0	0	0	0	0	0	0	0	0	0	0	0	0	0	0	0	0	0	0	0	0	0	0	0	1	0	3	0	0	0	0	0	0	0	0	0	3	0	2	0
denovo641126	Bacteria	Firmicutes	Clostridia	Clostridiales	Lachnospiraceae	Clostridium_XlVa	NA	0	0	0	0	0	0	2	0	0	2	0	0	0	0	2	0	0	0	0	1	0	0	0	0	0	0	0	0	0	0	0	0	0	0	0	0	0	0	0	0	0	0
denovo641164	Bacteria	Firmicutes	Clostridia	Clostridiales	Lachnospiraceae	Clostridium_XlVa	NA	0	0	0	3	1	5	1	0	1	1	2	1	2	1	1	0	0	0	0	0	1	0	0	1	0	2	0	1	0	1	0	5	0	2	0	0	0	1	2	0	0	2
denovo64138	Bacteria	Firmicutes	Clostridia	Clostridiales	Lachnospiraceae	Clostridium_XlVa	NA	1	1	1	1	0	0	0	0	0	0	0	0	0	0	0	1	0	0	0	0	0	0	0	0	0	0	0	1	0	0	0	0	0	0	0	0	0	0	0	0	0	0
denovo642095	Bacteria	Firmicutes	Clostridia	Clostridiales	Lachnospiraceae	Clostridium_XlVa	NA	0	1	2	0	0	0	1	1	0	2	0	0	0	0	0	3	0	0	0	1	0	0	1	3	0	0	0	2	1	0	1	0	0	0	0	1	0	2	1	0	2	1
denovo642518	Bacteria	Firmicutes	Clostridia	Clostridiales	Lachnospiraceae	Clostridium_XlVa	NA	15	20	10	23	5	29	3	17	8	4	15	5	5	5	11	1	8	7	1	6	6	5	3	7	4	27	18	11	11	14	0	7	10	10	2	17	24	9	3	7	4	5
denovo642539	Bacteria	Firmicutes	Clostridia	Clostridiales	Lachnospiraceae	Clostridium_XlVa	NA	16	2	0	0	0	0	0	0	0	0	0	0	0	1	2	0	0	0	0	0	0	0	0	3	0	0	2	0	0	0	0	0	0	0	0	0	2	0	0	0	1	2
denovo642597	Bacteria	Firmicutes	Clostridia	Clostridiales	Lachnospiraceae	Clostridium_XlVa	NA	0	0	0	0	0	0	0	0	0	0	0	0	0	0	0	0	0	0	0	0	0	0	0	0	0	1	0	2	0	1	0	0	0	0	0	0	0	0	0	0	0	2
denovo642846	Bacteria	Firmicutes	Clostridia	Clostridiales	Lachnospiraceae	Clostridium_XlVa	NA	0	2	0	0	0	0	1	1	0	0	1	0	0	0	4	0	0	0	0	0	0	0	0	0	0	1	0	0	0	0	0	0	0	0	0	0	0	0	0	0	0	1
denovo643107	Bacteria	Firmicutes	Clostridia	Clostridiales	Lachnospiraceae	Clostridium_XlVa	NA	4	2	1	1	0	0	1	0	0	0	1	0	0	0	0	1	0	0	0	0	3	0	0	0	0	1	0	1	0	0	0	0	0	0	0	0	0	0	0	0	0	1
denovo643932	Bacteria	Firmicutes	Clostridia	Clostridiales	Lachnospiraceae	Clostridium_XlVa	NA	3	0	4	0	7	2	0	3	2	2	2	0	3	0	1	4	0	1	0	2	1	0	1	3	0	3	0	0	5	0	1	0	0	0	0	4	2	0	0	3	0	1
denovo644644	Bacteria	Firmicutes	Clostridia	Clostridiales	Lachnospiraceae	Clostridium_XlVa	NA	23	2	0	6	0	0	0	2	1	0	0	1	0	0	1	0	0	1	0	0	5	1	4	6	0	0	4	1	0	0	2	0	0	0	1	2	20	0	0	1	10	1
denovo645136	Bacteria	Firmicutes	Clostridia	Clostridiales	Lachnospiraceae	Clostridium_XlVa	NA	0	0	3	0	2	0	0	0	0	1	0	0	0	0	0	0	0	0	0	0	0	1	0	0	0	0	0	0	0	0	0	0	0	0	0	1	0	0	0	0	0	0
denovo645951	Bacteria	Firmicutes	Clostridia	Clostridiales	Lachnospiraceae	Clostridium_XlVa	NA	3	0	0	0	0	2	0	0	1	0	1	0	3	0	0	0	0	1	0	0	0	1	1	1	0	2	0	3	2	0	0	0	0	0	0	0	1	0	0	0	0	0
denovo646078	Bacteria	Firmicutes	Clostridia	Clostridiales	Lachnospiraceae	Clostridium_XlVa	NA	8	0	0	0	0	0	0	0	1	0	0	0	0	0	0	0	6	0	0	0	0	0	0	0	0	0	0	0	0	0	0	0	0	0	3	0	8	1	0	0	2	0
denovo646113	Bacteria	Firmicutes	Clostridia	Clostridiales	Lachnospiraceae	Clostridium_XlVa	NA	1	3	1	1	1	2	0	1	3	2	2	0	2	0	4	0	0	1	0	1	2	0	0	2	1	0	2	0	0	1	0	0	0	0	2	1	0	0	1	1	0	0
denovo648433	Bacteria	Firmicutes	Clostridia	Clostridiales	Lachnospiraceae	Clostridium_XlVa	NA	1	1	2	0	0	0	0	0	1	0	1	0	0	0	0	0	0	0	0	0	0	0	0	0	0	0	1	0	0	1	0	0	0	0	0	1	0	0	0	0	0	1
denovo648946	Bacteria	Firmicutes	Clostridia	Clostridiales	Lachnospiraceae	Clostridium_XlVa	NA	2	11	10	4	7	6	0	1	5	5	9	3	4	0	3	2	2	10	14	1	0	0	0	6	2	9	3	1	5	7	0	13	1	4	2	1	4	5	5	1	0	9
denovo648962	Bacteria	Firmicutes	Clostridia	Clostridiales	Lachnospiraceae	Clostridium_XlVa	NA	0	6	2	2	2	0	0	8	0	5	6	0	6	6	4	0	2	8	0	0	3	2	0	0	0	6	0	0	0	3	0	0	3	2	0	0	0	2	1	2	0	4
denovo649706	Bacteria	Firmicutes	Clostridia	Clostridiales	Lachnospiraceae	Clostridium_XlVa	NA	1	0	0	1	1	2	0	0	0	0	2	0	1	0	0	0	0	3	0	0	0	2	0	0	2	0	2	0	0	1	0	1	2	1	0	0	0	1	0	0	0	0
denovo649963	Bacteria	Firmicutes	Clostridia	Clostridiales	Lachnospiraceae	Clostridium_XlVa	NA	0	1	1	1	0	4	0	0	0	0	0	0	1	0	0	0	0	1	0	0	0	1	0	1	0	1	0	0	0	0	0	2	0	0	0	0	2	0	0	0	0	0
denovo651762	Bacteria	Firmicutes	Clostridia	Clostridiales	Lachnospiraceae	Clostridium_XlVa	NA	0	0	0	0	0	1	0	0	0	0	1	0	2	0	1	0	0	0	1	0	0	0	0	1	0	0	0	0	2	1	0	0	0	0	0	0	0	1	0	0	0	0
denovo651988	Bacteria	Firmicutes	Clostridia	Clostridiales	Lachnospiraceae	Clostridium_XlVa	NA	2	1	0	2	2	3	0	0	1	0	0	4	2	0	1	0	1	3	2	0	0	1	0	0	0	1	2	0	0	0	0	1	0	3	0	0	1	0	0	0	2	1
denovo651999	Bacteria	Firmicutes	Clostridia	Clostridiales	Lachnospiraceae	Clostridium_XlVa	NA	58	4	7	0	2	3	1	0	15	1	6	0	5	2	3	4	0	7	3	0	0	1	3	5	1	0	17	17	4	3	0	6	0	0	1	30	37	1	2	2	17	6
denovo653402	Bacteria	Firmicutes	Clostridia	Clostridiales	Lachnospiraceae	Clostridium_XlVa	NA	0	1	0	0	0	1	2	0	1	1	0	0	0	0	0	0	1	0	0	0	0	1	0	1	0	2	0	0	2	1	0	0	0	0	0	1	0	0	0	0	1	0
denovo654598	Bacteria	Firmicutes	Clostridia	Clostridiales	Lachnospiraceae	Clostridium_XlVa	NA	0	1	0	0	0	0	0	0	0	1	0	0	1	0	0	0	1	1	1	0	0	2	0	0	0	0	2	0	0	0	0	1	0	0	0	0	0	0	0	0	0	0
denovo654667	Bacteria	Firmicutes	Clostridia	Clostridiales	Lachnospiraceae	Clostridium_XlVa	NA	0	0	1	0	0	0	0	0	0	0	0	0	1	0	0	0	0	0	0	0	0	0	0	0	0	1	0	0	0	0	0	0	0	1	0	1	0	0	0	0	0	0
denovo655023	Bacteria	Firmicutes	Clostridia	Clostridiales	Lachnospiraceae	Clostridium_XlVa	NA	0	1	0	0	0	0	0	1	1	0	0	0	0	0	1	0	0	7	0	0	0	1	1	0	0	0	0	0	0	0	0	0	0	0	0	0	2	0	0	0	0	2
denovo65543	Bacteria	Firmicutes	Clostridia	Clostridiales	Lachnospiraceae	Clostridium_XlVa	NA	2	2	5	3	2	7	1	1	2	2	2	0	0	0	2	2	1	3	3	0	1	0	1	5	2	3	0	1	2	0	1	2	2	1	0	0	0	4	3	0	0	5
denovo655469	Bacteria	Firmicutes	Clostridia	Clostridiales	Lachnospiraceae	Clostridium_XlVa	NA	0	0	0	0	2	0	0	0	0	0	0	0	0	0	0	0	0	2	0	0	0	1	0	1	0	3	0	2	0	0	2	0	0	0	0	0	0	0	1	2	0	1
denovo655858	Bacteria	Firmicutes	Clostridia	Clostridiales	Lachnospiraceae	Clostridium_XlVa	NA	0	2	0	0	2	0	2	0	0	5	0	0	0	0	0	0	0	0	0	0	0	0	0	0	0	0	0	0	3	0	0	0	0	0	0	0	0	3	0	0	0	0
denovo6572	Bacteria	Firmicutes	Clostridia	Clostridiales	Lachnospiraceae	Clostridium_XlVa	NA	0	0	0	0	1	1	1	0	0	0	0	0	1	0	0	0	1	1	0	0	2	0	0	0	0	1	0	0	0	0	0	2	0	0	0	0	0	0	0	0	0	0
denovo659064	Bacteria	Firmicutes	Clostridia	Clostridiales	Lachnospiraceae	Clostridium_XlVa	NA	0	0	0	0	0	0	0	0	0	0	0	0	0	0	0	0	0	0	0	0	0	2	1	0	0	0	0	0	0	0	0	0	0	2	0	1	0	0	0	0	0	0
denovo659739	Bacteria	Firmicutes	Clostridia	Clostridiales	Lachnospiraceae	Clostridium_XlVa	NA	0	0	0	1	0	2	1	2	1	0	0	0	0	0	1	0	1	2	0	0	0	0	0	4	0	1	2	0	0	0	0	1	0	0	1	0	0	2	0	2	0	0
denovo6598	Bacteria	Firmicutes	Clostridia	Clostridiales	Lachnospiraceae	Clostridium_XlVa	NA	0	0	0	0	2	0	0	0	0	1	0	0	0	0	1	0	0	0	0	0	0	0	1	0	0	0	0	0	0	0	0	0	0	0	0	0	0	0	0	0	0	0
denovo65989	Bacteria	Firmicutes	Clostridia	Clostridiales	Lachnospiraceae	Clostridium_XlVa	NA	3	4	13	2	3	1	1	2	4	0	1	0	0	1	3	1	0	9	0	0	3	6	0	5	0	1	2	3	2	2	0	2	2	3	2	0	3	1	1	0	1	4
denovo660222	Bacteria	Firmicutes	Clostridia	Clostridiales	Lachnospiraceae	Clostridium_XlVa	NA	3	1	0	1	2	0	0	0	0	0	0	0	1	1	0	0	0	0	1	0	1	0	0	0	0	2	3	1	0	0	0	0	0	0	1	2	10	0	1	0	10	0
denovo661820	Bacteria	Firmicutes	Clostridia	Clostridiales	Lachnospiraceae	Clostridium_XlVa	NA	0	0	0	0	0	0	0	0	0	0	0	0	0	0	0	0	0	0	0	0	0	0	0	0	0	0	0	0	0	0	0	0	0	0	0	0	0	0	0	0	0	0
denovo662094	Bacteria	Firmicutes	Clostridia	Clostridiales	Lachnospiraceae	Clostridium_XlVa	NA	0	2	1	1	1	4	0	1	0	1	7	1	8	0	3	2	4	2	1	2	3	0	1	1	0	1	0	0	0	1	4	0	2	0	0	1	0	2	0	0	0	7
denovo662222	Bacteria	Firmicutes	Clostridia	Clostridiales	Lachnospiraceae	Clostridium_XlVa	NA	0	0	0	2	1	0	0	0	3	1	3	0	5	0	0	0	0	3	0	1	0	2	1	2	0	1	3	2	3	0	0	6	0	0	0	5	0	0	0	0	0	0
denovo662678	Bacteria	Firmicutes	Clostridia	Clostridiales	Lachnospiraceae	Clostridium_XlVa	NA	0	3	0	0	0	0	0	0	0	0	0	1	0	0	0	2	0	0	0	0	0	2	0	0	0	0	0	0	1	0	0	0	0	0	0	0	0	0	0	1	0	0
denovo662720	Bacteria	Firmicutes	Clostridia	Clostridiales	Lachnospiraceae	Clostridium_XlVa	NA	0	0	0	1	0	5	0	1	0	0	1	0	0	0	0	0	1	2	2	0	0	1	0	0	0	0	0	2	1	0	1	0	0	0	0	0	1	0	0	0	0	0
denovo663631	Bacteria	Firmicutes	Clostridia	Clostridiales	Lachnospiraceae	Clostridium_XlVa	NA	0	0	0	0	2	0	0	0	1	1	0	0	0	1	0	0	0	0	0	0	0	0	0	4	0	1	0	1	0	0	0	0	0	0	0	1	0	0	0	0	1	0
denovo664631	Bacteria	Firmicutes	Clostridia	Clostridiales	Lachnospiraceae	Clostridium_XlVa	NA	0	1	0	0	2	0	0	0	0	0	0	0	0	0	0	0	0	0	0	0	0	1	0	1	3	0	1	1	0	0	0	1	0	0	0	0	0	0	4	0	0	3
denovo665085	Bacteria	Firmicutes	Clostridia	Clostridiales	Lachnospiraceae	Clostridium_XlVa	NA	0	0	0	0	0	0	0	0	0	2	3	0	0	0	0	0	0	2	0	0	0	0	0	0	0	0	0	0	0	4	0	0	0	0	0	0	0	0	0	0	0	1
denovo66586	Bacteria	Firmicutes	Clostridia	Clostridiales	Lachnospiraceae	Clostridium_XlVa	NA	0	0	0	0	0	0	0	1	0	1	0	0	1	0	1	0	1	3	0	0	0	0	1	0	1	0	0	0	0	0	0	0	1	0	0	0	0	1	2	0	0	0
denovo666412	Bacteria	Firmicutes	Clostridia	Clostridiales	Lachnospiraceae	Clostridium_XlVa	NA	0	0	0	0	0	0	0	0	0	0	0	0	0	0	1	0	0	0	0	0	0	0	0	0	0	0	0	0	0	0	0	0	0	0	0	0	0	0	0	0	0	1
denovo666791	Bacteria	Firmicutes	Clostridia	Clostridiales	Lachnospiraceae	Clostridium_XlVa	NA	0	1	0	0	3	0	0	0	0	0	0	0	2	0	2	0	0	0	0	0	0	1	0	0	0	3	0	2	1	0	2	0	1	0	0	0	0	0	0	3	0	0
denovo667250	Bacteria	Firmicutes	Clostridia	Clostridiales	Lachnospiraceae	Clostridium_XlVa	NA	16	5	0	0	0	0	0	0	0	1	1	0	0	0	3	0	0	0	0	0	0	1	2	0	1	0	0	0	0	0	0	0	0	0	0	2	1	0	0	0	6	0
denovo669691	Bacteria	Firmicutes	Clostridia	Clostridiales	Lachnospiraceae	Clostridium_XlVa	NA	3	0	0	2	1	0	0	0	0	0	0	0	0	0	1	0	1	0	0	0	0	0	0	1	0	1	0	0	0	0	0	1	3	1	0	2	0	0	0	1	0	0
denovo670260	Bacteria	Firmicutes	Clostridia	Clostridiales	Lachnospiraceae	Clostridium_XlVa	NA	0	5	19	5	14	10	2	4	2	3	47	33	9	15	16	5	6	21	5	0	6	11	10	32	15	23	3	12	14	6	9	29	14	5	0	11	2	2	6	7	2	11
denovo670647	Bacteria	Firmicutes	Clostridia	Clostridiales	Lachnospiraceae	Clostridium_XlVa	NA	0	3	0	4	0	0	2	0	0	0	1	0	0	0	0	0	0	1	0	0	0	0	0	1	0	0	0	0	2	0	2	0	0	0	0	0	0	0	0	0	0	0
denovo670746	Bacteria	Firmicutes	Clostridia	Clostridiales	Lachnospiraceae	Clostridium_XlVa	NA	2	3	4	3	2	2	1	0	1	1	5	1	0	4	3	4	2	7	0	1	0	0	0	3	2	4	0	1	2	1	2	3	4	1	0	1	1	4	4	3	0	0
denovo67104	Bacteria	Firmicutes	Clostridia	Clostridiales	Lachnospiraceae	Clostridium_XlVa	NA	0	3	2	0	1	0	0	0	0	0	2	0	3	0	0	1	0	1	3	0	0	0	0	1	0	0	0	0	0	0	0	0	1	0	0	0	0	0	0	2	0	3
denovo671616	Bacteria	Firmicutes	Clostridia	Clostridiales	Lachnospiraceae	Clostridium_XlVa	NA	5	0	0	0	0	0	0	0	0	0	0	0	0	0	0	0	0	0	0	0	0	3	3	0	0	0	0	4	0	0	0	0	0	0	0	15	9	0	0	0	1	0
denovo671700	Bacteria	Firmicutes	Clostridia	Clostridiales	Lachnospiraceae	Clostridium_XlVa	NA	0	2	1	0	1	1	1	0	2	0	1	1	0	0	0	1	0	0	0	0	0	0	1	1	0	4	2	2	4	0	0	1	2	1	1	0	0	0	0	1	0	1
denovo672121	Bacteria	Firmicutes	Clostridia	Clostridiales	Lachnospiraceae	Clostridium_XlVa	NA	0	0	0	0	0	0	0	0	0	0	0	0	0	0	0	2	0	0	1	0	0	0	0	0	0	1	0	1	0	0	0	0	1	0	0	0	0	0	0	0	0	0
denovo672568	Bacteria	Firmicutes	Clostridia	Clostridiales	Lachnospiraceae	Clostridium_XlVa	NA	3	0	0	0	0	1	0	0	0	0	0	0	0	0	0	0	0	0	0	0	0	0	0	0	0	0	3	5	0	0	0	0	0	0	0	0	0	0	0	0	0	0
denovo672779	Bacteria	Firmicutes	Clostridia	Clostridiales	Lachnospiraceae	Clostridium_XlVa	NA	1	0	0	0	0	0	0	0	2	0	4	0	0	0	0	0	0	2	0	0	0	0	2	0	3	0	2	1	0	0	0	0	0	0	0	3	1	0	0	0	0	2
denovo674200	Bacteria	Firmicutes	Clostridia	Clostridiales	Lachnospiraceae	Clostridium_XlVa	NA	0	0	0	0	0	0	0	2	0	0	0	0	0	0	0	0	0	0	0	0	0	0	0	0	1	0	1	0	0	0	0	0	1	1	0	0	1	0	0	0	1	1
denovo6745	Bacteria	Firmicutes	Clostridia	Clostridiales	Lachnospiraceae	Clostridium_XlVa	NA	0	1	2	0	0	0	0	0	0	0	1	1	2	0	0	1	0	1	2	0	0	0	0	2	1	2	0	0	0	0	0	0	0	0	0	0	0	0	0	0	0	0
denovo674897	Bacteria	Firmicutes	Clostridia	Clostridiales	Lachnospiraceae	Clostridium_XlVa	NA	0	0	2	2	0	2	0	0	1	1	1	0	0	0	0	0	0	1	4	0	0	0	0	0	0	2	0	2	0	0	0	1	0	0	0	0	2	0	0	0	1	1
denovo675642	Bacteria	Firmicutes	Clostridia	Clostridiales	Lachnospiraceae	Clostridium_XlVa	NA	0	0	0	1	2	3	1	1	0	0	2	2	0	0	2	1	1	4	2	0	0	1	0	0	0	0	3	0	1	0	2	5	0	0	0	4	3	0	1	0	1	0
denovo675868	Bacteria	Firmicutes	Clostridia	Clostridiales	Lachnospiraceae	Clostridium_XlVa	NA	0	3	4	2	0	2	3	0	0	2	11	0	2	0	9	2	2	3	0	0	1	0	0	3	4	2	0	0	3	7	2	4	1	4	0	2	0	0	3	1	0	2
denovo676287	Bacteria	Firmicutes	Clostridia	Clostridiales	Lachnospiraceae	Clostridium_XlVa	NA	1	1	3	2	3	2	1	1	1	2	2	1	1	2	2	1	1	1	0	2	0	0	1	0	0	3	0	0	2	0	1	1	2	0	0	0	0	2	0	0	0	0
denovo676970	Bacteria	Firmicutes	Clostridia	Clostridiales	Lachnospiraceae	Clostridium_XlVa	NA	0	2	0	1	3	0	0	1	0	0	0	1	0	0	0	0	1	1	0	0	0	0	1	0	0	4	0	1	0	0	2	3	0	0	0	0	0	0	0	0	0	2
denovo678489	Bacteria	Firmicutes	Clostridia	Clostridiales	Lachnospiraceae	Clostridium_XlVa	NA	0	0	0	0	0	0	0	1	0	0	0	0	0	0	0	0	0	0	1	0	0	0	0	0	0	0	0	0	0	0	0	0	0	0	0	0	0	0	0	0	0	0
denovo67868	Bacteria	Firmicutes	Clostridia	Clostridiales	Lachnospiraceae	Clostridium_XlVa	NA	22	2	2	0	0	1	0	1	3	2	1	0	1	0	0	0	0	1	2	0	0	0	1	3	1	0	5	10	0	0	0	3	0	0	2	2	7	1	0	0	6	0
denovo678888	Bacteria	Firmicutes	Clostridia	Clostridiales	Lachnospiraceae	Clostridium_XlVa	NA	0	3	2	1	1	4	1	5	1	0	0	0	3	0	0	0	2	0	0	0	0	3	1	0	0	4	2	3	1	1	0	1	0	3	0	0	0	1	0	1	1	1
denovo679080	Bacteria	Firmicutes	Clostridia	Clostridiales	Lachnospiraceae	Clostridium_XlVa	NA	0	2	0	1	0	0	0	4	0	0	0	0	0	0	0	6	0	2	0	0	0	2	0	0	0	0	0	0	0	1	0	0	0	0	1	0	0	0	0	0	0	0
denovo679917	Bacteria	Firmicutes	Clostridia	Clostridiales	Lachnospiraceae	Clostridium_XlVa	NA	0	0	0	0	0	0	0	0	1	0	0	0	0	0	0	0	0	1	0	1	0	0	0	0	0	0	0	0	0	0	0	0	0	0	0	0	3	0	1	0	2	0
denovo680023	Bacteria	Firmicutes	Clostridia	Clostridiales	Lachnospiraceae	Clostridium_XlVa	NA	0	0	0	0	0	0	0	0	0	0	0	0	0	0	0	0	0	0	0	0	1	0	0	0	0	0	0	0	0	0	0	0	0	0	0	0	0	0	0	0	0	0
denovo681026	Bacteria	Firmicutes	Clostridia	Clostridiales	Lachnospiraceae	Clostridium_XlVa	NA	0	1	0	0	1	4	0	0	0	0	0	2	0	0	0	0	0	0	2	0	0	0	0	0	0	1	0	2	0	0	0	0	0	0	0	0	0	1	0	0	0	1
denovo681943	Bacteria	Firmicutes	Clostridia	Clostridiales	Lachnospiraceae	Clostridium_XlVa	NA	1	4	0	0	2	0	1	0	0	0	0	0	0	0	0	0	0	0	0	0	0	0	0	0	0	0	0	0	0	0	0	0	0	0	0	0	0	1	2	0	0	0
denovo682261	Bacteria	Firmicutes	Clostridia	Clostridiales	Lachnospiraceae	Clostridium_XlVa	NA	2	0	1	0	1	1	0	1	1	1	0	0	1	0	0	0	1	1	0	1	0	0	0	0	0	0	0	2	0	0	0	0	0	0	0	0	0	0	0	0	0	0
denovo682808	Bacteria	Firmicutes	Clostridia	Clostridiales	Lachnospiraceae	Clostridium_XlVa	NA	119	63	55	99	57	106	31	23	41	45	53	49	69	36	66	36	29	73	24	16	43	10	11	21	13	129	129	49	46	46	29	57	25	13	15	8	28	57	47	34	4	66
denovo684493	Bacteria	Firmicutes	Clostridia	Clostridiales	Lachnospiraceae	Clostridium_XlVa	NA	0	0	1	1	0	0	0	0	1	0	0	0	0	0	1	0	0	0	0	1	0	0	0	0	0	0	0	0	0	0	0	0	0	0	0	2	0	0	0	0	1	1
denovo685308	Bacteria	Firmicutes	Clostridia	Clostridiales	Lachnospiraceae	Clostridium_XlVa	NA	0	0	1	1	0	1	0	0	0	1	1	1	3	0	0	1	0	1	1	0	0	0	0	3	0	0	0	0	0	1	0	5	0	1	0	2	0	0	0	0	0	2
denovo685648	Bacteria	Firmicutes	Clostridia	Clostridiales	Lachnospiraceae	Clostridium_XlVa	NA	1	0	0	0	0	2	0	0	1	0	0	0	0	0	0	0	1	0	0	0	1	2	2	0	0	1	1	5	0	0	0	0	0	0	0	0	1	0	0	1	2	1
denovo686183	Bacteria	Firmicutes	Clostridia	Clostridiales	Lachnospiraceae	Clostridium_XlVa	NA	5	0	2	0	3	0	3	0	0	1	1	0	0	0	1	0	0	0	0	0	0	2	1	0	0	0	4	3	0	0	0	1	0	0	2	1	3	1	0	1	1	0
denovo686369	Bacteria	Firmicutes	Clostridia	Clostridiales	Lachnospiraceae	Clostridium_XlVa	NA	2	1	1	0	0	1	0	0	0	0	0	0	2	0	0	1	1	0	0	0	0	0	0	0	0	0	0	0	0	0	0	1	0	1	0	0	0	0	0	0	0	0
denovo686785	Bacteria	Firmicutes	Clostridia	Clostridiales	Lachnospiraceae	Clostridium_XlVa	NA	1	0	1	1	0	0	2	0	0	0	0	0	1	0	0	0	0	0	0	0	0	0	0	1	0	0	0	2	0	0	0	0	0	0	0	1	0	1	0	0	0	0
denovo688156	Bacteria	Firmicutes	Clostridia	Clostridiales	Lachnospiraceae	Clostridium_XlVa	NA	0	0	0	0	0	0	0	1	0	2	0	0	0	0	0	0	0	1	0	0	0	0	0	0	0	0	0	0	0	0	0	0	1	0	1	0	0	0	1	0	0	0
denovo688301	Bacteria	Firmicutes	Clostridia	Clostridiales	Lachnospiraceae	Clostridium_XlVa	NA	0	0	0	0	0	0	0	0	0	0	0	1	3	1	2	0	2	2	0	0	0	0	0	0	0	1	0	2	1	0	0	0	1	2	0	1	0	0	0	0	0	2
denovo689936	Bacteria	Firmicutes	Clostridia	Clostridiales	Lachnospiraceae	Clostridium_XlVa	NA	0	0	1	0	0	0	0	0	0	0	0	0	0	0	0	0	0	0	0	0	0	0	0	0	0	0	0	2	0	1	0	0	0	0	1	2	0	2	0	0	0	0
denovo690710	Bacteria	Firmicutes	Clostridia	Clostridiales	Lachnospiraceae	Clostridium_XlVa	NA	0	0	1	0	1	0	0	0	1	1	0	0	0	2	2	0	0	0	0	0	0	0	0	0	0	0	0	0	0	1	0	0	1	0	0	0	0	0	0	0	0	0
denovo692210	Bacteria	Firmicutes	Clostridia	Clostridiales	Lachnospiraceae	Clostridium_XlVa	NA	0	0	2	1	2	2	0	0	0	0	0	0	1	0	0	0	0	0	0	1	0	1	1	0	0	0	0	0	0	0	0	0	0	1	0	1	0	0	0	0	0	0
denovo692320	Bacteria	Firmicutes	Clostridia	Clostridiales	Lachnospiraceae	Clostridium_XlVa	NA	0	3	0	3	3	1	1	3	0	5	0	0	4	0	4	3	4	0	8	0	0	0	0	1	0	4	0	1	10	3	4	0	0	1	0	2	1	0	1	0	0	1
denovo692724	Bacteria	Firmicutes	Clostridia	Clostridiales	Lachnospiraceae	Clostridium_XlVa	NA	0	0	0	0	0	0	0	0	0	0	0	0	0	0	0	0	1	0	0	0	0	0	0	1	0	0	0	0	0	0	1	0	0	0	0	0	0	0	2	0	0	0
denovo693429	Bacteria	Firmicutes	Clostridia	Clostridiales	Lachnospiraceae	Clostridium_XlVa	NA	0	1	0	2	0	0	0	0	0	1	1	0	0	0	1	0	0	0	2	0	0	1	1	0	2	2	0	0	0	0	0	0	0	0	0	0	0	0	0	0	0	0
denovo693451	Bacteria	Firmicutes	Clostridia	Clostridiales	Lachnospiraceae	Clostridium_XlVa	NA	0	0	0	0	4	0	0	0	0	0	0	0	0	0	1	1	0	0	1	0	0	0	0	0	0	0	0	0	0	0	0	0	0	0	0	0	0	0	0	0	2	0
denovo69367	Bacteria	Firmicutes	Clostridia	Clostridiales	Lachnospiraceae	Clostridium_XlVa	NA	0	2	0	0	1	0	0	0	0	1	1	0	2	0	0	0	0	1	0	0	0	0	2	0	1	0	0	1	2	0	0	0	0	1	0	2	1	0	0	0	0	0
denovo693740	Bacteria	Firmicutes	Clostridia	Clostridiales	Lachnospiraceae	Clostridium_XlVa	NA	0	0	0	1	0	1	0	0	2	0	0	1	0	0	0	0	0	0	0	0	0	4	5	1	1	4	2	2	1	0	0	0	0	1	0	3	0	0	1	0	0	0
denovo694400	Bacteria	Firmicutes	Clostridia	Clostridiales	Lachnospiraceae	Clostridium_XlVa	NA	0	0	0	0	0	1	0	0	0	0	0	0	0	0	1	0	0	0	0	2	0	0	1	0	0	0	0	0	0	0	0	0	0	0	0	1	0	0	0	0	0	0
denovo69494	Bacteria	Firmicutes	Clostridia	Clostridiales	Lachnospiraceae	Clostridium_XlVa	NA	2	0	0	0	0	0	0	0	0	0	0	0	0	0	0	0	0	0	0	0	0	0	0	0	0	0	0	0	1	0	0	0	0	0	0	0	1	0	0	0	1	0
denovo695153	Bacteria	Firmicutes	Clostridia	Clostridiales	Lachnospiraceae	Clostridium_XlVa	NA	4	3	5	3	7	2	3	9	4	8	2	1	1	5	6	3	2	4	6	1	5	3	2	12	7	4	12	7	5	7	3	15	5	7	2	5	11	10	3	2	7	3
denovo69623	Bacteria	Firmicutes	Clostridia	Clostridiales	Lachnospiraceae	Clostridium_XlVa	NA	0	0	1	1	0	0	0	1	1	0	1	0	0	1	0	1	1	0	0	0	0	0	0	0	0	0	0	0	0	0	0	0	0	0	0	0	0	0	0	0	0	0
denovo697686	Bacteria	Firmicutes	Clostridia	Clostridiales	Lachnospiraceae	Clostridium_XlVa	NA	0	1	1	0	0	0	0	0	0	0	1	0	0	0	0	0	0	2	0	0	0	0	0	0	0	0	0	1	0	1	0	1	0	0	0	0	0	3	0	0	0	2
denovo697940	Bacteria	Firmicutes	Clostridia	Clostridiales	Lachnospiraceae	Clostridium_XlVa	NA	1	7	1	3	4	2	0	0	2	1	3	0	0	0	1	0	0	9	0	1	0	3	1	3	0	3	3	1	4	1	0	2	1	2	2	0	11	1	0	0	2	3
denovo698377	Bacteria	Firmicutes	Clostridia	Clostridiales	Lachnospiraceae	Clostridium_XlVa	NA	1	1	2	3	3	3	1	1	0	3	1	0	2	2	0	1	0	5	0	3	0	0	2	1	3	3	1	0	5	1	0	1	0	0	0	4	3	0	1	2	1	0
denovo698455	Bacteria	Firmicutes	Clostridia	Clostridiales	Lachnospiraceae	Clostridium_XlVa	NA	0	1	0	0	0	0	0	3	0	0	1	0	2	2	0	2	0	0	1	0	0	0	0	0	0	1	0	0	0	1	0	0	0	0	0	0	2	2	0	0	0	0
denovo698543	Bacteria	Firmicutes	Clostridia	Clostridiales	Lachnospiraceae	Clostridium_XlVa	NA	1	0	1	0	1	0	0	0	1	0	0	0	0	0	0	0	0	0	0	0	0	2	0	0	0	0	0	2	0	1	0	0	0	2	0	0	0	0	0	0	0	0
denovo699655	Bacteria	Firmicutes	Clostridia	Clostridiales	Lachnospiraceae	Clostridium_XlVa	NA	1	3	0	0	0	3	0	0	0	0	0	0	2	1	1	0	3	2	0	0	0	0	0	2	1	0	1	1	0	0	0	4	0	1	0	1	0	2	1	2	0	1
denovo699691	Bacteria	Firmicutes	Clostridia	Clostridiales	Lachnospiraceae	Clostridium_XlVa	NA	13	4	11	4	13	1	9	4	5	4	6	4	12	5	10	3	4	10	5	5	4	6	0	3	6	12	5	9	6	6	2	12	5	7	2	6	11	3	5	5	8	7
denovo700480	Bacteria	Firmicutes	Clostridia	Clostridiales	Lachnospiraceae	Clostridium_XlVa	NA	0	1	0	2	0	0	0	0	0	0	0	0	0	0	2	0	2	0	1	0	0	0	0	0	0	0	0	0	0	0	0	0	0	0	0	0	1	0	1	0	0	0
denovo700752	Bacteria	Firmicutes	Clostridia	Clostridiales	Lachnospiraceae	Clostridium_XlVa	NA	0	0	0	0	0	0	0	0	0	0	0	0	0	0	2	0	0	0	0	0	0	0	0	0	0	1	0	0	0	1	0	0	0	0	0	0	0	0	0	0	0	1
denovo701781	Bacteria	Firmicutes	Clostridia	Clostridiales	Lachnospiraceae	Clostridium_XlVa	NA	0	1	2	0	5	0	2	4	0	5	2	1	2	1	2	0	3	2	2	0	0	0	0	1	1	3	0	0	5	3	0	0	2	1	0	0	0	2	0	0	2	1
denovo704503	Bacteria	Firmicutes	Clostridia	Clostridiales	Lachnospiraceae	Clostridium_XlVa	NA	1	0	4	2	0	0	3	0	3	1	1	2	1	2	1	0	1	2	0	1	0	1	0	0	0	2	0	0	0	0	1	4	0	0	0	1	0	1	0	0	0	1
denovo704926	Bacteria	Firmicutes	Clostridia	Clostridiales	Lachnospiraceae	Clostridium_XlVa	NA	2	4	0	0	0	0	0	0	1	1	0	0	1	0	0	0	0	0	0	0	1	2	1	1	0	0	0	0	1	0	0	1	0	0	0	2	0	0	0	0	0	0
denovo705650	Bacteria	Firmicutes	Clostridia	Clostridiales	Lachnospiraceae	Clostridium_XlVa	NA	40	3	6	2	5	4	2	6	7	5	7	5	12	4	7	4	1	9	5	1	6	5	1	4	1	9	5	14	6	1	2	7	4	3	2	8	18	3	5	2	4	5
denovo706572	Bacteria	Firmicutes	Clostridia	Clostridiales	Lachnospiraceae	Clostridium_XlVa	NA	3	0	0	0	0	2	0	0	0	1	0	0	1	0	0	0	0	0	0	0	0	2	0	0	0	1	3	3	0	0	0	2	0	0	1	2	1	0	0	0	1	2
denovo706891	Bacteria	Firmicutes	Clostridia	Clostridiales	Lachnospiraceae	Clostridium_XlVa	NA	0	0	2	1	0	1	0	4	1	0	0	0	0	0	0	1	0	1	0	0	1	0	0	0	0	0	0	0	0	0	0	0	2	0	0	0	0	1	1	0	0	0
denovo706905	Bacteria	Firmicutes	Clostridia	Clostridiales	Lachnospiraceae	Clostridium_XlVa	NA	0	5	0	0	2	1	0	1	0	0	0	0	1	0	0	0	0	1	1	0	0	0	0	0	2	0	0	1	0	0	1	0	3	0	1	0	0	0	1	0	0	0
denovo707465	Bacteria	Firmicutes	Clostridia	Clostridiales	Lachnospiraceae	Clostridium_XlVa	NA	0	0	0	0	1	0	3	1	0	0	1	0	0	0	1	0	1	0	0	0	0	0	0	0	1	1	0	0	0	0	0	2	1	1	1	0	0	0	2	1	0	1
denovo708056	Bacteria	Firmicutes	Clostridia	Clostridiales	Lachnospiraceae	Clostridium_XlVa	NA	0	0	0	0	0	0	0	1	0	0	0	0	0	0	0	0	0	1	0	0	0	0	0	3	0	0	0	0	0	0	0	0	0	0	0	2	2	1	0	0	0	0
denovo708434	Bacteria	Firmicutes	Clostridia	Clostridiales	Lachnospiraceae	Clostridium_XlVa	NA	55	0	0	0	0	0	0	0	22	0	0	0	0	0	0	0	0	0	1	0	0	0	0	0	0	0	39	15	0	0	0	0	0	0	0	0	4	0	0	0	0	0
denovo708476	Bacteria	Firmicutes	Clostridia	Clostridiales	Lachnospiraceae	Clostridium_XlVa	NA	0	0	0	0	0	0	0	0	2	0	0	0	0	0	1	0	2	0	0	0	0	0	0	0	0	0	0	0	0	0	1	0	0	0	0	2	0	0	0	0	1	0
denovo710023	Bacteria	Firmicutes	Clostridia	Clostridiales	Lachnospiraceae	Clostridium_XlVa	NA	0	0	1	0	0	1	0	0	0	0	1	0	0	1	0	0	0	0	0	2	0	1	0	0	0	1	0	0	0	0	1	0	0	0	0	2	1	0	2	0	0	0
denovo711033	Bacteria	Firmicutes	Clostridia	Clostridiales	Lachnospiraceae	Clostridium_XlVa	NA	1	1	2	0	0	0	1	0	0	1	0	0	0	0	0	0	0	0	3	0	2	0	0	0	0	2	1	2	0	0	0	0	1	0	0	0	1	0	0	0	0	3
denovo71111	Bacteria	Firmicutes	Clostridia	Clostridiales	Lachnospiraceae	Clostridium_XlVa	NA	0	0	0	0	0	0	0	1	1	0	0	0	0	0	0	0	0	0	0	0	0	0	0	0	0	0	0	0	0	0	0	0	0	0	0	0	0	0	1	1	0	0
denovo711693	Bacteria	Firmicutes	Clostridia	Clostridiales	Lachnospiraceae	Clostridium_XlVa	NA	228	542	719	1040	850	836	370	298	305	399	734	489	886	312	641	453	316	1033	390	188	288	237	331	731	271	1418	352	495	587	451	341	854	343	413	263	592	170	365	292	241	178	537
denovo71231	Bacteria	Firmicutes	Clostridia	Clostridiales	Lachnospiraceae	Clostridium_XlVa	NA	0	0	0	0	1	0	0	0	1	0	0	0	0	0	0	0	0	0	1	0	0	0	0	1	1	0	0	0	0	0	0	0	0	0	0	0	1	0	0	0	1	0
denovo712602	Bacteria	Firmicutes	Clostridia	Clostridiales	Lachnospiraceae	Clostridium_XlVa	NA	54	2	1	3	2	26	2	0	17	1	1	1	4	0	2	0	0	2	1	0	1	4	1	1	1	1	46	7	3	0	0	1	2	1	1	5	47	2	2	5	14	0
denovo713515	Bacteria	Firmicutes	Clostridia	Clostridiales	Lachnospiraceae	Clostridium_XlVa	NA	0	0	0	1	0	1	0	2	0	0	0	0	0	2	0	0	0	0	0	1	0	0	0	0	0	0	0	1	0	0	0	3	0	0	0	0	0	0	0	0	0	0
denovo717205	Bacteria	Firmicutes	Clostridia	Clostridiales	Lachnospiraceae	Clostridium_XlVa	NA	1	0	2	0	1	0	0	1	0	0	0	0	0	0	0	0	0	1	0	0	0	0	0	0	0	2	0	0	0	0	0	0	0	0	0	0	1	0	0	0	0	0
denovo717274	Bacteria	Firmicutes	Clostridia	Clostridiales	Lachnospiraceae	Clostridium_XlVa	NA	0	2	0	0	0	0	0	0	0	0	1	1	0	0	0	1	0	0	0	0	0	1	0	0	0	0	2	1	0	2	0	0	1	0	2	0	0	0	0	0	0	0
denovo717467	Bacteria	Firmicutes	Clostridia	Clostridiales	Lachnospiraceae	Clostridium_XlVa	NA	2	0	0	0	0	1	1	0	0	0	0	2	0	0	1	1	1	2	0	0	0	0	0	3	0	0	0	2	0	0	1	0	0	1	0	2	2	0	2	0	0	0
denovo719022	Bacteria	Firmicutes	Clostridia	Clostridiales	Lachnospiraceae	Clostridium_XlVa	NA	1	0	1	2	3	0	1	0	0	1	0	0	4	2	4	1	2	3	2	1	0	2	0	0	0	1	0	0	0	1	1	5	1	1	0	2	2	0	1	0	0	0
denovo719361	Bacteria	Firmicutes	Clostridia	Clostridiales	Lachnospiraceae	Clostridium_XlVa	NA	0	3	0	0	0	2	0	0	0	0	0	0	0	1	0	0	0	0	0	0	0	0	0	1	0	0	0	0	0	0	1	0	0	0	0	0	0	0	1	0	0	0
denovo719693	Bacteria	Firmicutes	Clostridia	Clostridiales	Lachnospiraceae	Clostridium_XlVa	NA	0	1	0	0	0	0	0	1	0	0	1	0	0	0	0	1	0	1	1	0	0	1	1	0	0	2	0	0	0	0	0	0	0	0	0	0	2	0	0	1	1	0
denovo7197	Bacteria	Firmicutes	Clostridia	Clostridiales	Lachnospiraceae	Clostridium_XlVa	NA	4	0	0	0	0	0	0	0	0	0	0	0	0	0	0	0	0	0	0	0	0	0	0	1	0	1	0	0	0	1	0	0	0	0	0	0	0	0	0	0	0	0
denovo719882	Bacteria	Firmicutes	Clostridia	Clostridiales	Lachnospiraceae	Clostridium_XlVa	NA	0	0	0	2	0	0	0	0	0	0	0	0	0	0	0	0	0	1	0	0	1	0	0	0	0	0	0	0	0	0	0	0	0	0	0	0	0	0	0	0	1	0
denovo721811	Bacteria	Firmicutes	Clostridia	Clostridiales	Lachnospiraceae	Clostridium_XlVa	NA	1	0	0	1	0	0	0	2	0	0	0	0	0	0	0	0	1	0	0	0	0	0	0	0	1	0	0	0	0	0	0	0	0	0	0	0	1	0	0	0	0	0
denovo722008	Bacteria	Firmicutes	Clostridia	Clostridiales	Lachnospiraceae	Clostridium_XlVa	NA	8	0	0	0	0	0	1	0	3	0	1	0	0	0	0	0	0	1	0	0	0	1	0	0	0	0	1	5	0	0	0	1	0	0	0	0	1	0	0	0	1	0
denovo722441	Bacteria	Firmicutes	Clostridia	Clostridiales	Lachnospiraceae	Clostridium_XlVa	NA	2	1	0	0	0	0	0	0	0	0	0	0	0	0	0	0	1	1	3	0	1	0	0	0	0	0	0	1	0	0	0	0	0	0	0	1	0	0	0	0	0	0
denovo723343	Bacteria	Firmicutes	Clostridia	Clostridiales	Lachnospiraceae	Clostridium_XlVa	NA	0	1	2	0	1	1	0	0	0	0	0	0	0	1	0	0	0	0	0	0	0	4	0	1	1	2	0	0	0	0	0	2	0	1	0	0	0	1	0	0	0	0
denovo723987	Bacteria	Firmicutes	Clostridia	Clostridiales	Lachnospiraceae	Clostridium_XlVa	NA	0	0	0	0	0	1	0	0	0	0	0	0	0	0	0	0	0	0	0	0	1	0	0	0	0	0	0	0	0	0	0	0	0	0	0	0	0	0	0	0	0	0
denovo7241	Bacteria	Firmicutes	Clostridia	Clostridiales	Lachnospiraceae	Clostridium_XlVa	NA	2	0	0	0	0	0	0	0	0	0	2	0	0	0	0	0	0	0	0	0	0	0	0	0	0	1	1	0	0	0	0	0	0	0	0	0	0	0	0	0	0	0
denovo724617	Bacteria	Firmicutes	Clostridia	Clostridiales	Lachnospiraceae	Clostridium_XlVa	NA	1	1	1	0	0	0	0	1	0	0	0	0	1	0	0	0	0	0	0	0	0	0	0	0	0	2	1	1	0	0	0	0	0	0	0	1	2	0	0	3	0	1
denovo724800	Bacteria	Firmicutes	Clostridia	Clostridiales	Lachnospiraceae	Clostridium_XlVa	NA	3	7	7	0	1	2	3	6	0	10	6	2	5	1	3	0	0	3	4	0	5	5	3	13	1	3	3	6	6	8	3	2	8	4	1	14	6	4	3	2	8	15
denovo725331	Bacteria	Firmicutes	Clostridia	Clostridiales	Lachnospiraceae	Clostridium_XlVa	NA	0	0	0	0	1	0	0	2	0	0	0	0	0	0	0	1	0	0	0	0	1	0	0	0	0	0	0	1	0	0	1	2	0	0	0	0	0	0	1	0	0	1
denovo72537	Bacteria	Firmicutes	Clostridia	Clostridiales	Lachnospiraceae	Clostridium_XlVa	NA	2	1	1	0	0	0	0	0	0	0	1	0	1	0	0	0	1	0	0	0	0	0	0	0	0	1	0	0	0	0	0	1	0	0	0	0	2	1	0	0	0	0
denovo725577	Bacteria	Firmicutes	Clostridia	Clostridiales	Lachnospiraceae	Clostridium_XlVa	NA	2	0	0	1	0	0	0	0	0	0	0	0	0	0	0	0	0	0	0	0	0	0	0	0	0	0	0	0	0	0	0	0	0	0	0	0	0	1	0	0	0	0
denovo726859	Bacteria	Firmicutes	Clostridia	Clostridiales	Lachnospiraceae	Clostridium_XlVa	NA	0	0	4	0	0	0	1	0	0	0	0	0	0	0	0	1	0	3	0	0	0	0	0	0	0	5	0	0	1	0	0	3	0	0	0	3	0	0	0	0	0	3
denovo727004	Bacteria	Firmicutes	Clostridia	Clostridiales	Lachnospiraceae	Clostridium_XlVa	NA	0	0	0	0	0	0	0	0	0	0	0	0	0	0	0	0	1	0	0	0	0	0	0	0	0	0	0	0	0	1	0	1	0	0	0	0	0	1	0	0	0	0
denovo727833	Bacteria	Firmicutes	Clostridia	Clostridiales	Lachnospiraceae	Clostridium_XlVa	NA	0	0	0	0	2	0	0	2	0	1	1	0	2	1	0	0	0	0	0	0	0	1	0	0	0	0	0	0	1	0	0	0	0	0	0	0	2	0	0	0	0	1
denovo728814	Bacteria	Firmicutes	Clostridia	Clostridiales	Lachnospiraceae	Clostridium_XlVa	NA	2	20	33	5	11	14	4	15	4	15	14	2	13	8	14	11	9	16	4	2	7	1	0	7	0	36	3	10	14	6	6	10	11	1	5	14	4	4	13	4	0	9
denovo729660	Bacteria	Firmicutes	Clostridia	Clostridiales	Lachnospiraceae	Clostridium_XlVa	NA	0	0	1	0	9	2	0	4	2	5	4	1	1	2	1	1	1	4	1	0	0	2	3	4	2	5	2	0	1	0	0	1	1	1	2	3	3	4	1	0	0	3
denovo730670	Bacteria	Firmicutes	Clostridia	Clostridiales	Lachnospiraceae	Clostridium_XlVa	NA	2	1	4	2	5	0	2	0	0	1	3	3	3	1	2	5	2	5	2	0	0	1	2	2	2	5	0	0	1	2	3	9	1	4	0	2	0	0	2	1	3	7
denovo730844	Bacteria	Firmicutes	Clostridia	Clostridiales	Lachnospiraceae	Clostridium_XlVa	NA	3	9	12	1	2	11	2	3	0	4	7	6	7	3	7	7	1	7	7	1	4	0	0	12	1	15	5	1	8	4	4	9	5	3	0	4	1	4	2	3	1	14
denovo730953	Bacteria	Firmicutes	Clostridia	Clostridiales	Lachnospiraceae	Clostridium_XlVa	NA	1	1	0	0	2	0	2	0	0	1	0	0	0	0	0	1	3	2	2	0	0	1	0	1	0	0	2	0	0	1	0	0	0	0	0	1	5	0	0	0	0	1
denovo73098	Bacteria	Firmicutes	Clostridia	Clostridiales	Lachnospiraceae	Clostridium_XlVa	NA	2	4	9	2	3	0	0	1	2	2	4	0	13	1	3	4	5	5	5	0	0	1	3	1	5	2	0	1	3	4	4	1	3	5	1	1	2	2	1	0	1	5
denovo731049	Bacteria	Firmicutes	Clostridia	Clostridiales	Lachnospiraceae	Clostridium_XlVa	NA	1	0	2	0	1	1	0	1	0	0	0	0	1	0	1	0	0	0	0	0	0	0	0	2	0	1	0	2	0	0	1	2	0	0	0	0	1	0	0	0	0	0
denovo731192	Bacteria	Firmicutes	Clostridia	Clostridiales	Lachnospiraceae	Clostridium_XlVa	NA	14	0	0	0	0	0	0	0	0	0	0	0	0	0	0	0	0	0	0	0	0	0	0	0	0	0	2	0	0	0	0	0	0	0	0	0	0	0	0	0	0	0
denovo731530	Bacteria	Firmicutes	Clostridia	Clostridiales	Lachnospiraceae	Clostridium_XlVa	NA	129	67	57	79	56	89	24	30	137	45	81	33	66	32	52	34	31	69	29	10	29	24	18	45	44	69	88	194	47	38	27	91	35	27	24	541	90	39	31	18	29	59
denovo731860	Bacteria	Firmicutes	Clostridia	Clostridiales	Lachnospiraceae	Clostridium_XlVa	NA	0	1	2	0	4	1	2	0	0	1	1	0	0	0	1	2	3	2	2	0	0	0	1	2	0	3	2	0	1	1	1	0	2	0	1	3	1	3	3	0	0	3
denovo731992	Bacteria	Firmicutes	Clostridia	Clostridiales	Lachnospiraceae	Clostridium_XlVa	NA	1	0	0	1	1	0	0	0	0	1	1	0	0	2	0	1	0	0	0	0	0	0	0	0	0	2	0	0	0	0	1	0	0	0	0	0	0	0	0	0	0	0
denovo732044	Bacteria	Firmicutes	Clostridia	Clostridiales	Lachnospiraceae	Clostridium_XlVa	NA	0	0	0	0	0	0	0	0	0	0	0	0	1	1	1	0	0	0	0	0	0	0	1	0	0	2	0	0	0	0	0	0	0	0	0	0	0	0	1	0	0	0
denovo732488	Bacteria	Firmicutes	Clostridia	Clostridiales	Lachnospiraceae	Clostridium_XlVa	NA	3	0	0	0	0	0	0	0	1	0	0	0	0	0	0	0	0	0	0	0	0	0	0	0	0	0	0	2	0	0	0	0	0	1	0	1	0	0	0	0	1	0
denovo732555	Bacteria	Firmicutes	Clostridia	Clostridiales	Lachnospiraceae	Clostridium_XlVa	NA	0	0	0	1	1	3	0	2	1	0	0	0	1	0	1	1	0	0	1	0	0	0	0	0	1	2	0	1	1	0	0	0	0	0	0	2	0	0	1	1	0	0
denovo733378	Bacteria	Firmicutes	Clostridia	Clostridiales	Lachnospiraceae	Clostridium_XlVa	NA	0	0	0	0	3	1	0	0	0	0	1	0	0	0	0	0	0	0	0	0	0	1	0	0	0	0	1	0	0	0	0	0	0	0	0	0	0	0	0	0	0	0
denovo735963	Bacteria	Firmicutes	Clostridia	Clostridiales	Lachnospiraceae	Clostridium_XlVa	NA	2	13	18	9	11	18	7	6	8	9	20	8	7	7	14	21	9	30	11	5	7	12	11	23	14	9	7	3	8	19	6	20	12	2	4	8	5	10	15	7	1	15
denovo736549	Bacteria	Firmicutes	Clostridia	Clostridiales	Lachnospiraceae	Clostridium_XlVa	NA	0	2	0	0	0	0	0	0	0	0	0	0	0	0	0	2	0	1	0	0	0	0	0	0	0	0	0	1	0	0	0	1	0	0	0	0	0	1	0	0	0	0
denovo737876	Bacteria	Firmicutes	Clostridia	Clostridiales	Lachnospiraceae	Clostridium_XlVa	NA	0	0	0	0	0	0	0	0	0	0	0	0	0	0	0	1	0	1	0	0	0	0	0	0	0	0	0	0	0	0	0	0	0	1	0	0	0	0	0	0	0	1
denovo737968	Bacteria	Firmicutes	Clostridia	Clostridiales	Lachnospiraceae	Clostridium_XlVa	NA	0	0	0	0	0	0	0	0	1	0	1	0	0	0	0	0	0	0	1	0	0	1	1	1	0	0	1	1	0	0	0	0	0	0	0	1	3	0	0	0	0	0
denovo738620	Bacteria	Firmicutes	Clostridia	Clostridiales	Lachnospiraceae	Clostridium_XlVa	NA	0	0	0	0	0	0	0	0	0	0	0	0	0	0	0	0	0	0	0	0	1	0	0	0	0	2	2	0	0	0	0	0	0	0	0	0	0	0	0	0	0	1
denovo738654	Bacteria	Firmicutes	Clostridia	Clostridiales	Lachnospiraceae	Clostridium_XlVa	NA	0	2	0	0	0	0	0	0	0	0	1	0	0	0	2	0	0	1	0	0	0	0	0	0	0	2	0	0	0	0	0	0	0	0	0	0	0	0	0	0	0	0
denovo739192	Bacteria	Firmicutes	Clostridia	Clostridiales	Lachnospiraceae	Clostridium_XlVa	NA	0	0	0	0	0	0	0	0	0	1	0	0	0	0	0	1	1	1	0	0	1	0	0	1	0	0	0	0	2	0	0	0	0	0	0	0	1	0	0	0	0	0
denovo73938	Bacteria	Firmicutes	Clostridia	Clostridiales	Lachnospiraceae	Clostridium_XlVa	NA	0	0	0	0	0	0	0	2	3	0	0	0	1	0	0	0	0	0	1	0	0	0	0	2	0	1	0	0	0	1	0	0	2	0	0	0	1	1	1	0	0	1
denovo739735	Bacteria	Firmicutes	Clostridia	Clostridiales	Lachnospiraceae	Clostridium_XlVa	NA	0	0	0	0	0	0	0	0	2	0	0	0	0	0	1	0	0	0	0	0	0	0	0	0	0	0	0	0	0	0	0	2	0	0	0	0	0	1	0	1	0	0
denovo740399	Bacteria	Firmicutes	Clostridia	Clostridiales	Lachnospiraceae	Clostridium_XlVa	NA	2	14	25	26	4	17	8	13	1	4	17	3	1	9	5	8	11	39	17	4	2	7	5	3	8	16	2	7	15	17	10	29	19	7	2	0	8	8	13	6	7	4
denovo741799	Bacteria	Firmicutes	Clostridia	Clostridiales	Lachnospiraceae	Clostridium_XlVa	NA	0	0	2	0	2	0	1	0	0	1	3	0	0	2	3	0	0	0	0	0	0	3	0	3	1	3	1	1	2	0	0	0	0	3	1	0	1	0	0	0	2	1
denovo741823	Bacteria	Firmicutes	Clostridia	Clostridiales	Lachnospiraceae	Clostridium_XlVa	NA	0	0	5	1	0	0	0	3	0	1	1	1	0	0	0	2	0	5	0	0	0	1	0	1	1	1	0	0	0	0	0	1	0	2	0	2	0	0	0	0	0	0
denovo741850	Bacteria	Firmicutes	Clostridia	Clostridiales	Lachnospiraceae	Clostridium_XlVa	NA	2	0	3	0	0	0	0	0	1	0	0	0	0	0	1	0	0	0	0	0	2	0	0	0	0	0	1	0	0	0	0	0	0	0	0	1	2	0	0	0	1	0
denovo742205	Bacteria	Firmicutes	Clostridia	Clostridiales	Lachnospiraceae	Clostridium_XlVa	NA	0	0	0	0	0	0	1	0	0	1	0	0	0	0	0	2	0	0	0	0	0	0	0	0	0	0	0	0	1	0	0	0	0	0	0	0	1	0	0	0	0	1
denovo7423	Bacteria	Firmicutes	Clostridia	Clostridiales	Lachnospiraceae	Clostridium_XlVa	NA	0	0	1	0	1	0	1	0	0	0	2	0	0	5	2	0	0	1	0	0	0	0	0	0	0	0	0	0	0	0	0	0	0	0	0	0	0	0	1	0	0	0
denovo743028	Bacteria	Firmicutes	Clostridia	Clostridiales	Lachnospiraceae	Clostridium_XlVa	NA	0	0	0	0	1	0	1	1	0	1	0	0	2	0	0	0	0	0	0	0	0	2	0	0	0	1	0	0	0	0	0	0	0	0	0	0	0	2	0	0	0	0
denovo743280	Bacteria	Firmicutes	Clostridia	Clostridiales	Lachnospiraceae	Clostridium_XlVa	NA	0	0	1	0	0	1	0	0	2	0	0	0	0	0	2	0	0	1	1	1	0	1	2	0	0	1	0	0	1	0	0	0	2	1	0	0	1	1	0	0	0	0
denovo743297	Bacteria	Firmicutes	Clostridia	Clostridiales	Lachnospiraceae	Clostridium_XlVa	NA	0	11	0	3	0	3	0	1	0	0	0	0	3	0	1	0	0	0	0	0	1	0	0	1	2	2	0	0	0	0	0	0	0	0	0	1	0	0	0	0	1	2
denovo744924	Bacteria	Firmicutes	Clostridia	Clostridiales	Lachnospiraceae	Clostridium_XlVa	NA	2	1	0	3	1	0	2	6	0	1	2	4	5	1	0	1	0	1	0	0	2	1	0	3	1	6	1	4	0	5	1	0	7	4	1	1	3	1	2	0	2	0
denovo747156	Bacteria	Firmicutes	Clostridia	Clostridiales	Lachnospiraceae	Clostridium_XlVa	NA	0	0	0	0	0	0	0	0	2	0	0	0	0	2	0	0	1	0	0	1	0	0	0	0	0	0	1	0	0	0	0	1	0	0	0	1	0	0	0	0	0	1
denovo748751	Bacteria	Firmicutes	Clostridia	Clostridiales	Lachnospiraceae	Clostridium_XlVa	NA	0	1	1	0	0	0	0	1	0	0	1	0	1	0	0	1	0	1	0	2	0	0	0	0	0	2	0	0	2	0	0	1	0	0	1	2	0	3	0	0	0	1
denovo748948	Bacteria	Firmicutes	Clostridia	Clostridiales	Lachnospiraceae	Clostridium_XlVa	NA	0	0	4	0	2	5	4	5	0	3	1	3	1	0	2	5	2	5	6	1	0	1	6	1	1	3	2	0	3	2	1	2	3	0	0	4	0	0	2	0	0	4
denovo749555	Bacteria	Firmicutes	Clostridia	Clostridiales	Lachnospiraceae	Clostridium_XlVa	NA	0	2	2	4	0	5	0	0	4	2	1	0	2	0	0	0	1	1	0	2	4	1	0	0	4	2	0	0	0	2	0	0	0	1	0	0	1	0	0	0	0	1
denovo749566	Bacteria	Firmicutes	Clostridia	Clostridiales	Lachnospiraceae	Clostridium_XlVa	NA	0	0	0	0	1	1	0	0	0	0	0	0	1	0	0	0	1	0	0	0	0	0	0	0	0	0	0	0	0	0	0	1	1	0	0	0	0	0	0	0	0	0
denovo749601	Bacteria	Firmicutes	Clostridia	Clostridiales	Lachnospiraceae	Clostridium_XlVa	NA	0	0	0	0	0	0	0	0	0	0	1	0	0	2	0	1	0	0	0	0	0	0	0	0	0	0	0	0	1	0	0	1	0	0	0	0	0	0	0	0	0	0
denovo750084	Bacteria	Firmicutes	Clostridia	Clostridiales	Lachnospiraceae	Clostridium_XlVa	NA	0	0	0	0	0	0	0	0	0	0	0	0	0	0	0	0	0	0	0	0	0	0	0	0	0	0	0	1	0	1	0	1	0	1	0	0	0	0	0	0	0	0
denovo75095	Bacteria	Firmicutes	Clostridia	Clostridiales	Lachnospiraceae	Clostridium_XlVa	NA	0	4	0	3	4	1	0	0	0	1	8	0	1	1	3	5	0	1	2	0	1	0	0	2	0	0	1	0	1	0	0	0	2	2	0	1	2	1	1	0	0	0
denovo751326	Bacteria	Firmicutes	Clostridia	Clostridiales	Lachnospiraceae	Clostridium_XlVa	NA	0	0	0	0	0	0	0	0	0	0	0	0	0	0	0	0	0	1	0	2	3	0	0	0	0	0	1	0	1	0	0	0	0	0	0	0	0	0	0	1	0	0
denovo752162	Bacteria	Firmicutes	Clostridia	Clostridiales	Lachnospiraceae	Clostridium_XlVa	NA	0	1	1	3	2	0	0	0	0	3	1	2	3	0	1	0	0	6	1	1	1	1	3	4	0	0	0	2	2	6	0	3	0	0	0	3	0	1	5	0	0	1
denovo753081	Bacteria	Firmicutes	Clostridia	Clostridiales	Lachnospiraceae	Clostridium_XlVa	NA	2	0	0	0	0	0	1	0	0	1	0	0	0	0	0	0	1	0	0	0	0	0	0	0	0	0	0	0	0	0	0	0	0	0	0	1	2	0	0	0	0	0
denovo754727	Bacteria	Firmicutes	Clostridia	Clostridiales	Lachnospiraceae	Clostridium_XlVa	NA	0	0	0	0	0	3	0	1	0	1	1	0	1	0	0	0	0	2	0	1	0	0	0	3	0	0	0	1	0	0	0	0	0	0	0	0	2	0	0	0	3	0
denovo754890	Bacteria	Firmicutes	Clostridia	Clostridiales	Lachnospiraceae	Clostridium_XlVa	NA	34	12	8	6	9	10	1	10	7	6	7	10	1	0	12	8	3	7	6	3	1	4	1	1	4	8	10	14	8	6	2	15	4	9	2	21	34	2	5	1	29	8
denovo755347	Bacteria	Firmicutes	Clostridia	Clostridiales	Lachnospiraceae	Clostridium_XlVa	NA	1	0	0	0	1	1	1	0	0	0	1	1	0	0	0	0	0	0	0	0	0	0	0	1	0	1	0	1	0	0	0	1	0	0	0	0	0	0	0	1	0	1
denovo755821	Bacteria	Firmicutes	Clostridia	Clostridiales	Lachnospiraceae	Clostridium_XlVa	NA	1	0	0	0	0	2	0	0	0	0	2	0	0	0	0	0	0	0	0	0	0	1	0	4	0	0	0	2	0	0	0	0	0	1	0	5	0	0	0	0	2	0
denovo756381	Bacteria	Firmicutes	Clostridia	Clostridiales	Lachnospiraceae	Clostridium_XlVa	NA	0	0	0	2	2	0	0	1	0	0	2	0	0	3	1	1	0	0	0	0	3	0	0	0	0	1	0	0	1	3	0	0	1	0	0	1	0	0	2	1	0	0
denovo75663	Bacteria	Firmicutes	Clostridia	Clostridiales	Lachnospiraceae	Clostridium_XlVa	NA	0	1	0	4	7	0	0	2	0	0	7	1	4	0	1	0	0	0	3	0	1	0	0	1	0	4	0	0	2	0	2	2	0	0	0	0	0	7	3	1	1	5
denovo756836	Bacteria	Firmicutes	Clostridia	Clostridiales	Lachnospiraceae	Clostridium_XlVa	NA	0	0	1	2	1	0	0	0	0	3	0	1	0	0	0	0	0	1	0	1	0	0	2	0	0	0	0	0	2	2	2	2	0	0	2	0	5	0	4	0	0	0
denovo757108	Bacteria	Firmicutes	Clostridia	Clostridiales	Lachnospiraceae	Clostridium_XlVa	NA	1	1	0	3	0	1	0	2	1	0	1	0	1	0	0	0	0	0	1	0	0	0	0	1	0	0	0	0	0	1	1	5	1	1	0	0	0	0	0	0	0	0
denovo757377	Bacteria	Firmicutes	Clostridia	Clostridiales	Lachnospiraceae	Clostridium_XlVa	NA	0	0	0	1	0	0	0	0	0	0	2	1	0	0	0	0	0	0	0	0	0	0	0	0	0	0	0	1	0	0	0	0	0	0	0	0	0	0	0	0	1	0
denovo75751	Bacteria	Firmicutes	Clostridia	Clostridiales	Lachnospiraceae	Clostridium_XlVa	NA	0	0	0	0	0	3	0	0	0	2	0	0	0	0	0	0	0	0	0	0	0	0	0	0	0	2	0	0	0	0	0	0	0	1	0	2	0	0	0	0	0	0
denovo758091	Bacteria	Firmicutes	Clostridia	Clostridiales	Lachnospiraceae	Clostridium_XlVa	NA	0	2	1	3	0	2	1	0	2	2	0	2	4	2	0	0	1	2	1	1	0	1	0	2	1	1	3	0	1	1	2	1	1	1	2	2	1	6	1	1	0	3
denovo758212	Bacteria	Firmicutes	Clostridia	Clostridiales	Lachnospiraceae	Clostridium_XlVa	NA	0	0	0	0	0	0	0	1	0	0	0	0	0	2	0	0	0	0	0	0	1	2	0	1	0	0	0	0	1	0	0	0	0	1	0	1	0	0	1	0	0	0
denovo758232	Bacteria	Firmicutes	Clostridia	Clostridiales	Lachnospiraceae	Clostridium_XlVa	NA	0	0	0	0	1	0	0	0	0	1	0	1	1	0	0	0	2	0	0	0	0	0	0	0	0	0	0	0	0	0	0	2	0	0	0	0	2	0	1	0	0	0
denovo758585	Bacteria	Firmicutes	Clostridia	Clostridiales	Lachnospiraceae	Clostridium_XlVa	NA	0	0	3	4	7	1	3	0	2	4	4	4	3	1	2	0	0	6	1	1	1	0	0	2	0	8	1	4	0	3	0	3	0	0	2	2	1	1	3	1	0	4
denovo759037	Bacteria	Firmicutes	Clostridia	Clostridiales	Lachnospiraceae	Clostridium_XlVa	NA	0	1	2	0	2	0	0	0	0	0	2	0	5	0	0	0	4	1	0	0	0	0	1	2	0	0	0	0	2	0	0	0	2	0	0	0	0	1	1	0	0	0
denovo759458	Bacteria	Firmicutes	Clostridia	Clostridiales	Lachnospiraceae	Clostridium_XlVa	NA	0	0	2	1	2	1	0	0	0	2	1	0	2	0	0	1	0	0	2	0	0	0	0	0	1	3	0	0	0	0	0	1	0	0	0	0	0	0	0	0	0	0
denovo759485	Bacteria	Firmicutes	Clostridia	Clostridiales	Lachnospiraceae	Clostridium_XlVa	NA	2	0	0	0	3	0	0	0	0	0	1	0	0	0	0	0	0	0	0	0	0	0	0	0	0	0	0	0	0	0	0	0	0	0	0	0	0	0	0	2	0	0
denovo759610	Bacteria	Firmicutes	Clostridia	Clostridiales	Lachnospiraceae	Clostridium_XlVa	NA	0	1	0	0	2	0	0	0	0	0	0	1	1	0	0	0	1	1	0	0	0	0	0	0	0	1	0	0	1	0	0	0	1	0	0	1	0	0	0	0	0	0
denovo760097	Bacteria	Firmicutes	Clostridia	Clostridiales	Lachnospiraceae	Clostridium_XlVa	NA	1	1	0	1	0	0	0	1	0	0	0	0	0	0	1	1	2	0	0	0	0	0	1	1	0	1	1	0	0	0	0	1	0	0	0	1	5	2	0	0	0	0
denovo761571	Bacteria	Firmicutes	Clostridia	Clostridiales	Lachnospiraceae	Clostridium_XlVa	NA	2	1	0	0	0	0	0	0	0	0	3	0	0	0	2	0	1	1	0	0	0	1	0	1	0	0	0	0	0	0	0	2	0	2	0	1	0	1	2	0	0	2
denovo762562	Bacteria	Firmicutes	Clostridia	Clostridiales	Lachnospiraceae	Clostridium_XlVa	NA	0	0	0	0	0	0	0	0	1	0	0	0	1	0	0	0	0	0	0	0	0	0	1	1	0	0	0	0	0	0	0	1	0	0	0	0	0	0	0	0	0	0
denovo762833	Bacteria	Firmicutes	Clostridia	Clostridiales	Lachnospiraceae	Clostridium_XlVa	NA	1	4	2	1	7	1	1	1	0	2	0	2	7	3	4	2	3	9	0	1	4	0	0	0	2	0	0	0	3	1	1	0	2	0	0	0	0	2	5	1	0	7
denovo763876	Bacteria	Firmicutes	Clostridia	Clostridiales	Lachnospiraceae	Clostridium_XlVa	NA	0	0	0	2	1	1	0	0	0	2	0	0	0	0	2	0	0	0	0	0	0	0	0	3	0	0	0	0	0	0	0	2	0	0	0	0	0	1	1	0	0	0
denovo763931	Bacteria	Firmicutes	Clostridia	Clostridiales	Lachnospiraceae	Clostridium_XlVa	NA	1	2	3	0	5	1	0	0	2	1	0	0	0	0	0	0	0	1	1	0	0	1	5	4	1	0	0	0	0	0	0	3	1	0	0	4	0	1	0	0	0	2
denovo764796	Bacteria	Firmicutes	Clostridia	Clostridiales	Lachnospiraceae	Clostridium_XlVa	NA	0	0	0	0	0	0	0	0	0	0	0	0	0	0	0	0	0	0	0	0	0	0	0	0	0	0	0	0	0	0	0	0	0	0	0	0	0	0	0	0	0	0
denovo765385	Bacteria	Firmicutes	Clostridia	Clostridiales	Lachnospiraceae	Clostridium_XlVa	NA	0	2	2	1	0	1	1	0	1	0	1	0	1	0	0	1	0	1	0	0	0	0	0	0	0	5	0	0	0	0	4	0	0	1	0	1	0	0	4	3	0	2
denovo765641	Bacteria	Firmicutes	Clostridia	Clostridiales	Lachnospiraceae	Clostridium_XlVa	NA	0	0	0	0	0	0	0	0	0	0	0	0	1	0	1	0	0	1	1	0	0	0	0	0	1	0	0	0	2	0	0	0	0	0	0	0	1	0	0	0	0	0
denovo767032	Bacteria	Firmicutes	Clostridia	Clostridiales	Lachnospiraceae	Clostridium_XlVa	NA	0	0	0	0	0	0	0	0	0	0	0	0	0	0	0	0	0	0	0	0	0	0	0	0	0	1	0	0	0	0	0	0	0	0	0	0	0	0	0	0	0	0
denovo767309	Bacteria	Firmicutes	Clostridia	Clostridiales	Lachnospiraceae	Clostridium_XlVa	NA	1	3	0	0	0	1	0	0	0	1	0	0	0	0	1	0	0	0	3	0	0	1	0	4	1	0	0	1	0	0	1	2	0	1	0	0	1	0	2	0	1	0
denovo769429	Bacteria	Firmicutes	Clostridia	Clostridiales	Lachnospiraceae	Clostridium_XlVa	NA	0	0	2	0	0	0	0	0	0	0	0	0	0	0	0	0	0	0	0	0	0	1	0	2	0	0	1	0	1	0	0	1	0	1	0	0	0	0	0	0	0	0
denovo769926	Bacteria	Firmicutes	Clostridia	Clostridiales	Lachnospiraceae	Clostridium_XlVa	NA	74	96	116	115	136	120	56	51	102	83	97	54	137	42	64	54	57	139	50	29	28	125	61	182	68	168	77	117	81	56	46	199	69	118	41	108	102	58	49	57	36	62
denovo77011	Bacteria	Firmicutes	Clostridia	Clostridiales	Lachnospiraceae	Clostridium_XlVa	NA	1	2	0	0	0	1	0	1	0	0	2	0	0	0	0	2	0	0	0	0	0	0	0	1	0	0	0	1	0	0	0	0	0	0	0	0	0	0	0	0	0	0
denovo772331	Bacteria	Firmicutes	Clostridia	Clostridiales	Lachnospiraceae	Clostridium_XlVa	NA	0	0	0	0	0	0	1	0	0	0	0	1	0	0	0	0	0	1	0	0	0	0	0	1	0	3	0	2	0	1	0	1	1	0	2	0	1	0	0	0	0	0
denovo773645	Bacteria	Firmicutes	Clostridia	Clostridiales	Lachnospiraceae	Clostridium_XlVa	NA	0	0	0	1	0	0	0	0	0	0	1	1	0	0	4	2	1	1	0	2	0	0	0	0	0	0	2	0	1	0	0	0	0	0	0	0	0	0	0	1	0	0
denovo773957	Bacteria	Firmicutes	Clostridia	Clostridiales	Lachnospiraceae	Clostridium_XlVa	NA	0	0	0	0	2	0	0	0	1	0	1	1	0	0	0	0	0	1	0	0	0	0	0	0	1	0	0	1	0	0	2	0	0	0	0	1	0	0	0	0	0	1
denovo775375	Bacteria	Firmicutes	Clostridia	Clostridiales	Lachnospiraceae	Clostridium_XlVa	NA	0	2	2	0	0	0	0	0	1	2	2	0	1	0	0	0	0	1	0	0	1	1	0	1	1	1	0	1	0	0	0	1	1	0	0	3	4	2	0	0	5	1
denovo775475	Bacteria	Firmicutes	Clostridia	Clostridiales	Lachnospiraceae	Clostridium_XlVa	NA	16	22	24	4	12	15	6	6	4	6	16	8	4	7	2	9	11	37	9	0	6	4	21	12	10	10	11	6	16	9	8	16	6	5	0	11	5	8	13	7	6	13
denovo776519	Bacteria	Firmicutes	Clostridia	Clostridiales	Lachnospiraceae	Clostridium_XlVa	NA	0	0	1	0	0	0	1	0	0	1	0	0	0	0	1	2	1	0	1	0	0	0	0	0	0	0	0	0	1	0	0	0	0	2	0	0	0	0	0	0	0	0
denovo776960	Bacteria	Firmicutes	Clostridia	Clostridiales	Lachnospiraceae	Clostridium_XlVa	NA	0	5	3	1	14	4	5	3	0	1	1	3	2	0	9	0	0	0	4	1	0	4	0	0	0	6	4	2	1	6	3	3	2	2	0	1	0	1	1	2	0	7
denovo777134	Bacteria	Firmicutes	Clostridia	Clostridiales	Lachnospiraceae	Clostridium_XlVa	NA	0	1	0	0	0	0	0	1	0	1	0	0	0	0	0	0	2	0	0	0	1	1	0	1	0	1	0	0	0	0	0	1	0	0	0	0	0	0	0	0	0	0
denovo778358	Bacteria	Firmicutes	Clostridia	Clostridiales	Lachnospiraceae	Clostridium_XlVa	NA	0	0	2	0	0	1	0	0	0	0	3	3	0	0	1	0	0	0	0	1	0	0	0	4	0	1	1	0	1	0	0	0	0	0	0	2	0	1	1	0	0	1
denovo778913	Bacteria	Firmicutes	Clostridia	Clostridiales	Lachnospiraceae	Clostridium_XlVa	NA	0	0	0	0	3	0	0	4	0	0	0	0	0	0	0	0	0	0	0	0	0	1	0	0	0	0	0	1	0	0	0	0	0	0	0	0	0	0	0	0	1	0
denovo779144	Bacteria	Firmicutes	Clostridia	Clostridiales	Lachnospiraceae	Clostridium_XlVa	NA	0	0	4	1	0	0	1	0	0	3	3	0	2	0	0	2	0	0	0	0	0	0	0	1	0	5	1	2	0	0	0	1	0	1	0	2	0	0	0	0	2	0
denovo779620	Bacteria	Firmicutes	Clostridia	Clostridiales	Lachnospiraceae	Clostridium_XlVa	NA	2	0	0	0	1	2	1	0	0	1	0	0	0	1	2	0	0	0	0	0	0	1	0	1	1	1	0	0	0	0	2	1	0	0	0	3	1	2	0	0	0	0
denovo781977	Bacteria	Firmicutes	Clostridia	Clostridiales	Lachnospiraceae	Clostridium_XlVa	NA	17	0	0	0	1	3	2	1	3	1	0	0	2	0	3	1	0	0	2	0	0	1	0	4	0	5	3	3	1	0	0	1	0	0	0	7	12	1	0	3	10	1
denovo782609	Bacteria	Firmicutes	Clostridia	Clostridiales	Lachnospiraceae	Clostridium_XlVa	NA	0	1	3	3	1	3	2	0	1	0	2	0	1	0	0	0	1	2	1	0	2	5	4	5	0	3	1	1	1	2	4	6	1	2	0	5	3	0	0	0	2	1
denovo783472	Bacteria	Firmicutes	Clostridia	Clostridiales	Lachnospiraceae	Clostridium_XlVa	NA	0	0	0	1	3	0	0	2	0	0	0	0	2	3	2	0	0	2	0	1	0	0	0	0	1	0	0	0	0	0	0	2	0	0	0	0	0	0	0	1	0	0
denovo783881	Bacteria	Firmicutes	Clostridia	Clostridiales	Lachnospiraceae	Clostridium_XlVa	NA	0	2	6	0	0	0	0	0	0	1	0	2	0	0	0	0	0	1	1	0	0	0	0	2	2	1	0	1	4	5	0	3	0	1	0	2	6	0	1	0	1	3
denovo783916	Bacteria	Firmicutes	Clostridia	Clostridiales	Lachnospiraceae	Clostridium_XlVa	NA	0	0	0	0	0	0	0	1	0	0	1	0	0	0	0	0	0	0	0	1	0	2	0	0	0	0	0	1	0	0	0	0	0	0	0	0	1	0	0	0	0	0
denovo784145	Bacteria	Firmicutes	Clostridia	Clostridiales	Lachnospiraceae	Clostridium_XlVa	NA	0	0	0	0	0	0	0	0	0	0	0	0	0	0	0	0	0	1	0	0	0	1	0	1	0	0	0	0	1	0	0	0	0	0	0	0	0	0	0	0	1	0
denovo785779	Bacteria	Firmicutes	Clostridia	Clostridiales	Lachnospiraceae	Clostridium_XlVa	NA	0	0	0	0	0	0	0	0	0	0	0	0	0	2	0	0	2	0	0	0	0	0	1	2	0	0	0	0	0	0	0	0	0	0	0	0	0	0	0	0	0	0
denovo7860	Bacteria	Firmicutes	Clostridia	Clostridiales	Lachnospiraceae	Clostridium_XlVa	NA	0	0	0	0	0	0	0	0	0	1	0	1	0	0	0	0	0	0	1	0	0	0	0	0	0	0	0	0	1	0	0	0	0	0	0	0	0	0	0	0	0	1
denovo786482	Bacteria	Firmicutes	Clostridia	Clostridiales	Lachnospiraceae	Clostridium_XlVa	NA	3	1	0	4	0	0	0	0	1	1	0	0	0	0	0	0	0	0	1	0	0	4	1	0	3	2	2	1	1	0	0	0	1	0	0	1	5	0	0	1	2	2
denovo786563	Bacteria	Firmicutes	Clostridia	Clostridiales	Lachnospiraceae	Clostridium_XlVa	NA	5	1	0	4	0	0	0	3	3	0	0	0	0	0	1	0	0	0	1	2	0	0	1	0	0	0	2	0	0	0	1	0	0	0	4	0	2	0	0	2	0	0
denovo786771	Bacteria	Firmicutes	Clostridia	Clostridiales	Lachnospiraceae	Clostridium_XlVa	NA	0	0	1	0	0	0	2	0	0	0	2	0	0	0	0	0	0	2	1	1	0	0	0	0	0	1	0	0	0	0	0	0	0	0	0	0	1	0	0	0	1	0
denovo787723	Bacteria	Firmicutes	Clostridia	Clostridiales	Lachnospiraceae	Clostridium_XlVa	NA	0	4	3	0	1	1	0	4	1	2	2	1	2	1	3	3	1	3	4	3	0	1	1	2	0	1	0	2	4	2	0	3	0	2	0	2	0	5	0	0	1	6
denovo787997	Bacteria	Firmicutes	Clostridia	Clostridiales	Lachnospiraceae	Clostridium_XlVa	NA	151	11	1	11	3	6	1	1	19	1	5	1	6	1	0	2	2	8	1	1	0	54	57	13	1	11	37	49	7	3	2	3	0	4	0	199	279	1	1	1	79	5
denovo788679	Bacteria	Firmicutes	Clostridia	Clostridiales	Lachnospiraceae	Clostridium_XlVa	NA	0	1	0	0	0	1	0	0	0	0	0	0	3	0	0	1	0	0	0	0	0	0	0	0	0	0	0	1	0	1	0	0	1	0	0	0	0	1	0	0	0	0
denovo788719	Bacteria	Firmicutes	Clostridia	Clostridiales	Lachnospiraceae	Clostridium_XlVa	NA	15	1	0	1	0	2	0	0	10	2	3	0	2	0	1	1	1	3	3	0	0	6	8	6	1	1	13	6	1	1	0	6	0	1	3	7	5	0	1	0	4	1
denovo788969	Bacteria	Firmicutes	Clostridia	Clostridiales	Lachnospiraceae	Clostridium_XlVa	NA	1	2	1	0	1	0	1	3	0	2	2	0	0	0	0	0	0	1	0	0	0	0	0	0	0	0	1	0	2	4	0	2	0	0	0	0	0	0	1	0	0	1
denovo789391	Bacteria	Firmicutes	Clostridia	Clostridiales	Lachnospiraceae	Clostridium_XlVa	NA	0	1	0	0	0	2	0	1	2	2	0	1	0	0	0	0	0	0	0	1	0	0	0	0	1	0	0	0	0	0	0	0	0	0	0	2	0	0	0	0	0	0
denovo79024	Bacteria	Firmicutes	Clostridia	Clostridiales	Lachnospiraceae	Clostridium_XlVa	NA	2	5	0	0	1	0	0	1	0	1	1	1	1	0	0	0	1	0	0	0	0	1	0	2	0	4	1	0	0	0	2	0	0	0	0	3	6	2	1	2	0	2
denovo792378	Bacteria	Firmicutes	Clostridia	Clostridiales	Lachnospiraceae	Clostridium_XlVa	NA	0	0	0	1	1	0	1	0	0	1	0	1	0	0	0	1	0	1	2	0	1	0	0	0	0	0	0	0	0	0	0	2	0	0	0	1	0	0	1	0	0	0
denovo792447	Bacteria	Firmicutes	Clostridia	Clostridiales	Lachnospiraceae	Clostridium_XlVa	NA	0	0	2	0	2	0	0	0	0	0	0	0	0	0	0	0	0	0	0	0	0	0	0	0	0	0	0	1	0	0	0	0	0	0	0	1	1	0	0	0	0	0
denovo792879	Bacteria	Firmicutes	Clostridia	Clostridiales	Lachnospiraceae	Clostridium_XlVa	NA	0	0	0	0	0	0	1	0	0	0	0	0	1	0	0	1	0	0	0	0	0	0	0	0	0	0	0	0	2	0	0	0	0	0	0	0	0	0	0	0	1	0
denovo793404	Bacteria	Firmicutes	Clostridia	Clostridiales	Lachnospiraceae	Clostridium_XlVa	NA	0	1	0	0	0	1	0	0	0	0	0	0	1	0	0	0	0	0	0	0	0	0	0	1	0	0	0	0	0	0	1	0	0	0	0	0	0	0	0	0	3	0
denovo793573	Bacteria	Firmicutes	Clostridia	Clostridiales	Lachnospiraceae	Clostridium_XlVa	NA	0	1	0	0	1	2	0	0	0	2	1	0	0	0	0	0	0	0	0	0	2	1	0	0	0	1	0	0	0	0	0	1	1	0	0	0	0	0	0	0	0	1
denovo793898	Bacteria	Firmicutes	Clostridia	Clostridiales	Lachnospiraceae	Clostridium_XlVa	NA	0	1	1	0	1	0	2	0	0	1	0	0	0	0	0	0	0	0	1	0	0	1	0	0	0	0	0	0	1	1	0	3	0	0	0	1	0	1	0	0	0	1
denovo793951	Bacteria	Firmicutes	Clostridia	Clostridiales	Lachnospiraceae	Clostridium_XlVa	NA	0	0	2	1	0	0	1	0	0	0	0	0	0	0	0	0	1	0	0	0	0	0	0	0	0	0	1	0	0	1	0	0	0	0	0	1	1	0	0	0	0	0
denovo793971	Bacteria	Firmicutes	Clostridia	Clostridiales	Lachnospiraceae	Clostridium_XlVa	NA	0	1	0	0	0	0	0	0	1	0	0	0	2	0	0	0	0	0	0	0	0	0	1	0	1	0	1	0	0	0	0	0	1	0	0	0	1	1	0	0	0	0
denovo794536	Bacteria	Firmicutes	Clostridia	Clostridiales	Lachnospiraceae	Clostridium_XlVa	NA	15	8	19	9	12	15	14	19	8	14	20	7	8	2	27	4	14	24	7	8	5	8	8	12	3	36	12	6	15	7	7	22	18	3	5	18	8	8	9	4	4	4
denovo794956	Bacteria	Firmicutes	Clostridia	Clostridiales	Lachnospiraceae	Clostridium_XlVa	NA	0	0	0	0	0	0	0	0	0	0	0	0	0	0	1	2	0	0	0	0	0	0	0	1	0	0	1	0	0	0	0	0	0	0	0	0	0	0	0	0	0	0
denovo795222	Bacteria	Firmicutes	Clostridia	Clostridiales	Lachnospiraceae	Clostridium_XlVa	NA	5	8	0	9	6	1	4	0	11	5	4	1	12	3	2	5	6	9	2	7	1	10	4	19	7	17	4	6	2	2	10	4	0	4	1	13	3	2	6	3	1	4
denovo79544	Bacteria	Firmicutes	Clostridia	Clostridiales	Lachnospiraceae	Clostridium_XlVa	NA	0	1	0	0	0	0	0	0	0	0	1	0	0	0	0	0	0	0	0	0	1	0	0	0	0	0	0	0	0	0	0	0	0	0	0	0	0	0	1	0	0	0
denovo795668	Bacteria	Firmicutes	Clostridia	Clostridiales	Lachnospiraceae	Clostridium_XlVa	NA	0	1	0	0	1	1	1	0	1	1	1	0	0	0	0	1	0	0	0	0	0	0	1	3	0	0	0	2	0	0	0	0	0	0	0	0	1	0	0	0	0	1
denovo796235	Bacteria	Firmicutes	Clostridia	Clostridiales	Lachnospiraceae	Clostridium_XlVa	NA	1	0	0	0	0	0	2	0	0	1	1	0	0	0	1	0	0	1	0	0	0	0	0	1	0	0	0	0	0	0	1	0	0	0	0	0	0	0	1	0	1	0
denovo796370	Bacteria	Firmicutes	Clostridia	Clostridiales	Lachnospiraceae	Clostridium_XlVa	NA	93	267	308	159	182	131	100	146	49	163	144	82	130	77	64	115	111	347	111	38	74	190	122	184	117	212	72	99	213	132	91	194	120	184	55	290	117	78	145	89	103	159
denovo796431	Bacteria	Firmicutes	Clostridia	Clostridiales	Lachnospiraceae	Clostridium_XlVa	NA	0	0	1	0	0	2	0	0	0	0	0	0	0	0	1	0	0	0	0	1	0	0	0	0	0	0	0	0	0	0	0	1	0	0	0	0	0	0	0	0	0	0
denovo796620	Bacteria	Firmicutes	Clostridia	Clostridiales	Lachnospiraceae	Clostridium_XlVa	NA	0	0	4	0	0	0	1	0	0	0	0	0	0	0	1	0	1	0	0	1	1	0	0	0	0	0	0	0	1	0	0	1	0	0	0	0	0	0	0	0	0	0
denovo797678	Bacteria	Firmicutes	Clostridia	Clostridiales	Lachnospiraceae	Clostridium_XlVa	NA	0	3	0	0	0	0	0	1	0	0	0	0	0	0	0	0	0	1	0	0	0	0	0	0	0	0	0	0	0	0	0	0	0	1	0	0	1	0	0	0	0	0
denovo798488	Bacteria	Firmicutes	Clostridia	Clostridiales	Lachnospiraceae	Clostridium_XlVa	NA	0	0	2	0	3	1	0	0	0	0	0	0	0	0	1	0	0	4	2	0	0	1	0	0	0	0	0	0	0	1	0	1	0	1	0	0	0	1	0	0	0	0
denovo79909	Bacteria	Firmicutes	Clostridia	Clostridiales	Lachnospiraceae	Clostridium_XlVa	NA	0	0	0	0	2	0	0	0	0	1	0	0	1	0	0	0	1	1	0	0	0	0	0	0	0	0	0	1	0	0	0	0	0	0	0	0	2	0	0	0	0	0
denovo799226	Bacteria	Firmicutes	Clostridia	Clostridiales	Lachnospiraceae	Clostridium_XlVa	NA	4	0	0	0	0	1	1	0	0	0	0	0	0	0	0	0	0	1	0	1	0	1	0	0	0	0	0	0	0	6	0	0	0	0	0	0	0	1	0	0	4	0
denovo799236	Bacteria	Firmicutes	Clostridia	Clostridiales	Lachnospiraceae	Clostridium_XlVa	NA	0	0	0	0	0	0	0	0	0	0	2	0	0	0	0	0	0	0	0	0	0	0	0	2	0	0	0	0	1	0	0	3	0	0	1	0	0	0	0	0	0	0
denovo799469	Bacteria	Firmicutes	Clostridia	Clostridiales	Lachnospiraceae	Clostridium_XlVa	NA	1	0	1	1	0	1	0	0	0	1	2	0	1	1	0	0	0	0	0	0	0	1	2	0	0	0	1	0	0	1	0	2	1	0	0	0	0	0	1	0	0	0
denovo79978	Bacteria	Firmicutes	Clostridia	Clostridiales	Lachnospiraceae	Clostridium_XlVa	NA	0	0	0	0	0	0	0	0	0	1	0	0	0	0	0	0	1	0	0	0	0	0	0	0	1	1	0	0	0	0	0	0	0	0	0	2	1	0	0	0	1	0
denovo800068	Bacteria	Firmicutes	Clostridia	Clostridiales	Lachnospiraceae	Clostridium_XlVa	NA	1	3	3	1	1	1	0	2	0	1	0	1	0	2	0	1	2	2	0	0	0	0	1	1	4	2	0	0	1	0	1	0	0	0	0	5	0	0	4	0	1	1
denovo800316	Bacteria	Firmicutes	Clostridia	Clostridiales	Lachnospiraceae	Clostridium_XlVa	NA	0	5	28	5	14	6	10	4	3	8	18	7	11	7	24	3	6	18	14	1	7	1	2	8	0	13	5	2	3	7	7	25	6	5	3	7	0	17	4	4	0	18
denovo801321	Bacteria	Firmicutes	Clostridia	Clostridiales	Lachnospiraceae	Clostridium_XlVa	NA	2	1	0	0	0	3	0	0	0	0	0	0	2	0	0	0	0	0	0	0	0	0	2	0	0	0	0	0	0	0	0	0	0	0	0	0	2	0	0	0	5	0
denovo801722	Bacteria	Firmicutes	Clostridia	Clostridiales	Lachnospiraceae	Clostridium_XlVa	NA	2	2	1	0	2	0	1	0	2	0	1	1	0	0	1	0	1	0	2	0	0	1	2	0	0	0	0	0	6	1	0	1	0	1	0	1	0	0	1	0	0	0
denovo801925	Bacteria	Firmicutes	Clostridia	Clostridiales	Lachnospiraceae	Clostridium_XlVa	NA	2	1	0	0	2	0	1	0	1	0	1	0	0	0	0	0	0	0	2	0	0	0	0	0	0	2	1	0	0	1	0	1	0	1	0	0	1	0	0	0	0	0
denovo803934	Bacteria	Firmicutes	Clostridia	Clostridiales	Lachnospiraceae	Clostridium_XlVa	NA	0	0	4	3	4	0	2	0	0	1	0	0	1	1	0	1	0	1	0	0	1	2	0	0	0	1	2	4	1	0	0	1	1	0	0	0	0	0	0	0	1	4
denovo804527	Bacteria	Firmicutes	Clostridia	Clostridiales	Lachnospiraceae	Clostridium_XlVa	NA	0	1	2	0	0	0	0	2	0	0	1	0	0	1	3	0	0	1	0	0	0	0	0	0	0	0	0	0	0	0	0	1	0	0	0	0	0	0	0	1	0	0
denovo805634	Bacteria	Firmicutes	Clostridia	Clostridiales	Lachnospiraceae	Clostridium_XlVa	NA	9	27	20	14	39	26	9	25	2	20	41	13	27	5	20	19	25	36	16	10	9	10	13	28	4	25	11	12	15	21	6	42	20	10	2	11	12	20	22	18	6	32
denovo806336	Bacteria	Firmicutes	Clostridia	Clostridiales	Lachnospiraceae	Clostridium_XlVa	NA	2	0	0	0	0	0	5	0	0	0	0	0	0	0	0	0	1	3	0	2	0	0	0	0	1	2	0	1	0	0	0	2	0	2	0	2	0	0	0	1	0	0
denovo806391	Bacteria	Firmicutes	Clostridia	Clostridiales	Lachnospiraceae	Clostridium_XlVa	NA	0	2	7	2	5	6	1	1	5	1	7	3	1	2	3	3	0	6	2	0	1	4	2	2	4	10	1	5	1	3	3	6	1	0	1	2	0	0	0	0	0	1
denovo807226	Bacteria	Firmicutes	Clostridia	Clostridiales	Lachnospiraceae	Clostridium_XlVa	NA	33	5	0	1	1	6	0	0	1	0	0	0	0	0	0	1	2	0	2	0	0	0	0	0	0	0	11	4	0	0	0	0	0	0	0	0	19	0	0	0	5	0
denovo807279	Bacteria	Firmicutes	Clostridia	Clostridiales	Lachnospiraceae	Clostridium_XlVa	NA	0	0	2	0	0	0	0	0	0	0	0	0	0	0	1	0	0	0	0	0	0	0	0	0	0	0	0	0	1	0	0	0	0	0	1	0	1	0	0	0	0	0
denovo808202	Bacteria	Firmicutes	Clostridia	Clostridiales	Lachnospiraceae	Clostridium_XlVa	NA	0	0	0	1	0	0	0	0	1	0	0	0	0	0	0	0	0	1	0	0	0	1	0	0	0	0	0	0	0	0	0	0	0	1	0	0	0	0	0	0	0	0
denovo808719	Bacteria	Firmicutes	Clostridia	Clostridiales	Lachnospiraceae	Clostridium_XlVa	NA	0	2	1	3	0	1	0	0	0	0	0	0	3	0	0	0	0	0	1	0	0	0	1	2	1	3	1	2	0	0	0	0	0	2	0	0	0	0	0	0	0	1
denovo808774	Bacteria	Firmicutes	Clostridia	Clostridiales	Lachnospiraceae	Clostridium_XlVa	NA	0	0	4	0	2	3	7	1	2	0	5	0	3	1	0	1	1	4	2	1	0	0	2	0	0	0	0	0	0	1	0	0	1	0	2	0	0	0	1	1	0	0
denovo809727	Bacteria	Firmicutes	Clostridia	Clostridiales	Lachnospiraceae	Clostridium_XlVa	NA	0	0	0	0	0	0	0	0	0	0	1	0	0	0	0	0	0	0	0	1	0	2	0	0	0	0	0	0	0	1	0	0	0	0	0	1	0	0	0	0	0	1
denovo811148	Bacteria	Firmicutes	Clostridia	Clostridiales	Lachnospiraceae	Clostridium_XlVa	NA	0	2	1	0	0	0	0	1	0	0	0	0	0	0	0	0	2	0	1	0	0	2	0	2	0	0	0	1	0	0	2	0	0	0	0	1	0	0	1	0	0	0
denovo81199	Bacteria	Firmicutes	Clostridia	Clostridiales	Lachnospiraceae	Clostridium_XlVa	NA	4	5	2	3	5	4	1	2	3	2	8	1	4	4	1	2	2	1	0	0	0	6	1	3	3	7	5	4	2	0	0	5	7	2	0	9	10	7	3	0	1	1
denovo81230	Bacteria	Firmicutes	Clostridia	Clostridiales	Lachnospiraceae	Clostridium_XlVa	NA	3	1	0	0	0	0	0	0	2	0	0	0	0	0	2	0	1	0	0	0	0	0	0	1	0	0	8	4	0	0	0	0	0	0	0	8	4	0	0	0	1	1
denovo812333	Bacteria	Firmicutes	Clostridia	Clostridiales	Lachnospiraceae	Clostridium_XlVa	NA	1	0	0	0	2	0	1	1	0	0	0	0	0	0	0	0	2	2	1	0	0	0	0	3	0	1	0	1	3	0	0	0	0	1	0	2	1	0	0	0	2	0
denovo813637	Bacteria	Firmicutes	Clostridia	Clostridiales	Lachnospiraceae	Clostridium_XlVa	NA	5	18	24	16	9	16	14	7	19	7	18	6	18	6	16	8	9	18	6	8	18	16	19	26	4	29	12	13	10	8	6	40	12	18	7	19	4	8	8	9	4	6
denovo813720	Bacteria	Firmicutes	Clostridia	Clostridiales	Lachnospiraceae	Clostridium_XlVa	NA	0	0	0	0	0	0	0	0	0	0	0	0	1	2	0	1	0	2	0	1	0	0	0	0	0	0	0	0	0	0	0	0	0	0	0	0	0	0	0	1	1	0
denovo813724	Bacteria	Firmicutes	Clostridia	Clostridiales	Lachnospiraceae	Clostridium_XlVa	NA	0	4	0	0	0	1	2	0	0	0	0	1	0	0	0	1	2	2	1	0	2	0	0	0	0	0	0	0	0	0	0	0	0	0	0	0	0	1	1	0	0	1
denovo813819	Bacteria	Firmicutes	Clostridia	Clostridiales	Lachnospiraceae	Clostridium_XlVa	NA	2	0	4	0	2	3	0	0	1	6	2	1	4	1	1	0	1	5	0	0	1	4	2	0	2	2	1	1	3	1	1	4	1	0	0	5	3	0	2	1	0	1
denovo814695	Bacteria	Firmicutes	Clostridia	Clostridiales	Lachnospiraceae	Clostridium_XlVa	NA	1	0	1	0	0	0	0	0	0	0	0	0	0	0	0	0	0	0	0	0	0	0	0	0	0	0	1	1	0	0	0	0	0	0	0	0	0	1	0	0	0	0
denovo815032	Bacteria	Firmicutes	Clostridia	Clostridiales	Lachnospiraceae	Clostridium_XlVa	NA	0	3	0	0	0	0	0	0	0	1	1	0	0	0	0	0	1	0	0	0	0	0	0	0	0	0	0	0	0	0	0	0	0	0	0	0	0	0	0	0	0	2
denovo815675	Bacteria	Firmicutes	Clostridia	Clostridiales	Lachnospiraceae	Clostridium_XlVa	NA	0	0	0	0	0	0	1	0	1	0	0	0	0	0	0	0	0	0	0	0	0	0	0	0	0	2	0	0	0	0	0	0	0	0	0	1	0	0	0	1	0	1
denovo815777	Bacteria	Firmicutes	Clostridia	Clostridiales	Lachnospiraceae	Clostridium_XlVa	NA	0	0	0	0	0	1	1	0	0	0	2	0	0	0	1	0	1	1	4	0	0	0	0	2	0	0	0	0	0	0	1	0	1	0	0	0	2	1	0	1	0	0
denovo815886	Bacteria	Firmicutes	Clostridia	Clostridiales	Lachnospiraceae	Clostridium_XlVa	NA	0	0	0	0	0	1	0	0	0	0	0	0	0	0	0	1	0	1	0	0	1	0	0	1	0	1	0	0	0	2	0	0	0	0	0	0	2	0	0	0	0	1
denovo816004	Bacteria	Firmicutes	Clostridia	Clostridiales	Lachnospiraceae	Clostridium_XlVa	NA	0	2	0	0	0	0	0	0	0	0	3	0	0	0	0	0	0	0	0	0	0	2	0	1	0	0	0	0	0	1	0	1	0	0	0	0	0	0	0	0	0	0
denovo819127	Bacteria	Firmicutes	Clostridia	Clostridiales	Lachnospiraceae	Clostridium_XlVa	NA	0	2	1	0	0	0	2	0	0	2	2	0	1	1	0	0	0	0	0	0	1	1	0	1	0	0	2	0	0	0	0	0	0	0	0	0	0	0	0	0	0	1
denovo821076	Bacteria	Firmicutes	Clostridia	Clostridiales	Lachnospiraceae	Clostridium_XlVa	NA	0	1	2	0	0	0	0	0	0	0	0	0	0	0	1	0	0	0	0	0	0	0	0	0	0	1	0	2	0	0	0	1	0	1	0	0	0	0	1	0	0	0
denovo821364	Bacteria	Firmicutes	Clostridia	Clostridiales	Lachnospiraceae	Clostridium_XlVa	NA	16	28	44	18	27	24	11	15	9	17	22	8	9	13	5	18	13	41	16	6	4	15	10	18	8	27	24	13	23	11	5	30	16	16	0	26	19	9	14	5	12	25
denovo821379	Bacteria	Firmicutes	Clostridia	Clostridiales	Lachnospiraceae	Clostridium_XlVa	NA	0	2	1	2	1	1	0	2	0	0	0	0	0	0	0	0	0	1	0	0	0	2	3	4	0	0	5	4	0	0	0	4	0	1	0	3	0	0	0	1	3	2
denovo82207	Bacteria	Firmicutes	Clostridia	Clostridiales	Lachnospiraceae	Clostridium_XlVa	NA	0	0	0	0	4	0	0	0	0	0	1	0	1	0	0	0	0	0	0	0	0	0	0	1	0	0	1	0	1	0	0	0	0	1	0	1	2	0	0	0	1	0
denovo822340	Bacteria	Firmicutes	Clostridia	Clostridiales	Lachnospiraceae	Clostridium_XlVa	NA	4	8	8	3	3	6	0	1	3	0	3	2	7	2	0	0	2	8	1	0	1	3	1	3	1	4	1	2	3	1	1	2	4	0	1	1	2	2	4	2	1	6
denovo823078	Bacteria	Firmicutes	Clostridia	Clostridiales	Lachnospiraceae	Clostridium_XlVa	NA	2	3	15	7	3	7	4	4	2	11	2	2	15	0	4	3	5	6	3	2	3	3	2	1	2	18	1	1	7	5	2	9	2	1	1	5	0	4	6	6	0	3
denovo823488	Bacteria	Firmicutes	Clostridia	Clostridiales	Lachnospiraceae	Clostridium_XlVa	NA	0	0	1	0	0	0	0	0	1	3	1	1	0	0	0	0	0	0	0	0	0	0	0	0	1	0	0	0	0	0	0	1	0	1	0	0	0	0	1	0	0	0
denovo824729	Bacteria	Firmicutes	Clostridia	Clostridiales	Lachnospiraceae	Clostridium_XlVa	NA	16	59	83	43	98	64	20	35	23	59	77	34	100	14	38	47	47	76	51	25	40	37	13	92	15	63	34	35	51	39	37	71	36	25	18	26	30	42	42	30	10	54
denovo82499	Bacteria	Firmicutes	Clostridia	Clostridiales	Lachnospiraceae	Clostridium_XlVa	NA	2	10	5	10	4	2	7	6	0	12	3	3	5	5	6	8	1	3	10	2	1	1	3	2	1	5	1	3	2	6	3	12	4	0	7	1	8	6	6	1	0	7
denovo826110	Bacteria	Firmicutes	Clostridia	Clostridiales	Lachnospiraceae	Clostridium_XlVa	NA	0	2	1	0	0	0	0	0	0	0	0	0	0	0	1	0	0	0	0	0	0	2	0	0	0	2	1	0	3	1	0	1	0	0	0	0	0	0	1	1	0	1
denovo826192	Bacteria	Firmicutes	Clostridia	Clostridiales	Lachnospiraceae	Clostridium_XlVa	NA	2	0	1	1	2	0	0	0	3	0	0	0	0	0	0	0	0	0	0	0	0	0	0	0	0	0	0	1	0	1	0	1	0	0	0	0	1	0	0	0	0	0
denovo826597	Bacteria	Firmicutes	Clostridia	Clostridiales	Lachnospiraceae	Clostridium_XlVa	NA	1	0	0	0	2	0	0	0	0	0	1	0	1	0	0	0	0	0	1	0	0	0	0	0	0	2	0	0	0	0	0	0	0	0	0	0	0	1	0	0	0	2
denovo827118	Bacteria	Firmicutes	Clostridia	Clostridiales	Lachnospiraceae	Clostridium_XlVa	NA	0	0	0	0	0	0	0	0	1	0	0	1	0	0	0	0	0	2	0	0	0	0	1	0	0	1	0	0	0	0	0	1	0	0	0	0	0	0	0	0	0	0
denovo827408	Bacteria	Firmicutes	Clostridia	Clostridiales	Lachnospiraceae	Clostridium_XlVa	NA	2	10	15	8	9	6	6	8	8	2	9	4	16	3	4	10	9	11	7	2	4	12	7	17	9	9	4	18	3	4	5	21	9	8	1	18	13	5	0	1	9	0
denovo827558	Bacteria	Firmicutes	Clostridia	Clostridiales	Lachnospiraceae	Clostridium_XlVa	NA	0	2	5	7	5	4	0	5	0	1	7	3	9	5	17	3	0	7	1	4	8	0	1	3	0	7	4	2	2	8	5	7	1	3	6	3	0	0	2	5	0	0
denovo830091	Bacteria	Firmicutes	Clostridia	Clostridiales	Lachnospiraceae	Clostridium_XlVa	NA	0	12	7	1	3	2	1	9	0	2	11	2	6	5	4	4	6	12	9	0	0	4	2	2	1	5	1	1	2	11	2	5	5	3	0	2	0	9	4	1	1	1
denovo830097	Bacteria	Firmicutes	Clostridia	Clostridiales	Lachnospiraceae	Clostridium_XlVa	NA	2	1	1	7	9	3	2	5	1	0	2	1	5	4	1	0	0	1	0	2	1	0	0	0	0	4	2	3	0	2	5	2	0	1	3	1	0	2	0	1	2	3
denovo830693	Bacteria	Firmicutes	Clostridia	Clostridiales	Lachnospiraceae	Clostridium_XlVa	NA	2	5	3	1	8	1	0	0	1	0	1	3	5	0	2	3	2	2	3	4	1	1	0	2	4	5	1	9	3	2	1	0	0	2	2	6	0	2	2	0	2	0
denovo83084	Bacteria	Firmicutes	Clostridia	Clostridiales	Lachnospiraceae	Clostridium_XlVa	NA	0	2	0	0	0	0	0	0	1	0	0	1	3	0	0	0	0	1	0	0	0	0	0	1	0	0	0	0	2	2	0	0	0	0	0	0	0	0	0	0	0	0
denovo830885	Bacteria	Firmicutes	Clostridia	Clostridiales	Lachnospiraceae	Clostridium_XlVa	NA	0	0	0	1	0	0	0	0	0	0	0	0	9	2	0	0	1	0	0	3	9	0	0	0	0	0	0	9	0	0	0	1	0	0	1	0	0	0	0	0	0	0
denovo831042	Bacteria	Firmicutes	Clostridia	Clostridiales	Lachnospiraceae	Clostridium_XlVa	NA	0	0	0	0	0	0	0	0	0	0	0	0	0	0	0	0	0	0	0	0	2	0	0	1	0	0	0	0	1	0	0	1	0	0	0	0	0	2	0	0	0	0
denovo831712	Bacteria	Firmicutes	Clostridia	Clostridiales	Lachnospiraceae	Clostridium_XlVa	NA	0	0	1	1	1	2	0	0	0	0	1	0	0	0	0	1	0	0	0	1	0	0	1	0	0	0	1	0	0	0	1	0	0	0	1	0	0	0	2	0	0	0
denovo831948	Bacteria	Firmicutes	Clostridia	Clostridiales	Lachnospiraceae	Clostridium_XlVa	NA	1	0	0	0	0	0	0	0	0	0	0	0	0	1	0	0	0	1	0	0	0	0	0	0	0	0	0	0	0	0	0	0	0	1	0	2	1	0	0	0	1	0
denovo833537	Bacteria	Firmicutes	Clostridia	Clostridiales	Lachnospiraceae	Clostridium_XlVa	NA	0	0	0	0	0	0	0	0	0	0	0	1	0	0	0	0	0	0	0	0	0	0	0	1	0	0	0	0	0	0	0	0	0	0	0	0	0	0	0	0	0	1
denovo834050	Bacteria	Firmicutes	Clostridia	Clostridiales	Lachnospiraceae	Clostridium_XlVa	NA	0	0	0	0	0	0	0	0	0	0	0	0	0	0	0	0	0	0	0	0	0	0	0	1	0	0	0	0	0	0	0	0	0	0	0	0	0	0	0	0	0	0
denovo834868	Bacteria	Firmicutes	Clostridia	Clostridiales	Lachnospiraceae	Clostridium_XlVa	NA	2	1	12	4	14	4	4	4	5	2	3	4	7	4	6	1	4	9	4	1	3	0	1	1	1	14	1	2	10	1	4	5	2	1	1	2	1	3	3	3	1	5
denovo834928	Bacteria	Firmicutes	Clostridia	Clostridiales	Lachnospiraceae	Clostridium_XlVa	NA	0	3	0	1	0	1	1	0	0	0	2	0	0	0	0	0	0	3	0	0	0	0	0	1	0	2	1	0	0	4	0	1	0	1	0	1	1	0	1	0	0	0
denovo834950	Bacteria	Firmicutes	Clostridia	Clostridiales	Lachnospiraceae	Clostridium_XlVa	NA	1	1	0	0	0	0	1	0	2	3	1	0	0	0	0	0	0	0	0	0	0	0	0	0	0	3	0	0	0	0	0	1	0	0	0	1	0	0	0	1	0	1
denovo835751	Bacteria	Firmicutes	Clostridia	Clostridiales	Lachnospiraceae	Clostridium_XlVa	NA	0	0	2	0	0	0	0	0	0	0	2	1	0	1	0	0	1	2	0	0	0	2	0	0	0	0	0	0	0	0	0	1	0	0	0	1	0	0	0	0	0	0
denovo836139	Bacteria	Firmicutes	Clostridia	Clostridiales	Lachnospiraceae	Clostridium_XlVa	NA	0	0	0	0	1	0	0	0	0	0	0	0	2	0	0	0	0	0	0	0	0	0	0	0	0	0	0	0	0	0	2	1	0	0	0	0	0	1	1	2	0	0
denovo837087	Bacteria	Firmicutes	Clostridia	Clostridiales	Lachnospiraceae	Clostridium_XlVa	NA	3	0	0	0	0	1	0	0	0	0	0	0	0	0	0	0	0	0	0	0	0	4	2	2	0	0	6	6	0	0	0	0	0	0	0	20	18	0	0	0	3	0
denovo837754	Bacteria	Firmicutes	Clostridia	Clostridiales	Lachnospiraceae	Clostridium_XlVa	NA	26	20	23	14	23	19	5	7	15	11	22	12	23	8	31	1	6	24	14	1	13	20	24	25	10	16	9	19	22	6	14	15	6	21	9	32	24	15	9	6	7	15
denovo838001	Bacteria	Firmicutes	Clostridia	Clostridiales	Lachnospiraceae	Clostridium_XlVa	NA	1	0	0	0	0	0	0	0	0	1	1	0	0	0	1	0	0	3	1	0	0	1	0	0	0	1	0	0	2	0	0	2	0	0	0	0	2	0	0	0	0	0
denovo8383	Bacteria	Firmicutes	Clostridia	Clostridiales	Lachnospiraceae	Clostridium_XlVa	NA	0	1	0	0	0	0	0	0	1	3	0	0	0	1	1	0	1	0	0	0	0	1	0	4	3	1	3	3	2	3	0	1	0	3	0	2	2	0	0	1	3	0
denovo838596	Bacteria	Firmicutes	Clostridia	Clostridiales	Lachnospiraceae	Clostridium_XlVa	NA	0	0	0	1	1	3	0	1	1	0	0	0	1	0	0	1	1	0	1	2	0	0	0	0	0	1	0	0	0	0	0	0	0	0	0	1	0	1	0	1	0	0
denovo839689	Bacteria	Firmicutes	Clostridia	Clostridiales	Lachnospiraceae	Clostridium_XlVa	NA	5	7	3	13	9	6	3	0	11	6	9	3	14	1	7	8	1	2	6	4	2	5	8	18	11	13	5	8	2	2	5	0	0	4	0	9	3	3	2	7	3	8
denovo839709	Bacteria	Firmicutes	Clostridia	Clostridiales	Lachnospiraceae	Clostridium_XlVa	NA	0	0	0	0	0	2	0	0	0	0	0	0	0	0	1	0	0	0	2	0	0	1	0	0	1	0	0	2	0	0	0	0	2	0	0	0	1	0	0	0	2	0
denovo840562	Bacteria	Firmicutes	Clostridia	Clostridiales	Lachnospiraceae	Clostridium_XlVa	NA	0	0	1	0	0	0	0	0	0	0	1	0	0	0	0	0	0	1	0	0	1	0	1	0	0	1	0	0	0	0	0	0	0	0	0	0	0	1	0	0	0	1
denovo840773	Bacteria	Firmicutes	Clostridia	Clostridiales	Lachnospiraceae	Clostridium_XlVa	NA	0	1	0	0	0	0	0	0	0	0	0	0	0	0	1	0	0	0	0	0	0	0	2	0	0	0	0	0	0	0	0	0	0	1	0	0	0	1	0	0	0	0
denovo842164	Bacteria	Firmicutes	Clostridia	Clostridiales	Lachnospiraceae	Clostridium_XlVa	NA	6	10	1	10	5	4	1	2	4	0	4	1	0	1	1	2	2	5	5	0	0	4	6	5	2	3	3	8	3	3	1	10	2	2	0	10	10	12	2	2	1	4
denovo842486	Bacteria	Firmicutes	Clostridia	Clostridiales	Lachnospiraceae	Clostridium_XlVa	NA	0	0	0	0	0	0	0	0	1	0	0	0	0	0	0	0	0	1	1	0	0	1	0	0	0	1	0	1	0	0	0	1	0	0	0	0	0	0	0	0	0	0
denovo842557	Bacteria	Firmicutes	Clostridia	Clostridiales	Lachnospiraceae	Clostridium_XlVa	NA	0	1	0	0	0	0	0	0	0	0	0	0	0	0	0	0	0	0	0	0	0	0	0	0	0	0	0	0	0	0	0	0	0	0	0	0	0	0	0	0	0	0
denovo842860	Bacteria	Firmicutes	Clostridia	Clostridiales	Lachnospiraceae	Clostridium_XlVa	NA	0	0	1	1	0	0	0	0	0	0	3	0	4	0	0	3	0	0	0	0	0	1	1	0	0	0	0	2	1	0	0	0	0	0	0	0	1	1	0	0	2	0
denovo843270	Bacteria	Firmicutes	Clostridia	Clostridiales	Lachnospiraceae	Clostridium_XlVa	NA	116	21	15	8	13	14	11	1	27	6	8	10	7	12	22	9	8	27	7	13	1	18	10	38	15	29	45	35	6	7	2	43	9	10	3	47	53	6	4	6	46	16
denovo843400	Bacteria	Firmicutes	Clostridia	Clostridiales	Lachnospiraceae	Clostridium_XlVa	NA	0	1	2	0	1	0	0	0	0	0	0	0	0	0	0	0	1	0	0	0	0	2	0	0	0	0	0	0	0	0	0	0	0	1	0	1	0	0	0	0	0	1
denovo843831	Bacteria	Firmicutes	Clostridia	Clostridiales	Lachnospiraceae	Clostridium_XlVa	NA	1	74	76	42	105	60	18	63	1	42	35	33	85	37	52	80	50	83	34	16	37	2	3	18	4	31	4	4	70	23	16	58	28	3	10	7	3	52	51	29	1	57
denovo844754	Bacteria	Firmicutes	Clostridia	Clostridiales	Lachnospiraceae	Clostridium_XlVa	NA	0	2	0	0	0	0	0	0	0	0	0	0	4	0	0	0	0	0	0	0	0	0	0	0	0	1	0	2	0	0	0	1	0	0	0	0	0	1	0	0	0	0
denovo846612	Bacteria	Firmicutes	Clostridia	Clostridiales	Lachnospiraceae	Clostridium_XlVa	NA	2	0	0	1	0	0	0	0	0	0	0	0	0	0	0	0	0	0	0	0	0	1	1	0	0	0	0	3	0	0	0	0	0	0	0	0	2	1	0	0	0	0
denovo84699	Bacteria	Firmicutes	Clostridia	Clostridiales	Lachnospiraceae	Clostridium_XlVa	NA	0	0	0	1	0	0	0	0	0	0	0	0	0	1	0	0	0	0	1	0	0	0	0	0	0	0	0	0	0	0	0	0	0	0	0	0	0	0	0	0	0	0
denovo847112	Bacteria	Firmicutes	Clostridia	Clostridiales	Lachnospiraceae	Clostridium_XlVa	NA	0	0	0	0	0	0	0	0	3	0	0	0	0	0	0	0	0	0	0	0	0	4	0	0	0	0	0	0	0	0	0	0	0	0	0	0	1	0	0	0	3	0
denovo847237	Bacteria	Firmicutes	Clostridia	Clostridiales	Lachnospiraceae	Clostridium_XlVa	NA	1	2	3	0	0	6	5	0	0	2	5	1	2	1	2	4	1	3	4	1	0	1	0	1	0	2	1	1	4	0	0	5	2	0	0	1	0	0	3	1	0	3
denovo847660	Bacteria	Firmicutes	Clostridia	Clostridiales	Lachnospiraceae	Clostridium_XlVa	NA	1	0	1	0	0	1	0	0	0	0	0	0	1	0	0	0	0	0	0	0	0	0	0	1	0	1	0	0	0	0	1	0	0	0	0	0	1	0	0	0	0	2
denovo84892	Bacteria	Firmicutes	Clostridia	Clostridiales	Lachnospiraceae	Clostridium_XlVa	NA	0	1	0	0	0	0	0	0	0	0	0	0	0	0	0	1	0	0	0	0	0	0	1	0	0	0	0	0	0	1	1	0	0	0	0	0	0	0	1	0	0	0
denovo849161	Bacteria	Firmicutes	Clostridia	Clostridiales	Lachnospiraceae	Clostridium_XlVa	NA	0	1	1	2	2	2	1	0	1	3	1	0	3	3	0	0	0	1	0	0	1	0	0	0	0	1	1	3	2	0	1	2	4	1	0	0	3	3	0	1	0	3
denovo849558	Bacteria	Firmicutes	Clostridia	Clostridiales	Lachnospiraceae	Clostridium_XlVa	NA	0	0	0	0	0	0	0	0	0	0	0	0	0	0	0	0	0	1	0	0	0	0	0	0	1	0	0	0	0	0	0	1	0	0	0	1	0	1	0	0	0	0
denovo850212	Bacteria	Firmicutes	Clostridia	Clostridiales	Lachnospiraceae	Clostridium_XlVa	NA	0	0	0	0	0	1	0	0	0	2	1	0	0	0	0	0	0	0	0	0	0	0	0	0	0	0	0	0	0	0	0	0	0	0	0	0	0	0	2	0	0	0
denovo851429	Bacteria	Firmicutes	Clostridia	Clostridiales	Lachnospiraceae	Clostridium_XlVa	NA	0	1	2	0	0	0	2	2	0	0	0	1	1	0	1	0	0	0	0	0	1	0	0	0	2	2	0	0	3	0	2	1	0	0	0	0	0	0	0	0	2	1
denovo851650	Bacteria	Firmicutes	Clostridia	Clostridiales	Lachnospiraceae	Clostridium_XlVa	NA	0	1	1	0	0	0	0	0	0	0	1	0	1	0	0	0	0	1	0	0	0	0	0	0	0	0	0	0	0	1	0	0	0	1	0	0	0	0	1	0	0	0
denovo852043	Bacteria	Firmicutes	Clostridia	Clostridiales	Lachnospiraceae	Clostridium_XlVa	NA	0	3	0	1	0	0	0	0	0	1	1	0	1	0	0	0	1	1	0	0	0	0	1	0	0	2	0	1	2	0	1	1	0	1	0	1	0	1	0	0	0	1
denovo852457	Bacteria	Firmicutes	Clostridia	Clostridiales	Lachnospiraceae	Clostridium_XlVa	NA	0	0	2	4	1	0	0	1	1	0	1	3	6	1	1	2	0	1	1	0	0	1	0	0	1	2	0	3	0	1	1	1	0	0	0	0	0	0	2	1	0	1
denovo852591	Bacteria	Firmicutes	Clostridia	Clostridiales	Lachnospiraceae	Clostridium_XlVa	NA	0	0	0	0	0	1	0	0	0	0	0	0	0	0	0	0	0	0	0	2	0	0	0	1	0	0	0	1	0	0	0	0	0	0	0	1	0	1	0	0	0	1
denovo852609	Bacteria	Firmicutes	Clostridia	Clostridiales	Lachnospiraceae	Clostridium_XlVa	NA	10	0	13	8	4	7	4	4	8	5	3	2	5	6	7	7	8	16	0	1	7	6	4	7	1	10	4	6	7	2	3	9	0	3	0	9	15	3	1	2	6	12
denovo853139	Bacteria	Firmicutes	Clostridia	Clostridiales	Lachnospiraceae	Clostridium_XlVa	NA	3	1	0	0	0	0	0	0	0	0	0	0	0	2	0	0	1	0	0	0	0	0	0	0	0	0	1	1	2	0	0	0	0	0	0	0	3	0	0	0	0	0
denovo853430	Bacteria	Firmicutes	Clostridia	Clostridiales	Lachnospiraceae	Clostridium_XlVa	NA	0	2	0	1	1	1	0	4	0	0	0	1	0	0	0	0	0	5	1	0	0	0	0	0	0	1	0	0	2	0	0	6	0	0	0	0	0	4	1	1	0	1
denovo853603	Bacteria	Firmicutes	Clostridia	Clostridiales	Lachnospiraceae	Clostridium_XlVa	NA	0	0	2	2	0	0	0	0	0	0	0	1	0	0	0	0	0	0	0	0	0	0	0	0	0	0	3	0	0	0	0	0	0	0	0	0	0	0	0	0	1	0
denovo853806	Bacteria	Firmicutes	Clostridia	Clostridiales	Lachnospiraceae	Clostridium_XlVa	NA	0	2	0	0	1	0	0	0	1	0	0	0	0	0	0	0	0	0	0	0	0	0	1	0	0	0	0	0	1	0	0	0	0	0	0	0	0	1	0	0	0	0
denovo853942	Bacteria	Firmicutes	Clostridia	Clostridiales	Lachnospiraceae	Clostridium_XlVa	NA	0	0	0	0	0	0	0	0	1	0	4	0	1	0	0	0	0	0	0	0	0	0	0	0	0	1	0	0	2	0	0	0	0	0	0	1	0	0	0	0	0	0
denovo85440	Bacteria	Firmicutes	Clostridia	Clostridiales	Lachnospiraceae	Clostridium_XlVa	NA	0	0	0	1	1	0	0	0	0	1	1	0	1	0	0	2	0	0	0	0	0	0	0	0	1	0	0	0	0	1	0	1	0	0	0	0	0	1	0	0	0	1
denovo855801	Bacteria	Firmicutes	Clostridia	Clostridiales	Lachnospiraceae	Clostridium_XlVa	NA	0	1	1	1	0	0	0	4	0	1	0	0	0	0	0	0	1	1	0	0	1	0	0	0	1	0	0	0	0	3	0	1	0	0	0	0	0	0	1	0	0	0
denovo855988	Bacteria	Firmicutes	Clostridia	Clostridiales	Lachnospiraceae	Clostridium_XlVa	NA	0	0	0	1	1	0	0	1	0	1	0	0	1	0	0	0	2	3	0	0	0	1	0	1	0	2	1	0	0	0	0	1	0	0	0	0	0	2	0	0	0	0
denovo857522	Bacteria	Firmicutes	Clostridia	Clostridiales	Lachnospiraceae	Clostridium_XlVa	NA	1	0	0	0	0	0	0	0	0	0	0	0	0	0	0	0	0	0	0	0	0	0	0	0	0	1	0	1	0	0	0	2	0	0	0	0	1	0	0	0	0	0
denovo857782	Bacteria	Firmicutes	Clostridia	Clostridiales	Lachnospiraceae	Clostridium_XlVa	NA	0	1	6	0	1	1	1	2	0	0	1	1	0	1	5	0	1	0	0	0	0	0	1	1	0	2	0	0	0	1	0	1	1	0	1	0	1	0	1	0	1	1
denovo858377	Bacteria	Firmicutes	Clostridia	Clostridiales	Lachnospiraceae	Clostridium_XlVa	NA	6	3	1	2	6	0	0	0	3	7	1	1	1	0	1	2	0	2	0	0	2	3	4	19	1	3	3	7	6	0	2	4	0	7	1	10	7	1	0	0	2	4
denovo858623	Bacteria	Firmicutes	Clostridia	Clostridiales	Lachnospiraceae	Clostridium_XlVa	NA	0	0	0	0	0	0	2	0	3	0	1	0	0	0	2	1	0	1	1	1	1	0	0	2	0	0	0	0	0	1	0	4	0	0	1	0	2	2	2	0	0	0
denovo858701	Bacteria	Firmicutes	Clostridia	Clostridiales	Lachnospiraceae	Clostridium_XlVa	NA	0	0	2	0	0	0	0	0	0	0	0	0	0	0	0	0	0	0	1	0	0	0	0	1	0	0	0	1	1	0	0	1	0	0	0	0	1	1	0	0	0	0
denovo860356	Bacteria	Firmicutes	Clostridia	Clostridiales	Lachnospiraceae	Clostridium_XlVa	NA	5	0	0	2	0	0	0	0	0	0	2	0	0	0	1	0	0	1	0	0	0	2	0	0	0	0	0	1	0	1	1	0	0	1	0	0	0	0	0	0	2	0
denovo860382	Bacteria	Firmicutes	Clostridia	Clostridiales	Lachnospiraceae	Clostridium_XlVa	NA	6	1	2	3	2	1	1	2	3	3	0	0	4	1	0	0	2	3	2	0	0	4	3	5	0	2	0	2	3	0	0	0	0	0	0	7	2	0	2	1	1	4
denovo860710	Bacteria	Firmicutes	Clostridia	Clostridiales	Lachnospiraceae	Clostridium_XlVa	NA	2	5	0	1	3	1	1	0	1	1	2	0	2	0	0	5	0	5	0	0	0	1	1	2	0	1	1	4	0	0	0	1	1	2	0	5	2	0	0	0	2	3
denovo861020	Bacteria	Firmicutes	Clostridia	Clostridiales	Lachnospiraceae	Clostridium_XlVa	NA	1	4	11	2	2	5	0	0	7	2	8	0	8	0	6	6	0	9	4	1	7	7	2	3	4	7	1	4	2	3	4	7	4	1	0	8	6	2	6	4	2	2
denovo86196	Bacteria	Firmicutes	Clostridia	Clostridiales	Lachnospiraceae	Clostridium_XlVa	NA	0	0	0	0	0	0	0	2	0	0	0	0	0	0	1	0	0	1	0	0	0	0	0	0	0	1	0	0	0	0	0	1	0	1	0	0	1	0	0	2	0	0
denovo862396	Bacteria	Firmicutes	Clostridia	Clostridiales	Lachnospiraceae	Clostridium_XlVa	NA	0	1	1	0	1	1	0	0	0	0	3	0	0	0	0	0	0	3	0	0	0	1	0	1	1	0	1	0	0	0	0	0	0	0	0	0	0	0	0	0	0	1
denovo863895	Bacteria	Firmicutes	Clostridia	Clostridiales	Lachnospiraceae	Clostridium_XlVa	NA	5	1	0	1	1	0	0	0	0	0	0	0	0	0	1	0	0	2	1	0	0	0	0	1	0	0	0	0	2	0	0	0	0	0	0	3	5	0	0	0	0	1
denovo864440	Bacteria	Firmicutes	Clostridia	Clostridiales	Lachnospiraceae	Clostridium_XlVa	NA	0	0	1	0	1	0	0	0	0	0	0	0	0	0	0	0	0	0	0	0	0	0	0	0	0	0	0	1	0	0	0	0	0	0	0	0	0	1	0	0	0	1
denovo86448	Bacteria	Firmicutes	Clostridia	Clostridiales	Lachnospiraceae	Clostridium_XlVa	NA	0	1	2	0	0	0	0	1	1	0	0	0	2	0	0	0	1	1	0	0	0	1	0	0	3	0	0	4	0	0	0	0	1	0	0	2	1	2	0	0	1	1
denovo86512	Bacteria	Firmicutes	Clostridia	Clostridiales	Lachnospiraceae	Clostridium_XlVa	NA	2	4	0	0	2	5	0	1	1	0	1	0	2	0	2	3	1	4	0	1	0	2	1	2	0	5	2	7	0	4	1	0	2	0	4	4	1	6	0	1	0	2
denovo865297	Bacteria	Firmicutes	Clostridia	Clostridiales	Lachnospiraceae	Clostridium_XlVa	NA	0	0	2	0	2	0	0	0	0	0	0	0	0	0	2	0	1	0	0	0	0	1	0	7	1	1	0	0	0	0	1	0	1	0	0	0	0	1	0	1	0	0
denovo865422	Bacteria	Firmicutes	Clostridia	Clostridiales	Lachnospiraceae	Clostridium_XlVa	NA	0	1	0	0	0	0	0	0	0	0	0	0	0	0	0	0	0	0	1	0	0	0	0	0	0	1	1	0	0	0	0	0	0	1	0	1	0	0	0	0	2	0
denovo865512	Bacteria	Firmicutes	Clostridia	Clostridiales	Lachnospiraceae	Clostridium_XlVa	NA	1	20	8	11	12	5	2	5	5	6	5	9	11	2	2	12	4	5	10	1	8	1	1	2	3	9	2	0	6	5	6	7	3	3	1	7	0	4	10	6	1	3
denovo866811	Bacteria	Firmicutes	Clostridia	Clostridiales	Lachnospiraceae	Clostridium_XlVa	NA	0	0	0	0	4	2	1	0	0	0	0	0	0	0	0	0	0	0	0	1	2	4	2	0	2	0	1	3	0	0	0	1	0	0	0	0	2	0	0	2	0	0
denovo867257	Bacteria	Firmicutes	Clostridia	Clostridiales	Lachnospiraceae	Clostridium_XlVa	NA	0	0	0	0	1	0	0	0	0	0	1	0	0	0	0	0	2	0	0	2	3	0	0	0	0	0	0	1	0	0	0	0	0	0	2	0	0	0	1	0	0	2
denovo868112	Bacteria	Firmicutes	Clostridia	Clostridiales	Lachnospiraceae	Clostridium_XlVa	NA	3	8	10	1	17	6	0	6	0	6	7	7	7	1	5	9	9	6	5	0	2	6	1	9	3	5	3	3	1	12	2	12	17	10	2	11	3	9	12	8	5	11
denovo8685	Bacteria	Firmicutes	Clostridia	Clostridiales	Lachnospiraceae	Clostridium_XlVa	NA	0	0	0	0	0	0	0	0	0	0	0	0	0	0	1	0	0	0	0	1	0	0	0	0	0	0	0	0	0	0	0	1	0	0	0	0	0	0	1	0	0	0
denovo869413	Bacteria	Firmicutes	Clostridia	Clostridiales	Lachnospiraceae	Clostridium_XlVa	NA	0	3	0	0	6	3	0	2	1	1	3	2	1	2	0	0	3	3	0	1	1	0	1	3	0	0	0	0	4	0	0	1	2	1	1	1	0	0	0	0	1	0
denovo871940	Bacteria	Firmicutes	Clostridia	Clostridiales	Lachnospiraceae	Clostridium_XlVa	NA	0	0	2	1	2	0	1	0	0	0	0	1	3	0	0	1	0	0	0	1	0	0	0	0	0	0	0	0	0	1	0	0	0	0	0	0	0	0	0	0	0	4
denovo872086	Bacteria	Firmicutes	Clostridia	Clostridiales	Lachnospiraceae	Clostridium_XlVa	NA	0	3	1	1	1	3	0	0	2	0	3	0	4	0	0	0	0	4	1	0	0	0	0	5	0	2	1	1	2	0	0	1	0	0	0	2	0	0	0	0	0	1
denovo872641	Bacteria	Firmicutes	Clostridia	Clostridiales	Lachnospiraceae	Clostridium_XlVa	NA	0	0	0	0	0	3	0	0	0	0	0	0	1	0	0	0	0	1	0	0	0	0	0	0	0	1	0	0	0	0	0	3	0	0	0	0	1	0	0	0	0	0
denovo872943	Bacteria	Firmicutes	Clostridia	Clostridiales	Lachnospiraceae	Clostridium_XlVa	NA	0	0	0	0	0	0	0	0	0	0	1	0	0	0	0	0	0	0	0	0	0	0	0	0	0	2	0	0	1	0	0	0	0	0	0	0	0	0	0	0	0	1
denovo873482	Bacteria	Firmicutes	Clostridia	Clostridiales	Lachnospiraceae	Clostridium_XlVa	NA	0	0	0	0	0	0	0	1	0	0	0	0	0	3	0	0	0	0	0	0	0	0	0	0	0	0	1	1	0	0	0	0	0	1	0	2	0	0	0	0	2	0
denovo874598	Bacteria	Firmicutes	Clostridia	Clostridiales	Lachnospiraceae	Clostridium_XlVa	NA	2	1	0	0	2	1	0	0	0	0	0	0	0	0	0	0	0	1	2	0	1	3	0	0	0	1	0	0	0	1	0	2	0	0	0	1	1	0	0	1	0	2
denovo875626	Bacteria	Firmicutes	Clostridia	Clostridiales	Lachnospiraceae	Clostridium_XlVa	NA	0	0	0	0	0	0	0	1	0	0	0	0	0	0	0	0	0	3	1	0	0	1	0	1	0	1	1	0	0	1	0	0	3	0	0	0	0	1	0	0	0	1
denovo875898	Bacteria	Firmicutes	Clostridia	Clostridiales	Lachnospiraceae	Clostridium_XlVa	NA	0	1	0	0	0	0	0	1	0	0	1	0	0	1	2	0	0	2	0	0	0	0	0	0	0	0	0	0	0	1	0	1	0	0	0	0	0	0	0	0	0	1
denovo875920	Bacteria	Firmicutes	Clostridia	Clostridiales	Lachnospiraceae	Clostridium_XlVa	NA	1	7	1	3	1	8	3	5	0	4	4	0	3	4	3	3	2	9	2	0	1	15	7	10	0	7	4	3	6	2	0	11	5	2	0	4	5	2	4	0	3	4
denovo876545	Bacteria	Firmicutes	Clostridia	Clostridiales	Lachnospiraceae	Clostridium_XlVa	NA	0	1	0	0	6	0	0	0	1	0	0	1	1	1	0	0	2	5	3	0	0	0	0	3	0	2	0	2	0	0	0	0	2	2	1	2	2	2	0	0	0	2
denovo876755	Bacteria	Firmicutes	Clostridia	Clostridiales	Lachnospiraceae	Clostridium_XlVa	NA	0	0	1	0	0	0	0	0	0	0	0	0	1	1	0	0	0	0	0	0	0	0	0	1	0	1	0	0	1	0	0	0	0	0	0	0	0	0	0	0	0	0
denovo876933	Bacteria	Firmicutes	Clostridia	Clostridiales	Lachnospiraceae	Clostridium_XlVa	NA	0	0	0	0	0	0	0	0	0	0	2	0	1	0	0	1	0	0	1	1	0	1	0	0	0	1	0	0	1	0	1	1	0	0	0	0	0	0	0	0	0	2
denovo878010	Bacteria	Firmicutes	Clostridia	Clostridiales	Lachnospiraceae	Clostridium_XlVa	NA	9	2	2	0	2	0	3	0	2	0	0	0	0	5	0	0	0	0	2	0	0	2	2	0	0	3	2	4	0	1	0	0	1	3	0	1	4	0	0	1	5	3
denovo878344	Bacteria	Firmicutes	Clostridia	Clostridiales	Lachnospiraceae	Clostridium_XlVa	NA	1	2	0	0	0	3	0	0	1	0	2	0	3	0	0	0	0	0	0	0	0	0	0	0	1	0	1	2	1	0	0	1	0	0	0	3	0	0	0	0	0	0
denovo879156	Bacteria	Firmicutes	Clostridia	Clostridiales	Lachnospiraceae	Clostridium_XlVa	NA	0	0	0	2	0	0	0	0	0	2	0	0	0	0	1	0	0	0	0	0	0	0	0	0	3	1	0	2	0	0	0	0	0	0	0	0	0	0	0	0	0	0
denovo881898	Bacteria	Firmicutes	Clostridia	Clostridiales	Lachnospiraceae	Clostridium_XlVa	NA	0	0	0	0	0	0	0	0	0	0	1	0	3	0	0	0	1	0	0	0	0	0	0	0	1	3	0	0	0	0	0	2	0	0	0	0	0	0	0	0	0	0
denovo882351	Bacteria	Firmicutes	Clostridia	Clostridiales	Lachnospiraceae	Clostridium_XlVa	NA	4	16	14	25	8	20	7	9	1	3	9	4	13	7	7	10	3	18	5	3	10	3	4	1	3	25	3	3	6	12	2	10	6	2	2	5	1	11	9	5	1	14
denovo882588	Bacteria	Firmicutes	Clostridia	Clostridiales	Lachnospiraceae	Clostridium_XlVa	NA	0	3	2	1	1	1	1	0	2	0	0	3	1	0	0	0	3	2	2	0	0	1	0	0	0	0	0	1	1	3	1	0	0	0	0	0	0	3	0	0	0	4
denovo883526	Bacteria	Firmicutes	Clostridia	Clostridiales	Lachnospiraceae	Clostridium_XlVa	NA	1	0	0	0	1	0	0	0	3	0	1	0	1	1	0	0	1	0	0	0	0	1	0	0	2	0	1	0	0	1	0	0	0	0	0	4	1	0	0	0	0	1
denovo884419	Bacteria	Firmicutes	Clostridia	Clostridiales	Lachnospiraceae	Clostridium_XlVa	NA	0	4	12	4	11	13	2	11	0	16	6	4	24	5	7	10	7	10	3	1	8	0	0	3	0	6	0	0	4	3	7	3	6	0	3	0	0	0	5	7	0	2
denovo884703	Bacteria	Firmicutes	Clostridia	Clostridiales	Lachnospiraceae	Clostridium_XlVa	NA	4	0	0	2	2	2	0	0	0	4	0	0	1	0	0	0	0	2	0	0	0	0	0	0	1	1	1	2	1	0	0	2	2	0	0	2	7	1	0	0	0	0
denovo885223	Bacteria	Firmicutes	Clostridia	Clostridiales	Lachnospiraceae	Clostridium_XlVa	NA	6	13	33	21	23	32	7	15	4	11	39	5	48	16	9	13	14	28	22	7	12	4	5	13	3	19	7	10	19	8	4	19	10	7	6	8	1	11	12	7	1	25
denovo885422	Bacteria	Firmicutes	Clostridia	Clostridiales	Lachnospiraceae	Clostridium_XlVa	NA	1	1	0	2	0	0	0	2	0	0	1	0	0	0	1	0	0	1	0	0	0	0	0	0	0	0	0	0	0	0	3	0	1	0	0	0	0	0	0	0	2	0
denovo887515	Bacteria	Firmicutes	Clostridia	Clostridiales	Lachnospiraceae	Clostridium_XlVa	NA	6	0	0	0	2	41	0	0	10	0	0	0	0	0	0	0	0	0	0	0	0	0	0	0	0	0	43	2	0	0	0	1	0	3	0	3	3	0	0	0	2	0
denovo887897	Bacteria	Firmicutes	Clostridia	Clostridiales	Lachnospiraceae	Clostridium_XlVa	NA	0	0	2	2	0	0	0	0	1	1	2	0	0	4	2	0	0	1	0	2	0	1	0	2	0	0	1	3	3	2	0	5	2	0	0	0	0	0	2	1	0	1
denovo888084	Bacteria	Firmicutes	Clostridia	Clostridiales	Lachnospiraceae	Clostridium_XlVa	NA	1	1	0	0	0	0	0	0	0	1	0	0	0	0	0	0	0	0	0	0	0	0	0	1	1	0	0	3	0	0	0	0	1	0	0	0	0	0	0	0	0	0
denovo888567	Bacteria	Firmicutes	Clostridia	Clostridiales	Lachnospiraceae	Clostridium_XlVa	NA	0	3	3	1	0	0	0	0	0	0	1	0	0	0	2	0	3	0	0	0	0	1	0	1	1	0	3	0	0	2	0	5	2	0	0	0	0	0	4	0	0	0
denovo888704	Bacteria	Firmicutes	Clostridia	Clostridiales	Lachnospiraceae	Clostridium_XlVa	NA	0	0	1	0	0	0	0	0	0	0	0	0	1	0	0	0	0	1	0	0	0	0	0	0	0	2	0	0	0	0	0	0	0	0	0	0	0	0	0	0	0	0
denovo889055	Bacteria	Firmicutes	Clostridia	Clostridiales	Lachnospiraceae	Clostridium_XlVa	NA	3	2	3	0	2	0	0	1	2	0	3	0	0	0	0	0	1	2	1	0	0	2	0	3	0	0	0	0	0	0	0	1	0	3	0	1	2	0	1	0	0	2
denovo889715	Bacteria	Firmicutes	Clostridia	Clostridiales	Lachnospiraceae	Clostridium_XlVa	NA	0	0	2	1	3	0	1	0	0	0	0	2	5	2	1	0	2	1	2	0	0	0	0	1	0	1	0	2	0	1	0	1	3	0	0	0	0	1	2	0	0	6
denovo890225	Bacteria	Firmicutes	Clostridia	Clostridiales	Lachnospiraceae	Clostridium_XlVa	NA	0	1	1	1	0	2	1	1	0	2	0	0	0	0	1	0	0	1	0	0	0	2	1	0	0	5	0	0	0	1	0	3	0	0	0	0	1	1	1	0	0	2
denovo890513	Bacteria	Firmicutes	Clostridia	Clostridiales	Lachnospiraceae	Clostridium_XlVa	NA	0	0	0	0	0	2	0	0	0	0	0	0	1	0	0	0	0	0	0	0	0	1	2	0	0	0	1	2	0	0	0	0	0	0	0	0	0	1	0	0	1	0
denovo891272	Bacteria	Firmicutes	Clostridia	Clostridiales	Lachnospiraceae	Clostridium_XlVa	NA	1	0	4	2	3	0	1	0	0	2	2	0	2	0	3	3	2	1	0	2	2	0	1	1	0	3	0	0	3	1	0	1	0	2	0	1	0	0	0	0	0	2
denovo893293	Bacteria	Firmicutes	Clostridia	Clostridiales	Lachnospiraceae	Clostridium_XlVa	NA	1	3	0	4	0	0	1	1	0	1	1	1	0	0	0	0	0	3	0	0	1	0	0	1	2	0	0	1	1	0	0	0	1	0	0	0	0	0	0	0	0	1
denovo893573	Bacteria	Firmicutes	Clostridia	Clostridiales	Lachnospiraceae	Clostridium_XlVa	NA	5	0	0	0	0	1	0	0	6	0	0	0	0	0	0	0	0	0	0	0	2	3	0	0	0	1	1	2	0	0	0	0	0	0	0	2	4	1	0	1	0	0
denovo894505	Bacteria	Firmicutes	Clostridia	Clostridiales	Lachnospiraceae	Clostridium_XlVa	NA	2	0	0	0	0	1	0	1	0	1	1	0	0	0	0	0	0	0	2	0	0	0	0	1	0	0	1	1	1	0	1	0	1	0	0	0	6	0	0	0	0	1
denovo89478	Bacteria	Firmicutes	Clostridia	Clostridiales	Lachnospiraceae	Clostridium_XlVa	NA	0	1	1	0	0	0	0	0	0	0	1	0	0	0	0	0	0	0	0	0	0	0	0	0	0	0	0	0	0	1	0	1	0	0	0	0	0	0	0	0	0	1
denovo895270	Bacteria	Firmicutes	Clostridia	Clostridiales	Lachnospiraceae	Clostridium_XlVa	NA	0	0	0	0	0	0	0	1	0	0	0	0	0	0	2	0	0	0	0	0	0	1	0	0	0	1	0	0	0	3	0	1	0	0	1	0	0	0	0	0	0	0
denovo895444	Bacteria	Firmicutes	Clostridia	Clostridiales	Lachnospiraceae	Clostridium_XlVa	NA	2326	551	780	548	763	698	327	365	592	418	446	307	720	244	427	365	366	892	342	188	264	404	333	532	179	736	533	853	462	300	239	624	285	255	149	893	1729	313	307	309	865	430
denovo898502	Bacteria	Firmicutes	Clostridia	Clostridiales	Lachnospiraceae	Clostridium_XlVa	NA	0	3	0	6	4	0	1	0	0	2	2	0	1	0	2	2	0	3	4	4	4	0	0	2	0	2	2	0	0	0	0	0	0	2	0	0	0	0	0	0	0	0
denovo898591	Bacteria	Firmicutes	Clostridia	Clostridiales	Lachnospiraceae	Clostridium_XlVa	NA	3	36	30	11	11	6	6	9	14	7	8	3	15	6	10	11	14	30	9	3	4	4	6	9	3	16	1	7	20	2	5	9	11	5	6	7	1	3	5	4	3	4
denovo898971	Bacteria	Firmicutes	Clostridia	Clostridiales	Lachnospiraceae	Clostridium_XlVa	NA	0	1	4	1	1	1	2	0	0	2	1	0	1	1	2	2	0	2	0	1	0	0	0	1	0	2	0	0	0	0	0	2	1	0	0	0	0	1	0	1	1	0
denovo899581	Bacteria	Firmicutes	Clostridia	Clostridiales	Lachnospiraceae	Clostridium_XlVa	NA	0	0	0	0	0	0	0	0	0	0	0	0	0	0	1	0	0	0	0	0	0	0	0	2	0	0	2	0	0	0	0	0	0	0	0	0	0	0	0	0	2	0
denovo899891	Bacteria	Firmicutes	Clostridia	Clostridiales	Lachnospiraceae	Clostridium_XlVa	NA	10	25	33	5	14	7	11	6	7	21	4	6	27	4	4	11	18	22	7	4	4	28	5	20	12	7	6	13	25	1	9	8	18	18	4	30	11	7	11	10	8	17
denovo90011	Bacteria	Firmicutes	Clostridia	Clostridiales	Lachnospiraceae	Clostridium_XlVa	NA	0	4	0	4	1	0	2	3	0	6	4	4	0	0	1	0	0	1	0	3	6	0	3	3	2	1	0	2	2	2	0	0	0	2	0	0	0	0	2	1	0	2
denovo900148	Bacteria	Firmicutes	Clostridia	Clostridiales	Lachnospiraceae	Clostridium_XlVa	NA	0	0	0	0	1	0	0	0	0	1	0	1	0	0	1	0	0	1	1	1	0	0	0	0	0	0	0	0	0	0	1	4	0	0	0	0	0	0	0	0	0	1
denovo900487	Bacteria	Firmicutes	Clostridia	Clostridiales	Lachnospiraceae	Clostridium_XlVa	NA	0	0	1	1	1	0	0	0	0	0	0	0	0	1	0	0	0	0	0	0	2	0	0	0	0	0	2	4	1	0	0	0	0	0	0	0	0	0	0	0	0	0
denovo900852	Bacteria	Firmicutes	Clostridia	Clostridiales	Lachnospiraceae	Clostridium_XlVa	NA	0	0	0	0	0	1	0	0	0	0	0	0	0	0	0	0	0	0	0	0	0	0	0	0	0	0	0	0	0	0	0	0	0	1	0	1	0	0	0	0	0	0
denovo903165	Bacteria	Firmicutes	Clostridia	Clostridiales	Lachnospiraceae	Clostridium_XlVa	NA	0	0	1	2	0	0	0	0	0	0	2	0	0	0	0	0	2	0	0	0	0	0	0	1	0	0	0	0	0	3	0	2	0	0	0	0	0	2	0	1	0	1
denovo903721	Bacteria	Firmicutes	Clostridia	Clostridiales	Lachnospiraceae	Clostridium_XlVa	NA	0	0	1	0	0	0	0	0	0	0	0	0	0	0	1	0	0	0	0	0	0	0	0	1	0	0	0	0	0	0	0	1	0	0	0	0	0	0	1	0	0	1
denovo90426	Bacteria	Firmicutes	Clostridia	Clostridiales	Lachnospiraceae	Clostridium_XlVa	NA	0	0	8	0	2	0	1	2	0	0	0	2	0	0	0	0	0	4	0	0	0	0	0	2	0	1	1	5	0	0	0	2	1	2	0	4	0	0	0	2	0	1
denovo904263	Bacteria	Firmicutes	Clostridia	Clostridiales	Lachnospiraceae	Clostridium_XlVa	NA	0	2	2	0	0	3	0	1	0	0	1	0	2	2	0	0	4	1	1	0	0	0	0	1	0	3	0	0	1	2	0	1	0	0	0	0	0	1	2	0	2	0
denovo905098	Bacteria	Firmicutes	Clostridia	Clostridiales	Lachnospiraceae	Clostridium_XlVa	NA	4	5	6	2	4	5	0	12	1	1	4	2	3	0	1	2	1	4	6	2	3	1	0	4	0	15	0	0	2	7	1	1	4	0	0	0	1	7	0	2	0	2
denovo905104	Bacteria	Firmicutes	Clostridia	Clostridiales	Lachnospiraceae	Clostridium_XlVa	NA	0	0	2	0	0	0	0	0	0	0	0	0	0	0	1	0	0	2	0	2	0	1	0	0	0	0	0	1	0	1	0	0	0	0	2	0	0	0	0	1	0	0
denovo905186	Bacteria	Firmicutes	Clostridia	Clostridiales	Lachnospiraceae	Clostridium_XlVa	NA	0	0	0	0	1	0	0	0	0	0	0	0	0	1	0	0	1	0	0	2	0	1	1	2	1	0	0	0	0	0	0	0	0	1	2	0	1	0	0	0	0	0
denovo905566	Bacteria	Firmicutes	Clostridia	Clostridiales	Lachnospiraceae	Clostridium_XlVa	NA	1	0	0	1	0	0	0	0	0	0	1	0	0	0	0	0	0	0	0	0	0	0	0	0	0	1	0	0	0	0	0	0	0	0	0	1	0	2	0	0	0	1
denovo905783	Bacteria	Firmicutes	Clostridia	Clostridiales	Lachnospiraceae	Clostridium_XlVa	NA	0	1	0	0	1	1	0	0	1	0	0	0	0	0	1	0	0	0	0	0	0	0	0	0	0	0	0	1	0	0	0	0	0	0	0	0	1	0	0	0	0	0
denovo906818	Bacteria	Firmicutes	Clostridia	Clostridiales	Lachnospiraceae	Clostridium_XlVa	NA	18	9	0	10	16	7	1	0	53	0	2	3	5	0	0	7	0	0	6	0	0	20	15	42	10	16	26	10	2	0	0	0	0	28	11	50	18	0	2	0	5	3
denovo907604	Bacteria	Firmicutes	Clostridia	Clostridiales	Lachnospiraceae	Clostridium_XlVa	NA	0	0	0	0	0	2	0	0	0	0	0	0	0	0	0	0	0	3	0	1	0	0	0	0	0	2	0	1	0	0	0	2	0	0	0	0	0	0	0	0	0	0
denovo907970	Bacteria	Firmicutes	Clostridia	Clostridiales	Lachnospiraceae	Clostridium_XlVa	NA	1	0	0	0	0	0	0	0	1	0	2	0	0	0	0	0	0	0	0	0	0	0	0	2	0	0	0	0	0	1	1	0	0	0	0	0	0	0	0	0	0	0
denovo909843	Bacteria	Firmicutes	Clostridia	Clostridiales	Lachnospiraceae	Clostridium_XlVa	NA	0	1	0	0	0	1	0	0	1	0	0	0	0	0	0	0	0	0	0	1	0	0	0	0	1	0	4	2	0	0	0	0	0	0	0	0	2	0	0	0	0	0
denovo910324	Bacteria	Firmicutes	Clostridia	Clostridiales	Lachnospiraceae	Clostridium_XlVa	NA	0	1	0	1	1	0	1	2	0	0	0	0	3	0	0	0	1	4	1	1	0	0	0	0	2	2	0	0	0	3	3	2	0	0	0	0	0	1	4	0	1	1
denovo911944	Bacteria	Firmicutes	Clostridia	Clostridiales	Lachnospiraceae	Clostridium_XlVa	NA	0	1	3	0	0	2	1	0	1	1	1	3	1	0	0	0	4	1	0	0	0	1	0	2	0	3	0	3	0	2	0	1	0	0	0	0	0	0	0	1	0	1
denovo912420	Bacteria	Firmicutes	Clostridia	Clostridiales	Lachnospiraceae	Clostridium_XlVa	NA	0	0	0	2	0	1	0	2	0	1	0	0	2	0	0	0	0	1	1	0	2	0	0	1	0	1	0	0	0	0	0	1	0	1	0	0	0	1	0	0	0	0
denovo912637	Bacteria	Firmicutes	Clostridia	Clostridiales	Lachnospiraceae	Clostridium_XlVa	NA	0	0	0	0	0	0	0	0	0	0	0	0	0	0	0	0	0	2	0	0	0	0	0	0	0	0	0	0	0	2	0	2	0	0	0	0	1	2	0	0	1	0
denovo91385	Bacteria	Firmicutes	Clostridia	Clostridiales	Lachnospiraceae	Clostridium_XlVa	NA	74	14	12	3	3	9	8	3	4	1	7	4	9	2	7	4	10	18	4	4	1	8	7	7	1	15	20	14	4	3	0	16	2	1	2	25	32	0	3	6	35	6
denovo91472	Bacteria	Firmicutes	Clostridia	Clostridiales	Lachnospiraceae	Clostridium_XlVa	NA	0	3	3	3	5	1	1	1	1	4	5	3	12	0	6	4	1	4	0	0	0	3	2	0	0	9	2	1	0	1	1	6	3	0	0	4	1	2	5	4	0	7
denovo91500	Bacteria	Firmicutes	Clostridia	Clostridiales	Lachnospiraceae	Clostridium_XlVa	NA	0	2	1	2	5	4	0	1	0	0	1	4	3	1	1	2	1	2	0	1	0	2	0	1	0	0	0	0	4	0	1	0	0	0	1	0	0	0	4	4	0	0
denovo91528	Bacteria	Firmicutes	Clostridia	Clostridiales	Lachnospiraceae	Clostridium_XlVa	NA	115	667	1548	1022	927	878	476	581	346	697	1269	467	797	428	781	460	562	1739	603	387	396	355	338	704	214	1760	371	361	553	656	486	1830	757	294	271	421	359	557	589	503	117	1114
denovo918645	Bacteria	Firmicutes	Clostridia	Clostridiales	Lachnospiraceae	Clostridium_XlVa	NA	2	0	5	0	4	1	0	3	0	1	0	0	0	0	1	0	0	3	1	0	0	0	0	0	0	0	0	1	0	0	0	2	0	0	0	0	1	0	0	0	1	0
denovo919354	Bacteria	Firmicutes	Clostridia	Clostridiales	Lachnospiraceae	Clostridium_XlVa	NA	2	5	14	3	16	11	0	11	1	8	5	11	10	3	7	4	6	7	2	3	6	0	0	6	2	10	2	1	6	2	2	9	10	0	2	0	0	7	1	9	0	9
denovo920159	Bacteria	Firmicutes	Clostridia	Clostridiales	Lachnospiraceae	Clostridium_XlVa	NA	0	1	0	0	0	0	0	0	0	0	0	0	0	0	1	0	0	0	0	0	0	0	0	1	0	0	0	1	3	0	0	1	0	0	0	0	0	0	0	0	0	0
denovo92197	Bacteria	Firmicutes	Clostridia	Clostridiales	Lachnospiraceae	Clostridium_XlVa	NA	1	10	17	6	13	6	5	2	2	11	35	8	11	3	17	5	6	31	19	0	7	0	1	12	1	16	6	3	5	12	3	24	14	9	3	6	0	9	12	0	0	35
denovo923604	Bacteria	Firmicutes	Clostridia	Clostridiales	Lachnospiraceae	Clostridium_XlVa	NA	47	9	17	8	14	12	7	0	24	5	10	2	10	5	16	10	0	8	5	0	7	22	16	32	9	10	14	20	15	8	5	18	5	7	10	44	41	4	7	2	23	16
denovo924194	Bacteria	Firmicutes	Clostridia	Clostridiales	Lachnospiraceae	Clostridium_XlVa	NA	2	4	11	5	4	2	7	4	0	3	3	4	5	1	0	3	8	2	1	5	2	7	0	3	1	2	1	1	4	3	0	17	5	6	1	2	0	2	3	3	7	1
denovo92453	Bacteria	Firmicutes	Clostridia	Clostridiales	Lachnospiraceae	Clostridium_XlVa	NA	8	14	12	8	10	12	6	8	9	12	7	2	4	5	4	2	5	8	6	2	3	9	3	7	11	12	11	9	4	4	4	15	4	4	1	11	21	9	5	0	16	8
denovo925564	Bacteria	Firmicutes	Clostridia	Clostridiales	Lachnospiraceae	Clostridium_XlVa	NA	1	6	13	3	10	7	4	3	3	8	6	6	8	1	4	2	0	8	2	0	0	10	0	4	2	5	5	6	12	5	3	1	7	4	1	2	8	1	6	1	1	6
denovo925620	Bacteria	Firmicutes	Clostridia	Clostridiales	Lachnospiraceae	Clostridium_XlVa	NA	0	0	0	0	1	0	0	0	0	0	0	0	0	0	0	1	0	0	0	0	1	1	0	0	0	1	0	0	0	2	0	0	0	0	0	0	0	0	0	0	0	0
denovo925873	Bacteria	Firmicutes	Clostridia	Clostridiales	Lachnospiraceae	Clostridium_XlVa	NA	1	1	7	1	4	0	0	0	0	0	0	0	0	1	2	0	0	0	2	0	3	0	1	3	0	0	0	0	0	3	0	0	0	0	0	2	1	0	1	0	0	0
denovo926166	Bacteria	Firmicutes	Clostridia	Clostridiales	Lachnospiraceae	Clostridium_XlVa	NA	9	13	12	15	14	22	8	14	5	14	18	2	22	4	8	4	17	19	6	5	0	15	2	18	6	15	19	16	12	5	6	21	12	8	6	3	13	11	8	7	5	11
denovo926711	Bacteria	Firmicutes	Clostridia	Clostridiales	Lachnospiraceae	Clostridium_XlVa	NA	0	0	0	0	0	0	0	0	0	0	0	0	1	0	1	1	0	0	0	0	0	0	0	1	0	0	0	0	1	2	0	0	2	2	0	0	0	0	2	0	0	0
denovo926731	Bacteria	Firmicutes	Clostridia	Clostridiales	Lachnospiraceae	Clostridium_XlVa	NA	0	1	4	6	0	4	0	1	0	4	0	0	4	2	1	0	4	1	1	1	1	0	1	1	2	6	1	0	2	4	0	4	2	0	1	1	0	0	6	2	0	1
denovo929502	Bacteria	Firmicutes	Clostridia	Clostridiales	Lachnospiraceae	Clostridium_XlVa	NA	0	0	1	0	1	0	1	0	0	0	0	0	0	0	0	0	1	1	0	0	0	0	0	0	0	2	0	0	0	0	0	1	0	0	2	1	0	1	0	0	0	0
denovo929876	Bacteria	Firmicutes	Clostridia	Clostridiales	Lachnospiraceae	Clostridium_XlVa	NA	0	3	0	0	1	1	0	0	1	0	0	0	0	0	0	1	1	1	0	0	1	0	0	0	0	2	0	0	0	0	0	2	0	0	0	2	0	0	0	0	0	0
denovo929900	Bacteria	Firmicutes	Clostridia	Clostridiales	Lachnospiraceae	Clostridium_XlVa	NA	0	0	0	0	2	1	0	0	0	1	0	1	1	0	0	0	0	0	0	0	0	0	0	0	0	1	0	0	0	1	0	0	0	0	2	2	0	0	3	0	0	2
denovo930755	Bacteria	Firmicutes	Clostridia	Clostridiales	Lachnospiraceae	Clostridium_XlVa	NA	0	1	0	2	2	0	0	0	0	0	0	0	0	0	0	0	0	0	0	0	1	0	0	0	2	0	2	0	0	0	1	0	0	0	0	2	0	0	0	0	1	0
denovo930878	Bacteria	Firmicutes	Clostridia	Clostridiales	Lachnospiraceae	Clostridium_XlVa	NA	0	0	0	2	0	0	0	0	0	0	2	0	0	0	0	0	0	0	0	0	0	0	0	1	0	1	1	0	1	0	0	0	0	0	0	1	0	0	0	0	0	0
denovo93094	Bacteria	Firmicutes	Clostridia	Clostridiales	Lachnospiraceae	Clostridium_XlVa	NA	0	0	0	0	1	0	0	0	0	0	0	0	0	0	0	0	0	0	0	0	0	0	0	0	0	0	0	0	0	0	0	1	0	0	0	0	0	0	0	0	1	0
denovo93143	Bacteria	Firmicutes	Clostridia	Clostridiales	Lachnospiraceae	Clostridium_XlVa	NA	31	1	0	0	3	3	0	0	4	0	4	1	0	2	7	0	2	0	1	1	0	6	4	3	3	0	8	10	0	6	0	2	0	3	0	16	8	0	3	1	17	2
denovo933440	Bacteria	Firmicutes	Clostridia	Clostridiales	Lachnospiraceae	Clostridium_XlVa	NA	1	2	1	0	0	0	0	0	4	0	0	0	1	0	0	1	0	0	0	0	0	0	0	0	0	2	1	1	0	0	0	0	1	0	0	0	0	0	0	0	4	0
denovo933839	Bacteria	Firmicutes	Clostridia	Clostridiales	Lachnospiraceae	Clostridium_XlVa	NA	5	13	20	15	13	13	5	7	5	1	7	7	11	3	18	1	11	8	5	0	4	8	4	10	4	10	7	7	12	5	9	10	10	4	3	7	6	3	2	10	2	10
denovo934137	Bacteria	Firmicutes	Clostridia	Clostridiales	Lachnospiraceae	Clostridium_XlVa	NA	0	0	1	0	0	0	1	2	0	2	2	0	0	3	1	0	0	0	0	0	0	0	3	0	0	1	0	1	1	1	0	0	0	0	0	0	0	1	0	0	0	1
denovo934303	Bacteria	Firmicutes	Clostridia	Clostridiales	Lachnospiraceae	Clostridium_XlVa	NA	1	0	0	2	1	0	0	0	0	0	1	0	0	0	4	0	0	0	1	0	0	0	2	0	0	0	0	0	1	0	0	0	0	0	1	0	1	0	0	0	0	0
denovo934945	Bacteria	Firmicutes	Clostridia	Clostridiales	Lachnospiraceae	Clostridium_XlVa	NA	0	0	0	0	3	2	0	1	0	0	2	0	0	0	1	0	0	1	0	0	0	0	0	0	0	0	0	0	0	0	0	0	0	0	0	0	0	0	0	0	0	1
denovo935197	Bacteria	Firmicutes	Clostridia	Clostridiales	Lachnospiraceae	Clostridium_XlVa	NA	0	2	0	0	0	0	0	0	0	1	0	0	0	0	0	3	0	0	0	0	1	0	1	0	0	0	1	1	0	0	0	0	0	0	0	0	3	0	0	0	0	0
denovo93565	Bacteria	Firmicutes	Clostridia	Clostridiales	Lachnospiraceae	Clostridium_XlVa	NA	0	2	0	0	1	1	0	0	1	0	0	0	0	0	0	0	0	0	0	0	1	0	1	1	0	1	0	0	0	1	0	1	2	0	0	0	0	0	0	0	0	0
denovo935651	Bacteria	Firmicutes	Clostridia	Clostridiales	Lachnospiraceae	Clostridium_XlVa	NA	0	0	0	0	0	0	0	2	0	0	0	0	0	0	0	0	1	0	0	0	0	0	0	0	0	1	0	0	0	0	0	1	0	0	0	0	2	0	3	1	0	0
denovo93579	Bacteria	Firmicutes	Clostridia	Clostridiales	Lachnospiraceae	Clostridium_XlVa	NA	0	3	0	0	0	0	0	0	1	0	0	0	0	0	0	0	3	1	0	0	0	0	0	0	0	0	0	0	0	0	0	0	1	0	0	0	0	1	0	0	0	0
denovo936987	Bacteria	Firmicutes	Clostridia	Clostridiales	Lachnospiraceae	Clostridium_XlVa	NA	0	0	1	1	0	0	0	0	0	0	0	0	0	0	1	0	0	0	2	0	0	0	0	0	0	3	0	0	0	0	0	0	0	0	0	0	0	0	1	2	0	0
denovo937743	Bacteria	Firmicutes	Clostridia	Clostridiales	Lachnospiraceae	Clostridium_XlVa	NA	0	0	0	0	0	0	0	0	0	0	0	0	0	0	0	0	0	0	0	0	0	1	0	1	0	0	0	0	0	0	1	1	0	0	0	0	0	0	0	0	0	0
denovo938925	Bacteria	Firmicutes	Clostridia	Clostridiales	Lachnospiraceae	Clostridium_XlVa	NA	0	1	0	1	0	0	2	0	0	0	0	2	1	0	0	0	0	1	0	0	0	0	0	0	0	0	0	0	1	1	0	0	1	0	0	0	0	0	0	0	0	0
denovo938995	Bacteria	Firmicutes	Clostridia	Clostridiales	Lachnospiraceae	Clostridium_XlVa	NA	0	0	0	1	0	0	1	0	0	0	0	0	1	0	0	2	1	0	0	0	0	1	0	0	0	0	0	0	0	0	1	0	0	0	0	0	0	0	1	0	0	0
[truncated: 6,187 more rows]
[truncated: 10 more columns]
