# Supplementary material for: Unraveling the effects of the gut microbiota composition and function on horse endurance physiology
Source: Sci Rep. 2019 Jul 3;9:9620. doi: 10.1038/s41598-019-46118-7 (PMC6610142; doi:10.1038/s41598-019-46118-7)
Supplement: Supplementary file 13 — Table S12 [file 41598_2019_46118_MOESM13_ESM.xls]

## Sheet: Mapfie_StromaEq_Table1.txt
Table S12. Daily concentrate and forrage intake (dry matter (DM) bases), as well as nutrient consumption for each horse recruited in the experiment
SampleID	Gender	Breed	Distance race	kg concentrate (DM/day)	kg forrage (DM/day)	RatioForrage:concentrate	Percentage_forrage (DM/day)	Total intake of DM	UFC day	MADC (g/day)	Protein (kg/d)	Fiber (kg/d)	Fat (kg/d)	Ash (kg/d)	MCAL (day)	MJUL (day)
ECAOMIC-201	Female	AR	160	2.12	10.2	4.8	82.77	12.32	9	1067.94	1.6	3.48	0.9	3.76	20.26	84.77
ECAOMIC-202	Gelding	NA	160	1.33	8.5	6.41	86.51	9.83	6.14	783.73	1.14	2.79	0.66	3.01	13.82	57.84
ECAOMIC-203	Female	AA	160	1.59	6.8	4.28	81.08	8.39	5.02	635.83	0.92	2.23	0.53	2.41	11.3	47.28
ECAOMIC-204	Male	AR	160	3.89	10.2	2.62	72.37	14.09	10.24	1257.33	1.77	3.7	0.92	3.87	23.03	96.37
ECAOMIC-205	Male	AR	160	1.77	1.7	0.96	48.99	3.47	2.79	314.28	0.44	0.76	0.31	0.74	6.27	26.23
ECAOMIC-206	Gelding	AR	160	1.59	5.82	3.65	78.51	7.41	3.61	225.99	0.53	2.33	0.88	0.41	8.12	33.99
ECAOMIC-209	Male	SHA	120	3.2	6.15	1.92	65.77	9.35	6.67	508.32	0.98	2.49	0.86	1.61	15	62.78
ECAOMIC-210	Gelding	AR	90	1.19	4.4	3.71	78.75	5.58	4.21	527.2	0.75	1.45	0.46	1.53	9.47	39.63
ECAOMIC-211	Gelding	DSA	120	3.19	9.01	2.83	73.88	12.2	9.34	1077.12	1.64	3.11	0.85	3.3	21.02	87.93
ECAOMIC-212	Gelding	SHA	160	1.77	5.95	3.36	77.07	7.72	5.21	653.76	0.96	2.23	0.54	2.67	11.72	49.02
ECAOMIC-213	Gelding	AR	160	2.02	3.6	1.78	64	5.62	4.36	387.33	0.54	1.27	0.51	1.15	9.82	41.07
ECAOMIC-214	Gelding	NA	90	1.06	8.5	8.03	88.93	9.56	5.97	768.99	1.12	2.78	0.66	3.01	13.42	56.16
ECAOMIC-215	Gelding	AR	160	2.12	10.2	4.8	82.77	12.32	9	1067.94	1.6	3.48	0.9	3.76	20.26	84.77
ECAOMIC-216	Gelding	DSA	160	1.07	10.2	9.53	90.5	11.27	7.83	976.77	1.43	3.38	0.82	3.65	17.63	73.75
ECAOMIC-217	Female	AR	160	1.93	10.2	5.28	84.07	12.13	7.27	931.63	1.36	3.34	0.8	3.61	16.35	68.4
ECAOMIC-218	Gelding	AR	160	1.06	10.2	9.6	90.57	11.26	7.87	977.67	1.45	3.4	0.84	3.68	17.7	74.07
ECAOMIC-220	Gelding	AR	160	2.12	10.2	4.8	82.77	12.32	9	1067.94	1.6	3.48	0.9	3.76	20.26	84.77
ECAOMIC-221	Male	AACR	90	6.37	6.8	1.07	51.62	13.17	10.48	1126.85	1.64	3.8	1.03	2.59	23.57	98.64
ECAOMIC-222	Female	NOC	160	1.4	7.57	5.41	84.4	8.97	5.87	392.13	0.78	2.62	0.92	1.62	13.2	55.24
ECAOMIC-224	Female	DSA	160	2.27	8.5	3.74	78.92	10.77	7.73	945.18	1.36	3.05	0.77	3.07	17.4	72.81
ECAOMIC-226	Gelding	AR	160	1.06	6.8	6.44	86.56	7.86	5.54	681.36	0.99	2.32	0.6	2.46	12.47	52.19
ECAOMIC-227	Male	AA	90	3.52	6.8	1.93	65.89	10.32	8.01	890.8	1.26	2.56	0.77	2.61	18.02	75.39
ECAOMIC-228	Female	AA	90	1.19	5.1	4.3	81.13	6.29	4.45	554.58	0.8	1.77	0.48	1.88	10	41.85
ECAOMIC-229	Female	AR	120	1.27	10.2	8	88.89	11.47	7.93	1007.19	1.46	3.47	0.91	3.7	17.84	74.65
ECAOMIC-231	Gelding	AR	120	0.58	6.8	11.69	92.12	7.38	5.07	639.68	0.93	2.24	0.54	2.42	11.4	47.68
ECAOMIC-232	Female	AR	90	1.33	10.2	7.68	88.48	11.53	7.98	1006.88	1.46	3.47	0.87	3.69	17.95	75.12
ECAOMIC-233	Male	AR	90	2.92	5.95	2.04	67.08	8.87	6.56	795.1	1.11	2.23	0.56	2.3	14.75	61.71
ECAOMIC-234	Gelding	AR	90	2.92	5.95	2.04	67.08	8.87	6.56	795.1	1.11	2.23	0.56	2.3	14.75	61.71
ECAOMIC-235	Female	AR	120	0.97	6.8	7.04	87.56	7.77	4.87	626.4	0.91	2.26	0.54	2.41	10.96	45.86
ECAOMIC-236	Gelding	AR	90	0.96	6.8	7.11	87.68	7.76	5.51	672.84	1	2.29	0.58	2.47	12.4	51.88
ECAOMIC-237	Female	DSA	120	1.76	6.8	3.86	79.44	8.56	6.25	741.2	1.06	2.39	0.65	2.51	14.06	58.82
ECAOMIC-238	Female	AR	120	1.27	10.2	8	88.89	11.47	7.93	1007.19	1.46	3.47	0.91	3.7	17.84	74.65
ECAOMIC-239	Gelding	AR	90	2.12	10.2	4.8	82.77	12.32	8.75	1078.56	1.58	3.48	0.97	3.73	19.69	82.37
ECAOMIC-241	Female	CS	90	0.4	10.2	25.34	96.2	10.6	7.13	922.02	1.35	3.34	0.8	3.62	16.03	67.09
ECAOMIC-242	Female	AR	90	1.95	8.5	4.37	81.36	10.45	7.36	924.47	1.32	2.96	0.72	3.14	16.57	69.31
ECAOMIC-243	Female	AR	90	4.66	8.5	1.82	64.58	13.16	10.19	1128.44	1.59	3.06	0.9	3.2	22.93	95.95
ECAOMIC-244	Gelding	AR	90	2.33	5.6	2.41	70.65	7.92	4.34	535.55	0.83	1.81	0.48	1.98	9.76	40.83
ECAOMIC-245	Gelding	AR	120	1.95	10.2	5.24	83.97	12.15	8.48	1072.37	1.54	3.51	0.85	3.74	19.09	79.87
ECAOMIC-246	Male	AR	90	1.33	10.2	7.68	88.48	11.53	7.94	1011.52	1.47	3.44	0.88	3.69	17.87	74.75
ECAOMIC-247	Female	SHA	120	1.77	5.95	3.36	77.07	7.72	5.21	653.76	0.96	2.23	0.54	2.67	11.72	49.02
ECAOMIC-248	Female	DSA	120	1.76	10.2	5.8	85.28	11.96	8.49	1037	1.5	3.49	0.91	3.71	19.11	79.94
ECAOMIC-249	Female	AR	120	2	5.95	2.98	74.84	7.95	4.73	608.32	0.9	2.21	0.49	2.21	10.64	44.5
ECAOMIC-250	Gelding	TF	90	1.06	10.53	9.92	90.84	11.59	8.16	1017.84	1.51	3.48	0.88	3.76	18.37	76.85
ECAOMIC-251	Gelding	AR	120	0.71	10.2	14.41	93.51	10.91	7.4	946.87	1.39	3.49	0.84	3.62	16.64	69.64
ECAOMIC-253	Female	DSA	120	1.09	6.8	6.24	86.19	7.89	5.56	682.76	0.99	2.27	0.55	2.44	12.51	52.36
ECAOMIC-254	Female	AR	90	0.49	10.2	20.96	95.45	10.69	7.17	933.64	1.36	3.36	0.8	3.63	16.13	67.5
ECAOMIC-255	Female	AR	120	1.61	10.2	6.34	86.37	11.81	8.31	1025.86	1.48	3.41	0.84	3.68	18.7	78.23
ECAOMIC-256	Female	AR	90	1.24	10.2	8.23	89.17	11.44	7.9	976.61	1.44	3.49	0.82	3.69	17.77	74.34
ECAOMIC-257	Gelding	AB	90	2.49	5.53	2.22	68.91	8.02	5.91	713.69	1.02	2.03	0.61	2.12	13.31	55.68
ECAOMIC-259	Gelding	AR	120	5.2	8.5	1.64	62.06	13.7	9.88	1093.35	1.52	2.96	0.73	3.1	22.23	93.03
ECAOMIC-260	Female	DSA	120	0.88	10.2	11.59	92.06	11.08	7.61	962.2	1.4	3.4	0.85	3.65	17.13	71.66
ECAOMIC-262	Male	AR	120	1.93	10.2	5.3	84.12	12.13	8.82	1076.42	1.54	3.42	0.84	3.67	19.85	83.03
